# Supplementary material for: Comparative Transcriptomic Analysis of Riptortus pedestris (Hemiptera: Alydidae) to Characterize Wing Formation across All Developmental Stages
Source: Insects. 2021 Mar 5;12(3):226. doi: 10.3390/insects12030226 (PMC7999114; doi:10.3390/insects12030226)
Supplement: Supplementary file 1 [file insects-12-00226-s001.zip]

Archive with 21 entries (20 files):
- Supplementary material/
- Supplementary material/Table S3.xls
- __MACOSX/Supplementary material/._Table S3.xls
- Supplementary material/.DS_Store
- __MACOSX/Supplementary material/._.DS_Store
- Supplementary material/Table S2.xls
- __MACOSX/Supplementary material/._Table S2.xls
- Supplementary material/Table S1.xls
- __MACOSX/Supplementary material/._Table S1.xls
- Supplementary material/Figure S4.tif
- __MACOSX/Supplementary material/._Figure S4.tif
- Supplementary material/Table S5.xlsx
- __MACOSX/Supplementary material/._Table S5.xlsx
- Supplementary material/Figure S2.tif
- __MACOSX/Supplementary material/._Figure S2.tif
- Supplementary material/Figure S3.tif
- __MACOSX/Supplementary material/._Figure S3.tif
- Supplementary material/Figure S1.tif
- __MACOSX/Supplementary material/._Figure S1.tif
- Supplementary material/Table S4.doc
- __MACOSX/Supplementary material/._Table S4.doc
