# Supplementary material for: Comparative Transcriptomic Analysis of Riptortus pedestris (Hemiptera: Alydidae) to Characterize Wing Formation across All Developmental Stages
Source: Insects. 2021 Mar 5;12(3):226. doi: 10.3390/insects12030226 (PMC7999114; doi:10.3390/insects12030226)
Supplement: Supplementary file 1 [file insects-12-00226-s001.zip › Supplementary material/Table S3.xls]

Pathway Hierarchy1	Pathway Hierarchy2	KEGG Pathway	Pathway ID	Gene Number	Gene IDs
Cellular Processes	Cell growth and death	Apoptosis	ko04210	20	Cluster-14550.19206,Cluster-14550.15274,Cluster-14550.15540,Cluster-14550.10294,Cluster-17526.0,Cluster-7883.0,Cluster-14550.12538,Cluster-24465.1,Cluster-14550.12178,Cluster-14550.33,Cluster-14550.14192,Cluster-14550.28817,Cluster-14550.18115,Cluster-23151.1,Cluster-24465.0,Cluster-14550.18813,Cluster-14550.18814,Cluster-14550.19357,Cluster-1723.0,Cluster-14550.13292
Cellular Processes	Cell growth and death	Cell cycle	ko04110	53	Cluster-14550.28704,Cluster-21299.0,Cluster-14550.8382,Cluster-14550.19727,Cluster-14550.1341,Cluster-14550.24928,Cluster-14550.10355,Cluster-14550.8529,Cluster-16456.2,Cluster-23767.0,Cluster-14550.21230,Cluster-14550.8262,Cluster-15971.0,Cluster-14550.20170,Cluster-13783.0,Cluster-14550.5388,Cluster-14550.7896,Cluster-14550.25407,Cluster-14550.26212,Cluster-14550.20105,Cluster-22015.0,Cluster-1…
Cellular Processes	Cell growth and death	Oocyte meiosis	ko04114	58	Cluster-14550.24608,Cluster-13477.0,Cluster-14550.8204,Cluster-14550.29222,Cluster-15118.0,Cluster-18744.0,Cluster-14550.19253,Cluster-14550.8852,Cluster-14550.18790,Cluster-14550.6884,Cluster-14550.17438,Cluster-21959.0,Cluster-14550.6096,Cluster-6729.0,Cluster-14550.28000,Cluster-14550.28751,Cluster-14550.25612,Cluster-22420.0,Cluster-14550.19206,Cluster-14550.14883,Cluster-8119.0,Cluster-14550…
Cellular Processes	Cell growth and death	p53 signaling pathway	ko04115	23	Cluster-14550.24928,Cluster-14550.8382,Cluster-14550.24213,Cluster-14550.14192,Cluster-21299.0,Cluster-14550.24707,Cluster-14550.29383,Cluster-23645.0,Cluster-18863.0,Cluster-14550.4433,Cluster-14550.14203,Cluster-14550.15959,Cluster-16520.0,Cluster-23738.1,Cluster-14550.14375,Cluster-14550.20105,Cluster-21548.0,Cluster-14550.18113,Cluster-14550.29807,Cluster-14550.26965,Cluster-14550.21054,Clust…
Cellular Processes	Cell motility	Regulation of actin cytoskeleton	ko04810	78	Cluster-14550.7673,Cluster-14550.21415,Cluster-19352.0,Cluster-14550.14657,Cluster-14550.23037,Cluster-14550.19648,Cluster-14550.16122,Cluster-14550.23198,Cluster-14550.26215,Cluster-17530.0,Cluster-12646.0,Cluster-14550.8752,Cluster-14550.9903,Cluster-14550.24030,Cluster-14550.23655,Cluster-14550.27592,Cluster-17471.0,Cluster-24465.0,Cluster-23151.1,Cluster-14550.9902,Cluster-14550.15929,Cluster…
Cellular Processes	Cellular commiunity	Adherens junction	ko04520	49	Cluster-14550.23710,Cluster-14550.23655,Cluster-14550.5750,Cluster-14550.24030,Cluster-14550.27485,Cluster-14550.15605,Cluster-14550.25043,Cluster-14550.5693,Cluster-14550.8995,Cluster-21650.0,Cluster-12646.0,Cluster-17265.0,Cluster-14550.1406,Cluster-14550.13984,Cluster-11375.0,Cluster-14550.13831,Cluster-14550.29094,Cluster-14550.8357,Cluster-14550.9483,Cluster-14550.6018,Cluster-14550.17859,Cl…
Cellular Processes	Cellular commiunity	Focal adhesion	ko04510	77	Cluster-22933.0,Cluster-22569.1,Cluster-14550.5771,Cluster-14550.29667,Cluster-14550.2489,Cluster-14550.28160,Cluster-14550.16352,Cluster-14550.20859,Cluster-14550.13342,Cluster-14550.15093,Cluster-14550.14253,Cluster-22079.1,Cluster-14550.11349,Cluster-24465.1,Cluster-14550.33,Cluster-14550.15495,Cluster-14550.26965,Cluster-14550.23655,Cluster-14550.24030,Cluster-14550.9903,Cluster-14550.2687,Cl…
Cellular Processes	Cellular commiunity	Gap junction	ko04540	44	Cluster-14550.14312,Cluster-14550.22295,Cluster-14550.25612,Cluster-14550.16122,Cluster-14550.7748,Cluster-21959.0,Cluster-14550.14290,Cluster-14550.23153,Cluster-6729.0,Cluster-14550.20590,Cluster-14550.9547,Cluster-14550.24030,Cluster-14550.6605,Cluster-14550.18294,Cluster-14550.15352,Cluster-14550.21905,Cluster-14550.14778,Cluster-14550.9062,Cluster-15118.0,Cluster-13477.0,Cluster-18661.1,Clus…
Cellular Processes	Cellular commiunity	Signaling pathways regulating pluripotency of stem cells	ko04550	57	Cluster-14550.9539,Cluster-14550.4399,Cluster-12544.0,Cluster-14550.22229,Cluster-14550.27401,Cluster-14550.5400,Cluster-14550.12551,Cluster-14550.18814,Cluster-14550.10355,Cluster-22569.1,Cluster-19095.0,Cluster-14550.4071,Cluster-14550.1341,Cluster-14550.3619,Cluster-24465.1,Cluster-14550.33,Cluster-17526.0,Cluster-14550.12278,Cluster-16658.1,Cluster-14550.27400,Cluster-16396.0,Cluster-14550.20…
Cellular Processes	Cellular commiunity	Tight junction	ko04530	55	Cluster-14550.1406,Cluster-14550.13984,Cluster-14550.9062,Cluster-14550.8357,Cluster-14550.13831,Cluster-14550.18813,Cluster-14550.23130,Cluster-14550.24030,Cluster-14550.23710,Cluster-14550.15605,Cluster-14550.8351,Cluster-14550.17692,Cluster-14550.5242,Cluster-14550.8995,Cluster-12646.0,Cluster-14550.25043,Cluster-14550.11142,Cluster-14550.8752,Cluster-17530.0,Cluster-14550.14471,Cluster-14550.…
Cellular Processes	Transport and catabolism	Endocytosis	ko04144	108	Cluster-14550.1341,Cluster-14550.19885,Cluster-14550.15986,Cluster-14550.14514,Cluster-17723.0,Cluster-14550.27243,Cluster-17999.0,Cluster-14550.18449,Cluster-14550.11513,Cluster-14550.8318,Cluster-14550.15993,Cluster-14550.15282,Cluster-14550.27245,Cluster-14550.18066,Cluster-22079.0,Cluster-13408.0,Cluster-12544.0,Cluster-14550.11826,Cluster-14550.19472,Cluster-14550.11646,Cluster-14550.17109,C…
Cellular Processes	Transport and catabolism	Lysosome	ko04142	126	Cluster-14550.15233,Cluster-14550.17357,Cluster-22302.0,Cluster-7959.0,Cluster-14550.14671,Cluster-23238.0,Cluster-14550.9877,Cluster-14550.28491,Cluster-19370.1,Cluster-14550.20989,Cluster-14550.12250,Cluster-14550.24567,Cluster-14550.14104,Cluster-23239.0,Cluster-14550.16022,Cluster-24409.0,Cluster-14550.20969,Cluster-3894.0,Cluster-14550.21880,Cluster-14550.23936,Cluster-14550.14048,Cluster-16…
Cellular Processes	Transport and catabolism	Peroxisome	ko04146	71	Cluster-14550.16988,Cluster-14550.2493,Cluster-14550.16129,Cluster-12142.2,Cluster-14550.14598,Cluster-14550.17740,Cluster-14550.5675,Cluster-14550.24817,Cluster-22285.0,Cluster-14550.15639,Cluster-14550.7148,Cluster-14550.16544,Cluster-14550.11901,Cluster-13708.0,Cluster-14550.15304,Cluster-14550.24576,Cluster-14550.25371,Cluster-1512.0,Cluster-14550.13708,Cluster-12142.3,Cluster-4686.0,Cluster-…
Cellular Processes	Transport and catabolism	Phagosome	ko04145	70	Cluster-14550.14196,Cluster-14550.15233,Cluster-14550.20590,Cluster-19279.0,Cluster-14550.12250,Cluster-3894.0,Cluster-14550.14778,Cluster-14550.23655,Cluster-12524.0,Cluster-14550.13388,Cluster-14550.20413,Cluster-14550.21879,Cluster-14550.22902,Cluster-24459.0,Cluster-16787.0,Cluster-14550.21787,Cluster-14550.14478,Cluster-14550.14253,Cluster-4904.0,Cluster-14550.11349,Cluster-14550.19028,Clust…
Cellular Processes	Transport and catabolism	Regulation of autophagy	ko04140	11	Cluster-14550.11782,Cluster-12562.0,Cluster-19279.0,Cluster-14550.19241,Cluster-14550.4756,Cluster-14550.28263,Cluster-14550.14796,Cluster-14550.29054,Cluster-14550.21698,Cluster-14550.9060,Cluster-11093.2
Environmental Information Processing	Membrane transport	ABC transporters	ko02010	38	Cluster-14550.29322,Cluster-23946.0,Cluster-19798.3,Cluster-14550.22532,Cluster-14550.9747,Cluster-24632.1,Cluster-14550.12943,Cluster-14550.22247,Cluster-14550.10227,Cluster-19241.0,Cluster-14550.18350,Cluster-14550.13134,Cluster-14550.206,Cluster-14550.23962,Cluster-14550.6871,Cluster-954.0,Cluster-20931.0,Cluster-14550.16819,Cluster-14550.12783,Cluster-798.0,Cluster-14550.9111,Cluster-14550.16…
Environmental Information Processing	Signal transduction	AMPK signaling pathway	ko04152	70	Cluster-17268.2,Cluster-14550.18022,Cluster-14550.33,Cluster-24465.1,Cluster-22757.0,Cluster-16633.0,Cluster-14550.16003,Cluster-14550.24068,Cluster-22325.0,Cluster-22569.1,Cluster-14550.4680,Cluster-14550.11652,Cluster-14550.28263,Cluster-24367.1,Cluster-14550.25825,Cluster-9956.0,Cluster-14550.18737,Cluster-14550.18001,Cluster-14550.810,Cluster-14550.8583,Cluster-2632.0,Cluster-14550.6884,Clust…
Environmental Information Processing	Signal transduction	Calcium signaling pathway	ko04020	67	Cluster-14550.16012,Cluster-14550.4165,Cluster-3850.0,Cluster-14550.13820,Cluster-1723.0,Cluster-15626.0,Cluster-14446.0,Cluster-13708.0,Cluster-14550.14787,Cluster-14550.30065,Cluster-18661.1,Cluster-14550.6317,Cluster-14550.21692,Cluster-24993.0,Cluster-12572.0,Cluster-14550.6605,Cluster-14550.19175,Cluster-13064.0,Cluster-14550.29280,Cluster-14550.9062,Cluster-15118.0,Cluster-15380.0,Cluster-1…
Environmental Information Processing	Signal transduction	ErbB signaling pathway	ko04012	32	Cluster-14550.27448,Cluster-14550.18793,Cluster-14550.20859,Cluster-14550.18791,Cluster-14550.18016,Cluster-14550.16296,Cluster-14550.33,Cluster-24465.1,Cluster-17526.0,Cluster-14550.6271,Cluster-14550.10355,Cluster-14550.16740,Cluster-14550.14452,Cluster-14550.18814,Cluster-14550.28160,Cluster-14550.5400,Cluster-14550.20093,Cluster-14550.22295,Cluster-14550.13883,Cluster-14550.23153,Cluster-1455…
Environmental Information Processing	Signal transduction	FoxO signaling pathway	ko04068	51	Cluster-17341.0,Cluster-14550.20958,Cluster-14550.14203,Cluster-14550.18814,Cluster-14550.5400,Cluster-14550.8262,Cluster-18607.0,Cluster-14550.12052,Cluster-14550.28417,Cluster-14550.29054,Cluster-14550.1341,Cluster-14550.28263,Cluster-21299.0,Cluster-14550.21074,Cluster-22569.1,Cluster-14550.20582,Cluster-22569.0,Cluster-17526.0,Cluster-14550.26965,Cluster-24465.1,Cluster-25008.0,Cluster-14550.…
Environmental Information Processing	Signal transduction	HIF-1 signaling pathway	ko04066	66	Cluster-14550.10712,Cluster-14550.16821,Cluster-14550.9062,Cluster-12920.2,Cluster-14550.25612,Cluster-14550.15540,Cluster-23278.0,Cluster-13249.0,Cluster-14550.18790,Cluster-14550.15676,Cluster-14550.17438,Cluster-14550.23153,Cluster-14550.16260,Cluster-14550.22295,Cluster-22079.0,Cluster-14550.20958,Cluster-14550.18814,Cluster-13708.0,Cluster-14550.3618,Cluster-14550.17405,Cluster-19457.5,Clust…
Environmental Information Processing	Signal transduction	Hedgehog signaling pathway	ko04340	25	Cluster-14550.13292,Cluster-18643.0,Cluster-14550.13336,Cluster-14550.21718,Cluster-1723.0,Cluster-14550.8478,Cluster-14550.13719,Cluster-14550.5737,Cluster-14550.10355,Cluster-14550.13052,Cluster-10050.0,Cluster-17145.0,Cluster-14550.2828,Cluster-14550.14613,Cluster-22229.0,Cluster-14550.3619,Cluster-14550.8376,Cluster-15525.1,Cluster-14550.28000,Cluster-12904.0,Cluster-14550.8374,Cluster-15150.…
Environmental Information Processing	Signal transduction	Hippo signaling pathway	ko04390	56	Cluster-14550.8351,Cluster-14550.22764,Cluster-10050.0,Cluster-17145.0,Cluster-14550.15605,Cluster-14550.17752,Cluster-14550.25043,Cluster-14550.8995,Cluster-14550.5242,Cluster-14550.13984,Cluster-14550.24608,Cluster-14550.4735,Cluster-14550.5576,Cluster-14550.1583,Cluster-14550.8357,Cluster-14550.13831,Cluster-14550.17532,Cluster-14550.21866,Cluster-14550.22971,Cluster-14550.14948,Cluster-14550.…
Environmental Information Processing	Signal transduction	Hippo signaling pathway -fly	ko04391	44	Cluster-14550.14253,Cluster-14550.27028,Cluster-24880.1,Cluster-14550.19442,Cluster-14550.14751,Cluster-14550.17929,Cluster-14550.24274,Cluster-14550.7030,Cluster-14550.14609,Cluster-14550.15449,Cluster-14550.27461,Cluster-14550.11332,Cluster-14550.18001,Cluster-14550.18737,Cluster-14550.22765,Cluster-14550.15282,Cluster-14550.29099,Cluster-14550.15930,Cluster-14550.8350,Cluster-14550.14907,Clust…
Environmental Information Processing	Signal transduction	Jak-STAT signaling pathway	ko04630	18	Cluster-15676.0,Cluster-14550.26859,Cluster-14550.18016,Cluster-24465.1,Cluster-14550.33,Cluster-14550.5218,Cluster-14550.15080,Cluster-17526.0,Cluster-14550.26965,Cluster-14550.16122,Cluster-14550.15221,Cluster-14550.1478,Cluster-14550.5693,Cluster-14550.19580,Cluster-14550.18814,Cluster-23151.1,Cluster-24465.0,Cluster-14550.18813
Environmental Information Processing	Signal transduction	MAPK signaling pathway	ko04010	84	Cluster-14550.14514,Cluster-17723.0,Cluster-14550.6553,Cluster-14550.18814,Cluster-14550.7747,Cluster-14550.30065,Cluster-14550.20618,Cluster-13408.0,Cluster-14550.14791,Cluster-12544.0,Cluster-14550.8443,Cluster-1723.0,Cluster-14550.14452,Cluster-14550.11646,Cluster-14550.14082,Cluster-14550.1488,Cluster-14550.19442,Cluster-14550.19821,Cluster-14550.1851,Cluster-22177.0,Cluster-21650.0,Cluster-1…
Environmental Information Processing	Signal transduction	MAPK signaling pathway - fly	ko04013	11	Cluster-14550.22295,Cluster-14550.16251,Cluster-14550.20859,Cluster-14550.25809,Cluster-14550.17574,Cluster-14550.25612,Cluster-14550.16122,Cluster-14550.5400,Cluster-14550.1010,Cluster-6962.1,Cluster-14550.23153
Environmental Information Processing	Signal transduction	NF-kappa B signaling pathway	ko04064	16	Cluster-14550.9062,Cluster-14550.17686,Cluster-14550.21436,Cluster-14550.5750,Cluster-14550.18115,Cluster-14550.16740,Cluster-14550.28817,Cluster-14550.12538,Cluster-7883.0,Cluster-14550.14121,Cluster-14550.10294,Cluster-14550.15540,Cluster-14550.1488,Cluster-14550.4598,Cluster-14550.6097,Cluster-14550.13791
Environmental Information Processing	Signal transduction	Notch signaling pathway	ko04330	26	Cluster-14550.16996,Cluster-14550.22250,Cluster-14550.13321,Cluster-14550.21938,Cluster-14550.16031,Cluster-17841.2,Cluster-14550.15942,Cluster-14550.1588,Cluster-14550.24382,Cluster-14550.29463,Cluster-14550.16995,Cluster-14550.4585,Cluster-5862.0,Cluster-14550.25431,Cluster-14550.5693,Cluster-14550.28234,Cluster-14550.26892,Cluster-14550.26452,Cluster-14550.6381,Cluster-14550.4725,Cluster-14550…
Environmental Information Processing	Signal transduction	PI3K-Akt signaling pathway	ko04151	79	Cluster-14550.2687,Cluster-14550.14653,Cluster-14550.23655,Cluster-24465.0,Cluster-23151.1,Cluster-14550.18813,Cluster-14550.17215,Cluster-11375.0,Cluster-14550.10617,Cluster-14550.16197,Cluster-19352.0,Cluster-14550.16122,Cluster-12963.0,Cluster-14550.12178,Cluster-14550.6884,Cluster-14550.28263,Cluster-14550.13745,Cluster-14550.4680,Cluster-14550.11652,Cluster-22569.1,Cluster-14550.28160,Cluste…
Environmental Information Processing	Signal transduction	Phosphatidylinositol signaling system	ko04070	45	Cluster-14550.604,Cluster-14550.26702,Cluster-14550.8781,Cluster-14550.33,Cluster-24465.1,Cluster-14550.14651,Cluster-14550.18081,Cluster-14550.7374,Cluster-17526.0,Cluster-14550.26701,Cluster-14550.6920,Cluster-14550.14136,Cluster-14550.5076,Cluster-14550.2299,Cluster-14550.12394,Cluster-14550.14883,Cluster-14550.22510,Cluster-14550.14203,Cluster-14550.5412,Cluster-14550.12360,Cluster-14550.2691…
Environmental Information Processing	Signal transduction	Rap1 signaling pathway	ko04015	92	Cluster-14550.21175,Cluster-22569.1,Cluster-14550.2036,Cluster-19193.0,Cluster-14550.29667,Cluster-14550.16740,Cluster-14550.2937,Cluster-14550.14883,Cluster-14550.27637,Cluster-14550.8350,Cluster-14550.5400,Cluster-14550.14136,Cluster-14550.14708,Cluster-14550.1809,Cluster-14550.20859,Cluster-14550.14253,Cluster-22079.1,Cluster-14550.11349,Cluster-14550.15922,Cluster-14550.33,Cluster-24465.1,Clu…
Environmental Information Processing	Signal transduction	Ras signaling pathway	ko04014	72	Cluster-17999.0,Cluster-14550.7138,Cluster-14550.15744,Cluster-1723.0,Cluster-12544.0,Cluster-7517.0,Cluster-14550.11646,Cluster-14550.20958,Cluster-14550.18814,Cluster-14550.20618,Cluster-22079.0,Cluster-14550.27448,Cluster-22569.0,Cluster-17526.0,Cluster-14550.19821,Cluster-20913.0,Cluster-6619.0,Cluster-21650.0,Cluster-14550.9062,Cluster-14550.20025,Cluster-2973.0,Cluster-14550.18640,Cluster-1…
Environmental Information Processing	Signal transduction	Sphingolipid signaling pathway	ko04071	51	Cluster-14550.9483,Cluster-14550.16819,Cluster-14550.6278,Cluster-14550.6884,Cluster-14550.4353,Cluster-14550.12178,Cluster-17530.0,Cluster-14550.13979,Cluster-14550.15540,Cluster-14550.25612,Cluster-14550.17721,Cluster-14550.22744,Cluster-14550.23655,Cluster-14762.0,Cluster-12646.0,Cluster-14550.9547,Cluster-14550.22702,Cluster-14550.15929,Cluster-14550.9062,Cluster-14550.1406,Cluster-14550.1784…
Environmental Information Processing	Signal transduction	TGF-beta signaling pathway	ko04350	27	Cluster-14550.12861,Cluster-14550.25612,Cluster-14550.6271,Cluster-14550.2618,Cluster-14550.17438,Cluster-17530.0,Cluster-14550.1655,Cluster-14523.0,Cluster-14550.3619,Cluster-13563.0,Cluster-14550.22971,Cluster-14550.18006,Cluster-14550.9483,Cluster-14550.18001,Cluster-14550.18737,Cluster-14550.14280,Cluster-14550.22229,Cluster-14550.1406,Cluster-14550.22181,Cluster-14550.8204,Cluster-12646.0,Cl…
Environmental Information Processing	Signal transduction	TNF signaling pathway	ko04668	27	Cluster-24465.1,Cluster-14550.33,Cluster-14550.16296,Cluster-7883.0,Cluster-17526.0,Cluster-14550.8334,Cluster-14550.10294,Cluster-14550.15540,Cluster-14550.25612,Cluster-14550.22600,Cluster-14550.1488,Cluster-14550.20093,Cluster-14550.20859,Cluster-14550.14082,Cluster-14550.14452,Cluster-14550.14005,Cluster-14550.18814,Cluster-14550.18813,Cluster-14550.14791,Cluster-14550.8972,Cluster-24465.0,Cl…
Environmental Information Processing	Signal transduction	VEGF signaling pathway	ko04370	21	Cluster-14550.18015,Cluster-14550.25612,Cluster-14550.19821,Cluster-17526.0,Cluster-24465.1,Cluster-14550.33,Cluster-14550.14082,Cluster-14550.19206,Cluster-14550.13883,Cluster-14550.20859,Cluster-14550.5400,Cluster-14550.28160,Cluster-24465.0,Cluster-23151.1,Cluster-14550.18813,Cluster-14550.18814,Cluster-14550.11646,Cluster-14550.9062,Cluster-14550.16740,Cluster-14550.23655,Cluster-14550.24030
Environmental Information Processing	Signal transduction	Wnt signaling pathway	ko04310	61	Cluster-14550.15093,Cluster-19847.0,Cluster-14550.24572,Cluster-14550.18793,Cluster-14550.18791,Cluster-14550.446,Cluster-14550.14121,Cluster-14550.26965,Cluster-14550.19821,Cluster-14550.10180,Cluster-22229.0,Cluster-14550.1341,Cluster-14550.24213,Cluster-14550.8936,Cluster-14550.10355,Cluster-17999.0,Cluster-14550.24707,Cluster-14550.17686,Cluster-1723.0,Cluster-14550.19986,Cluster-14550.14452,…
Environmental Information Processing	Signal transduction	cAMP signaling pathway	ko04024	97	Cluster-14550.8752,Cluster-14550.14653,Cluster-14550.5693,Cluster-14550.25490,Cluster-12646.0,Cluster-14550.23655,Cluster-14550.23710,Cluster-14550.24759,Cluster-14550.9902,Cluster-23151.1,Cluster-14550.18813,Cluster-24465.0,Cluster-17471.0,Cluster-14550.24608,Cluster-14550.24957,Cluster-14550.1406,Cluster-14550.12988,Cluster-19260.0,Cluster-14550.2308,Cluster-14550.10057,Cluster-14550.8583,Clust…
Environmental Information Processing	Signal transduction	cGMP - PKG signaling pathway	ko04022	83	Cluster-21959.0,Cluster-23278.0,Cluster-14550.19830,Cluster-14550.25612,Cluster-14550.9483,Cluster-14550.1910,Cluster-14550.26424,Cluster-24568.1,Cluster-15118.0,Cluster-24593.1,Cluster-13477.0,Cluster-14550.17093,Cluster-14550.8972,Cluster-14550.15352,Cluster-14550.18294,Cluster-19288.0,Cluster-13064.0,Cluster-14550.19175,Cluster-14550.21692,Cluster-24993.0,Cluster-14550.9544,Cluster-22569.0,Clu…
Environmental Information Processing	Signal transduction	mTOR signaling pathway	ko04150	29	Cluster-14550.19754,Cluster-14550.10499,Cluster-14550.28263,Cluster-14550.14796,Cluster-14550.19253,Cluster-14550.2935,Cluster-23151.1,Cluster-24465.0,Cluster-14550.18813,Cluster-14550.19372,Cluster-14550.14203,Cluster-14550.18814,Cluster-14550.10617,Cluster-14550.9062,Cluster-14550.26843,Cluster-14550.16197,Cluster-14550.11965,Cluster-14550.18113,Cluster-14550.2298,Cluster-14550.10616,Cluster-14…
Environmental Information Processing	Signaling molecules and interaction	Cell adhesion molecules (CAMs)	ko04514	10	Cluster-14550.14163,Cluster-14550.5476,Cluster-14550.4486,Cluster-14550.15217,Cluster-14550.25014,Cluster-14550.18653,Cluster-14550.11350,Cluster-14550.11349,Cluster-14550.1118,Cluster-14550.25682
Environmental Information Processing	Signaling molecules and interaction	Cytokine-cytokine receptor interaction	ko04060	12	Cluster-14550.22295,Cluster-14550.17752,Cluster-22079.1,Cluster-14550.4071,Cluster-14550.23153,Cluster-14550.22229,Cluster-14550.1655,Cluster-14550.3619,Cluster-14550.2618,Cluster-14550.15221,Cluster-14550.14280,Cluster-22079.0
Environmental Information Processing	Signaling molecules and interaction	ECM-receptor interaction	ko04512	17	Cluster-14550.2687,Cluster-14550.8593,Cluster-14550.18120,Cluster-17438.0,Cluster-14550.28498,Cluster-14550.28026,Cluster-14550.17215,Cluster-14550.18646,Cluster-14550.16352,Cluster-18090.0,Cluster-14550.17586,Cluster-24277.0,Cluster-14550.11349,Cluster-14550.13342,Cluster-14550.28434,Cluster-14550.2686,Cluster-14550.11350
Environmental Information Processing	Signaling molecules and interaction	Neuroactive ligand-receptor interaction	ko04080	57	Cluster-14550.14389,Cluster-17337.0,Cluster-18661.1,Cluster-14152.0,Cluster-14550.21200,Cluster-14550.567,Cluster-14550.5986,Cluster-14550.13661,Cluster-14550.1771,Cluster-14550.26503,Cluster-23910.0,Cluster-14550.3524,Cluster-14550.26872,Cluster-24425.0,Cluster-14550.11236,Cluster-14550.4278,Cluster-18018.0,Cluster-14550.11285,Cluster-23120.0,Cluster-3850.0,Cluster-15057.0,Cluster-14550.19495,Cl…
Genetic Information Processing	Folding, sorting and degradation	Proteasome	ko03050	26	Cluster-14550.27290,Cluster-14550.12425,Cluster-14550.13540,Cluster-12774.0,Cluster-14550.10792,Cluster-14550.21471,Cluster-14550.9085,Cluster-14550.6403,Cluster-14550.17782,Cluster-14550.14497,Cluster-14550.11077,Cluster-14550.9791,Cluster-14550.4102,Cluster-14550.9086,Cluster-14550.13752,Cluster-14550.6778,Cluster-14550.9495,Cluster-14550.18762,Cluster-14550.7904,Cluster-14550.16948,Cluster-315…
Genetic Information Processing	Folding, sorting and degradation	Protein export	ko03060	17	Cluster-24024.2,Cluster-14550.22423,Cluster-14550.21168,Cluster-14550.16964,Cluster-14550.4314,Cluster-14550.22561,Cluster-14550.10171,Cluster-14550.24230,Cluster-14550.18543,Cluster-14550.19028,Cluster-14550.27702,Cluster-23730.1,Cluster-14550.7084,Cluster-14550.13827,Cluster-14550.11519,Cluster-22721.0,Cluster-14550.6915
Genetic Information Processing	Folding, sorting and degradation	Protein processing in endoplasmic reticulum	ko04141	88	Cluster-14550.16296,Cluster-14550.10161,Cluster-14550.8985,Cluster-14550.26092,Cluster-14550.18197,Cluster-14550.21697,Cluster-14550.20543,Cluster-14550.28395,Cluster-14550.16389,Cluster-14550.21980,Cluster-12327.0,Cluster-14550.19028,Cluster-14550.16223,Cluster-14550.19335,Cluster-14550.12080,Cluster-14550.13652,Cluster-16792.0,Cluster-14550.22920,Cluster-14550.13745,Cluster-19358.0,Cluster-1455…
Genetic Information Processing	Folding, sorting and degradation	RNA degradation	ko03018	49	Cluster-15919.0,Cluster-14550.22127,Cluster-20112.0,Cluster-14550.15488,Cluster-14550.21032,Cluster-14550.15966,Cluster-14550.11672,Cluster-14550.12989,Cluster-19457.5,Cluster-14550.14438,Cluster-23233.1,Cluster-14550.263,Cluster-14550.15490,Cluster-17542.2,Cluster-14550.15812,Cluster-13025.0,Cluster-14550.21283,Cluster-14550.19628,Cluster-14550.14071,Cluster-23174.0,Cluster-14550.3558,Cluster-14…
Genetic Information Processing	Folding, sorting and degradation	SNARE interactions in vesicular transport	ko04130	16	Cluster-14550.14815,Cluster-13884.0,Cluster-14550.5230,Cluster-19000.0,Cluster-14550.23108,Cluster-14550.17122,Cluster-14550.4532,Cluster-14550.9592,Cluster-14550.5999,Cluster-14550.21787,Cluster-14550.18188,Cluster-14550.15992,Cluster-14550.21848,Cluster-14550.16175,Cluster-14550.29140,Cluster-20646.0
Genetic Information Processing	Folding, sorting and degradation	Sulfur relay system	ko04122	12	Cluster-21566.0,Cluster-18430.3,Cluster-14550.25671,Cluster-12537.0,Cluster-14550.27894,Cluster-19868.1,Cluster-16390.0,Cluster-14128.1,Cluster-14550.262,Cluster-19799.0,Cluster-12749.0,Cluster-21433.8
Genetic Information Processing	Folding, sorting and degradation	Ubiquitin mediated proteolysis	ko04120	68	Cluster-14550.4433,Cluster-14550.7567,Cluster-14550.7532,Cluster-17468.0,Cluster-14550.2573,Cluster-14550.8204,Cluster-16520.0,Cluster-14550.3431,Cluster-14550.7322,Cluster-14550.6805,Cluster-14550.3199,Cluster-14550.15851,Cluster-14550.17438,Cluster-14550.28000,Cluster-14550.10294,Cluster-14550.1478,Cluster-14550.11841,Cluster-14550.28704,Cluster-14550.524,Cluster-14550.23929,Cluster-14550.27647…
Genetic Information Processing	Replication and repair	Base excision repair	ko03410	22	Cluster-14656.0,Cluster-13744.0,Cluster-14550.6229,Cluster-14550.6097,Cluster-14550.14981,Cluster-14550.28088,Cluster-14550.22190,Cluster-24855.0,Cluster-14550.5224,Cluster-19477.0,Cluster-14550.25262,Cluster-14550.20737,Cluster-16602.0,Cluster-14550.6443,Cluster-17529.1,Cluster-14912.0,Cluster-21043.6,Cluster-14550.19727,Cluster-14550.25828,Cluster-13588.0,Cluster-19249.0,Cluster-14550.6230
Genetic Information Processing	Replication and repair	DNA replication	ko03030	30	Cluster-16977.0,Cluster-13588.0,Cluster-14550.8440,Cluster-14550.27240,Cluster-14550.25636,Cluster-14550.6230,Cluster-14550.27371,Cluster-14550.19727,Cluster-14550.25828,Cluster-14550.2859,Cluster-16602.0,Cluster-14550.6443,Cluster-14912.0,Cluster-14550.25262,Cluster-14550.27107,Cluster-14550.14981,Cluster-14550.22190,Cluster-14550.5224,Cluster-16242.1,Cluster-14550.19965,Cluster-14550.4377,Clust…
Genetic Information Processing	Replication and repair	Fanconi anemia pathway	ko03460	21	Cluster-14550.15686,Cluster-14672.0,Cluster-14550.5418,Cluster-17841.2,Cluster-18118.0,Cluster-14550.14490,Cluster-20835.1,Cluster-14550.29968,Cluster-14550.23548,Cluster-14550.19265,Cluster-14542.0,Cluster-18248.0,Cluster-14550.6381,Cluster-14550.498,Cluster-14550.18891,Cluster-14550.2950,Cluster-14550.23510,Cluster-16419.1,Cluster-14550.27026,Cluster-14550.25431,Cluster-22477.0
Genetic Information Processing	Replication and repair	Homologous recombination	ko03440	15	Cluster-14550.25262,Cluster-14550.23548,Cluster-14550.2859,Cluster-14550.6229,Cluster-14550.14490,Cluster-22477.0,Cluster-14550.4377,Cluster-14550.6230,Cluster-18232.0,Cluster-14550.5224,Cluster-14550.2954,Cluster-14550.11882,Cluster-13588.0,Cluster-14550.14981,Cluster-16419.1
Genetic Information Processing	Replication and repair	Mismatch repair	ko03430	21	Cluster-14550.4377,Cluster-13380.0,Cluster-14550.5908,Cluster-14550.14490,Cluster-14550.6229,Cluster-14550.14981,Cluster-14550.5224,Cluster-16242.1,Cluster-14550.19965,Cluster-12321.0,Cluster-14550.25262,Cluster-18248.0,Cluster-14550.27107,Cluster-14542.0,Cluster-14550.2859,Cluster-14550.19727,Cluster-14550.25828,Cluster-13588.0,Cluster-14550.8440,Cluster-13380.1,Cluster-14550.6230
Genetic Information Processing	Replication and repair	Non-homologous end-joining	ko03450	2	Cluster-14550.22190,Cluster-14550.11882
Genetic Information Processing	Replication and repair	Nucleotide excision repair	ko03420	34	Cluster-16602.0,Cluster-14912.0,Cluster-14550.6185,Cluster-14550.25262,Cluster-14550.27107,Cluster-14550.2950,Cluster-23767.0,Cluster-14550.22980,Cluster-14550.25828,Cluster-14550.19727,Cluster-14550.27844,Cluster-13744.0,Cluster-14550.25163,Cluster-14550.14981,Cluster-16242.1,Cluster-14550.19965,Cluster-23406.2,Cluster-14550.5908,Cluster-14550.14490,Cluster-14550.6443,Cluster-14550.27843,Cluster…
Genetic Information Processing	Transcription	Basal transcription factors	ko03022	26	Cluster-14550.3454,Cluster-14708.0,Cluster-20292.0,Cluster-14550.24014,Cluster-14550.7440,Cluster-14550.23193,Cluster-15236.0,Cluster-13946.1,Cluster-14550.24238,Cluster-14550.7441,Cluster-14550.2891,Cluster-21186.0,Cluster-14550.21220,Cluster-14550.10391,Cluster-15486.0,Cluster-14550.25968,Cluster-24953.0,Cluster-14550.22482,Cluster-21414.2,Cluster-17347.0,Cluster-17533.0,Cluster-13655.0,Cluster…
Genetic Information Processing	Transcription	RNA polymerase	ko03020	19	Cluster-19544.0,Cluster-14550.17277,Cluster-14550.2957,Cluster-14550.2093,Cluster-14550.17400,Cluster-14550.7892,Cluster-14550.20037,Cluster-14383.0,Cluster-14550.6542,Cluster-14550.20998,Cluster-24834.1,Cluster-14550.4257,Cluster-14550.18774,Cluster-14550.27221,Cluster-14550.9598,Cluster-14550.5080,Cluster-14550.27345,Cluster-3344.1,Cluster-14550.10517
Genetic Information Processing	Transcription	Spliceosome	ko03040	100	Cluster-14550.6124,Cluster-14550.11098,Cluster-14550.15792,Cluster-14550.6354,Cluster-14550.23033,Cluster-14550.15240,Cluster-14550.19956,Cluster-19358.0,Cluster-14550.26970,Cluster-14550.2541,Cluster-16583.0,Cluster-14550.11455,Cluster-14550.28017,Cluster-14550.15490,Cluster-14550.10073,Cluster-14550.11451,Cluster-23150.0,Cluster-14550.10412,Cluster-14550.27099,Cluster-14550.22533,Cluster-14550.…
Genetic Information Processing	Translation	Aminoacyl-tRNA biosynthesis	ko00970	44	Cluster-19022.3,Cluster-14550.14958,Cluster-19022.1,Cluster-14550.8472,Cluster-15987.0,Cluster-14550.28451,Cluster-3848.1,Cluster-14550.16565,Cluster-12849.1,Cluster-12849.2,Cluster-14550.15325,Cluster-14550.10762,Cluster-14962.1,Cluster-14550.2761,Cluster-14550.4077,Cluster-4901.4,Cluster-14550.29778,Cluster-14550.28733,Cluster-14550.8686,Cluster-14550.19651,Cluster-14550.28981,Cluster-14550.226…
Genetic Information Processing	Translation	RNA transport	ko03013	91	Cluster-14550.15277,Cluster-14550.30045,Cluster-14550.9862,Cluster-14550.4972,Cluster-14550.14231,Cluster-14550.15113,Cluster-20878.0,Cluster-14550.9787,Cluster-14550.1133,Cluster-14550.19014,Cluster-14550.14441,Cluster-14550.562,Cluster-14550.6351,Cluster-14550.5930,Cluster-14550.10617,Cluster-14550.11757,Cluster-14550.5385,Cluster-14550.18898,Cluster-14550.27765,Cluster-14550.12587,Cluster-1455…
Genetic Information Processing	Translation	Ribosome	ko03010	216	Cluster-19127.0,Cluster-13973.0,Cluster-14550.11347,Cluster-14550.16353,Cluster-2790.1,Cluster-14550.13566,Cluster-3126.0,Cluster-14550.5472,Cluster-14550.1212,Cluster-14550.16360,Cluster-14550.14098,Cluster-14550.14538,Cluster-21147.0,Cluster-14550.13601,Cluster-14550.4389,Cluster-20584.0,Cluster-21530.0,Cluster-14752.0,Cluster-23354.0,Cluster-3508.0,Cluster-14301.0,Cluster-14550.12133,Cluster-1…
Genetic Information Processing	Translation	Ribosome biogenesis in eukaryotes	ko03008	46	Cluster-14550.5889,Cluster-14550.10218,Cluster-14550.28343,Cluster-14550.18356,Cluster-14550.6528,Cluster-1758.0,Cluster-14550.15975,Cluster-14550.1882,Cluster-14550.6306,Cluster-15442.0,Cluster-14550.11699,Cluster-14550.14121,Cluster-14550.28485,Cluster-14550.22684,Cluster-14550.22159,Cluster-14550.2886,Cluster-14550.5256,Cluster-14550.1631,Cluster-14550.24249,Cluster-14550.311,Cluster-14029.0,C…
Genetic Information Processing	Translation	mRNA surveillance pathway	ko03015	50	Cluster-14550.18737,Cluster-14550.5182,Cluster-14550.18001,Cluster-9956.0,Cluster-24396.1,Cluster-14550.18503,Cluster-14550.23970,Cluster-14550.22812,Cluster-14550.2240,Cluster-14550.25337,Cluster-12521.0,Cluster-14550.15570,Cluster-14550.1998,Cluster-14550.11652,Cluster-14550.4680,Cluster-14550.15495,Cluster-14550.17350,Cluster-14550.15268,Cluster-14550.28737,Cluster-23823.0,Cluster-19266.0,Clus…
Metabolism	Amino acid metabolism	Alanine, aspartate and glutamate metabolism	ko00250	41	Cluster-14550.15185,Cluster-14550.2977,Cluster-14550.10289,Cluster-487.0,Cluster-14720.11,Cluster-14550.14834,Cluster-3208.1,Cluster-14550.16355,Cluster-14550.10291,Cluster-1028.0,Cluster-14550.29414,Cluster-14550.2974,Cluster-14550.15225,Cluster-14550.19232,Cluster-18230.13,Cluster-14936.1,Cluster-14550.10290,Cluster-18230.12,Cluster-14550.10992,Cluster-5144.3,Cluster-14550.16202,Cluster-18207.7…
Metabolism	Amino acid metabolism	Arginine and proline metabolism	ko00330	42	Cluster-2207.1,Cluster-14550.12242,Cluster-14550.24580,Cluster-14550.6127,Cluster-13708.0,Cluster-18165.38,Cluster-18207.7,Cluster-14550.16204,Cluster-14550.14623,Cluster-11942.1,Cluster-14550.28044,Cluster-22145.0,Cluster-14550.10780,Cluster-14550.6126,Cluster-20045.1,Cluster-14550.6125,Cluster-12846.1,Cluster-14550.3915,Cluster-14550.21907,Cluster-17925.0,Cluster-14550.15429,Cluster-14550.11930…
Metabolism	Amino acid metabolism	Arginine biosynthesis	ko00220	24	Cluster-14550.15225,Cluster-16877.1,Cluster-14550.2974,Cluster-14550.15429,Cluster-14550.10290,Cluster-2644.0,Cluster-14550.5981,Cluster-14550.22498,Cluster-12710.0,Cluster-18165.11,Cluster-14550.10291,Cluster-17510.0,Cluster-18165.17,Cluster-14550.16355,Cluster-22473.0,Cluster-22145.0,Cluster-13514.0,Cluster-18207.7,Cluster-14720.11,Cluster-16877.0,Cluster-14550.2977,Cluster-13708.0,Cluster-1455…
Metabolism	Amino acid metabolism	Cysteine and methionine metabolism	ko00270	33	Cluster-20150.0,Cluster-24081.0,Cluster-14550.22117,Cluster-14550.14539,Cluster-14550.17787,Cluster-23565.2,Cluster-14550.14403,Cluster-12537.0,Cluster-19661.2,Cluster-14550.15469,Cluster-14550.4907,Cluster-14550.27737,Cluster-14550.15185,Cluster-14550.22118,Cluster-14550.15429,Cluster-14550.14097,Cluster-14550.11799,Cluster-14550.11717,Cluster-14550.9945,Cluster-14550.15364,Cluster-20045.1,Clust…
Metabolism	Amino acid metabolism	Glycine, serine and threonine metabolism	ko00260	51	Cluster-12239.2,Cluster-14550.12179,Cluster-14550.10867,Cluster-14550.11799,Cluster-14550.14798,Cluster-14550.11717,Cluster-14550.16405,Cluster-14550.7109,Cluster-14550.26435,Cluster-14550.10780,Cluster-13047.0,Cluster-16365.24,Cluster-18255.0,Cluster-14550.27440,Cluster-17361.0,Cluster-14550.7407,Cluster-14550.17682,Cluster-14550.17240,Cluster-14550.30033,Cluster-14550.17655,Cluster-14550.17035,…
Metabolism	Amino acid metabolism	Histidine metabolism	ko00340	14	Cluster-14550.10780,Cluster-606.0,Cluster-12846.1,Cluster-20676.0,Cluster-14550.14474,Cluster-14550.12242,Cluster-2207.1,Cluster-14550.15508,Cluster-14550.19733,Cluster-23754.1,Cluster-18605.0,Cluster-14550.2202,Cluster-14550.28044,Cluster-14550.27671
Metabolism	Amino acid metabolism	Lysine biosynthesis	ko00300	2	Cluster-14550.15508,Cluster-14550.10780
Metabolism	Amino acid metabolism	Lysine degradation	ko00310	68	Cluster-14550.15257,Cluster-20676.0,Cluster-14550.14474,Cluster-19429.1,Cluster-14550.11458,Cluster-14550.22615,Cluster-14550.22299,Cluster-3999.0,Cluster-14550.22893,Cluster-14550.10903,Cluster-14550.21143,Cluster-14550.14170,Cluster-18605.0,Cluster-14550.21049,Cluster-14550.22617,Cluster-14550.24763,Cluster-19272.1,Cluster-14550.14062,Cluster-14550.20830,Cluster-18716.0,Cluster-21289.0,Cluster-…
Metabolism	Amino acid metabolism	Phenylalanine metabolism	ko00360	10	Cluster-18207.7,Cluster-23754.1,Cluster-22145.0,Cluster-14550.15429,Cluster-14550.2202,Cluster-14550.13998,Cluster-14550.27671,Cluster-14550.25530,Cluster-14550.11213,Cluster-14550.15185
Metabolism	Amino acid metabolism	Phenylalanine, tyrosine and tryptophan biosynthesis	ko00400	6	Cluster-14550.13998,Cluster-14550.15429,Cluster-22145.0,Cluster-14550.15185,Cluster-18207.7,Cluster-14550.25530
Metabolism	Amino acid metabolism	Tryptophan metabolism	ko00380	41	Cluster-24467.0,Cluster-25008.0,Cluster-14550.10780,Cluster-14550.15644,Cluster-14550.17216,Cluster-12846.1,Cluster-14550.1294,Cluster-14550.17740,Cluster-12331.0,Cluster-14550.2875,Cluster-1237.0,Cluster-14550.22966,Cluster-14550.15915,Cluster-14550.12242,Cluster-2207.1,Cluster-15558.0,Cluster-23754.1,Cluster-12259.0,Cluster-3999.0,Cluster-14550.17739,Cluster-20676.0,Cluster-14550.15257,Cluster-…
Metabolism	Amino acid metabolism	Tyrosine metabolism	ko00350	20	Cluster-14550.15185,Cluster-14550.11213,Cluster-18165.51,Cluster-14550.25530,Cluster-19958.0,Cluster-14550.10634,Cluster-7682.0,Cluster-24788.0,Cluster-18207.7,Cluster-23754.1,Cluster-2745.0,Cluster-14070.0,Cluster-22145.0,Cluster-14550.19373,Cluster-14550.15038,Cluster-14550.27671,Cluster-1940.0,Cluster-14550.2202,Cluster-14550.15429,Cluster-19575.0
Metabolism	Amino acid metabolism	Valine, leucine and isoleucine biosynthesis	ko00290	1	Cluster-16365.24
Metabolism	Amino acid metabolism	Valine, leucine and isoleucine degradation	ko00280	53	Cluster-14550.16208,Cluster-15558.0,Cluster-14550.17035,Cluster-14550.28672,Cluster-14550.12242,Cluster-2207.1,Cluster-14550.8372,Cluster-14550.13085,Cluster-14550.17528,Cluster-14550.3493,Cluster-22732.0,Cluster-12239.2,Cluster-14550.7854,Cluster-3836.0,Cluster-14547.2,Cluster-14550.14402,Cluster-12846.1,Cluster-14550.21543,Cluster-14550.10780,Cluster-16365.24,Cluster-14550.15644,Cluster-12268.0…
Metabolism	Biosynthesis of other secondary metabolites	Butirosin and neomycin biosynthesis	ko00524	6	Cluster-14550.2917,Cluster-14550.17491,Cluster-21754.0,Cluster-14550.19040,Cluster-14550.15070,Cluster-14550.16298
Metabolism	Biosynthesis of other secondary metabolites	Caffeine metabolism	ko00232	15	Cluster-14550.15304,Cluster-14550.16298,Cluster-14550.24817,Cluster-4686.0,Cluster-14550.15303,Cluster-21754.0,Cluster-19491.0,Cluster-14550.15070,Cluster-14550.19040,Cluster-14550.28647,Cluster-14550.17491,Cluster-19266.3,Cluster-14550.2917,Cluster-14550.11901,Cluster-14550.28237
Metabolism	Biosynthesis of other secondary metabolites	Monobactam biosynthesis	ko00261	7	Cluster-14550.16298,Cluster-21754.0,Cluster-14550.19040,Cluster-14550.15070,Cluster-14550.17491,Cluster-19266.3,Cluster-14550.2917
Metabolism	Carbohydrate metabolism	Amino sugar and nucleotide sugar metabolism	ko00520	49	Cluster-4732.0,Cluster-14550.9166,Cluster-22297.3,Cluster-24557.1,Cluster-14550.20947,Cluster-14550.26993,Cluster-3208.1,Cluster-14550.23404,Cluster-14550.2917,Cluster-14550.13588,Cluster-14550.15221,Cluster-21796.0,Cluster-14550.19948,Cluster-14550.23381,Cluster-22297.4,Cluster-14550.15842,Cluster-14550.16810,Cluster-14550.12244,Cluster-14550.19232,Cluster-14550.17179,Cluster-14550.2327,Cluster-…
Metabolism	Carbohydrate metabolism	Ascorbate and aldarate metabolism	ko00053	27	Cluster-14550.12584,Cluster-15066.2,Cluster-14550.13806,Cluster-14550.6134,Cluster-19205.0,Cluster-14550.28086,Cluster-14550.24898,Cluster-18793.0,Cluster-2207.1,Cluster-14550.6133,Cluster-14550.12871,Cluster-14550.12242,Cluster-14550.15938,Cluster-14550.11922,Cluster-14550.15508,Cluster-14550.22872,Cluster-18605.0,Cluster-12846.1,Cluster-15066.3,Cluster-14550.16667,Cluster-17786.0,Cluster-20676.…
Metabolism	Carbohydrate metabolism	Butanoate metabolism	ko00650	22	Cluster-14550.14834,Cluster-13922.0,Cluster-18716.0,Cluster-14550.16725,Cluster-14550.20831,Cluster-14550.13967,Cluster-487.0,Cluster-15558.0,Cluster-14550.20830,Cluster-14550.3493,Cluster-19575.0,Cluster-14936.1,Cluster-21058.0,Cluster-14550.15257,Cluster-14550.29414,Cluster-19429.1,Cluster-14550.22852,Cluster-14550.15644,Cluster-3999.0,Cluster-14550.28150,Cluster-12259.0,Cluster-14550.8708
Metabolism	Carbohydrate metabolism	Citrate cycle (TCA cycle)	ko00020	58	Cluster-14550.28085,Cluster-14550.13590,Cluster-14550.15469,Cluster-19272.1,Cluster-14550.21049,Cluster-14550.22251,Cluster-14550.27737,Cluster-14550.15436,Cluster-14849.0,Cluster-6253.1,Cluster-18373.0,Cluster-833.0,Cluster-14550.17852,Cluster-14550.11665,Cluster-359.0,Cluster-14550.14690,Cluster-2205.2,Cluster-18230.9,Cluster-14550.16797,Cluster-14883.1,Cluster-14550.14171,Cluster-20150.0,Clust…
Metabolism	Carbohydrate metabolism	Fructose and mannose metabolism	ko00051	31	Cluster-19457.5,Cluster-14550.17405,Cluster-18012.0,Cluster-14550.2917,Cluster-14550.6952,Cluster-14550.17831,Cluster-21808.1,Cluster-5967.4,Cluster-14550.15195,Cluster-24557.1,Cluster-4732.0,Cluster-16566.1,Cluster-14550.10712,Cluster-14550.26993,Cluster-14550.23348,Cluster-20932.0,Cluster-14550.17491,Cluster-250.0,Cluster-14550.3677,Cluster-20428.1,Cluster-14550.17963,Cluster-14550.19040,Cluste…
Metabolism	Carbohydrate metabolism	Galactose metabolism	ko00052	44	Cluster-14550.23348,Cluster-14550.2917,Cluster-14550.14938,Cluster-14550.12095,Cluster-13635.0,Cluster-14550.17831,Cluster-14550.14602,Cluster-14550.11215,Cluster-14550.15221,Cluster-14550.10809,Cluster-14550.14150,Cluster-14550.13958,Cluster-250.0,Cluster-21754.0,Cluster-14550.540,Cluster-14550.17179,Cluster-14550.17270,Cluster-14550.11928,Cluster-14550.9498,Cluster-14550.19732,Cluster-19457.5,C…
Metabolism	Carbohydrate metabolism	Glycolysis / Gluconeogenesis	ko00010	65	Cluster-7682.0,Cluster-2207.1,Cluster-2745.0,Cluster-24827.0,Cluster-12846.1,Cluster-13025.0,Cluster-14550.10780,Cluster-19575.0,Cluster-16626.0,Cluster-14550.14282,Cluster-16786.0,Cluster-14550.19040,Cluster-22057.1,Cluster-21566.2,Cluster-14550.658,Cluster-20104.0,Cluster-14550.2917,Cluster-833.0,Cluster-16406.0,Cluster-13635.0,Cluster-14550.16285,Cluster-21566.1,Cluster-14550.11215,Cluster-145…
Metabolism	Carbohydrate metabolism	Glyoxylate and dicarboxylate metabolism	ko00630	47	Cluster-15834.0,Cluster-14550.28486,Cluster-14550.17191,Cluster-14550.17035,Cluster-13514.0,Cluster-13894.0,Cluster-18255.0,Cluster-14550.27440,Cluster-25008.0,Cluster-14550.28558,Cluster-14550.14431,Cluster-12268.0,Cluster-3028.0,Cluster-14550.15644,Cluster-14550.17740,Cluster-2644.0,Cluster-14550.22966,Cluster-14550.12781,Cluster-12239.2,Cluster-14550.27737,Cluster-14550.20830,Cluster-14550.142…
Metabolism	Carbohydrate metabolism	Inositol phosphate metabolism	ko00562	32	Cluster-22643.0,Cluster-14550.21905,Cluster-13050.0,Cluster-14550.14949,Cluster-14550.9547,Cluster-14550.17733,Cluster-14550.961,Cluster-14550.8120,Cluster-19279.0,Cluster-14550.14657,Cluster-14550.15017,Cluster-14550.21516,Cluster-14240.0,Cluster-14550.14203,Cluster-14550.26918,Cluster-14550.5412,Cluster-14550.12360,Cluster-14550.7241,Cluster-14550.16740,Cluster-14550.959,Cluster-14550.8781,Clus…
Metabolism	Carbohydrate metabolism	Pentose and glucuronate interconversions	ko00040	38	Cluster-14550.17358,Cluster-250.0,Cluster-14550.17179,Cluster-18605.0,Cluster-14550.14474,Cluster-20676.0,Cluster-23238.0,Cluster-14550.17357,Cluster-14550.16810,Cluster-14550.6134,Cluster-15064.1,Cluster-14550.12584,Cluster-14550.17831,Cluster-14550.28086,Cluster-14550.24898,Cluster-14550.15195,Cluster-14550.23348,Cluster-14550.11922,Cluster-14550.16667,Cluster-15066.3,Cluster-14550.12647,Cluste…
Metabolism	Carbohydrate metabolism	Pentose phosphate pathway	ko00030	30	Cluster-17786.0,Cluster-14550.17404,Cluster-14550.11215,Cluster-17606.0,Cluster-14550.15676,Cluster-22297.4,Cluster-14550.10956,Cluster-21506.0,Cluster-14550.14827,Cluster-14550.2323,Cluster-14550.14038,Cluster-22900.0,Cluster-14550.3764,Cluster-14550.22872,Cluster-19415.0,Cluster-22297.3,Cluster-14550.10712,Cluster-18793.0,Cluster-16943.0,Cluster-14550.19732,Cluster-17298.1,Cluster-13134.0,Clust…
Metabolism	Carbohydrate metabolism	Propanoate metabolism	ko00640	34	Cluster-14550.20830,Cluster-22057.1,Cluster-14550.28245,Cluster-14550.28085,Cluster-487.0,Cluster-14550.14834,Cluster-14550.16725,Cluster-14550.20831,Cluster-13023.0,Cluster-24029.2,Cluster-3999.0,Cluster-23241.0,Cluster-12259.0,Cluster-19429.1,Cluster-14550.15257,Cluster-14550.13271,Cluster-13944.3,Cluster-14550.21832,Cluster-14550.12944,Cluster-14550.15070,Cluster-15558.0,Cluster-14550.14779,Cl…
Metabolism	Carbohydrate metabolism	Pyruvate metabolism	ko00620	58	Cluster-18605.0,Cluster-14550.14712,Cluster-14550.18402,Cluster-14550.15508,Cluster-14550.17589,Cluster-13944.3,Cluster-14550.14539,Cluster-20150.0,Cluster-16970.0,Cluster-18165.14,Cluster-3999.0,Cluster-16669.2,Cluster-12259.0,Cluster-24029.2,Cluster-14883.1,Cluster-14550.14474,Cluster-20676.0,Cluster-14550.15257,Cluster-19429.1,Cluster-359.0,Cluster-14550.16384,Cluster-14550.14721,Cluster-14550…
Metabolism	Carbohydrate metabolism	Starch and sucrose metabolism	ko00500	53	Cluster-14550.15136,Cluster-14550.4717,Cluster-14550.12647,Cluster-14550.16298,Cluster-14168.0,Cluster-14550.17699,Cluster-14550.10928,Cluster-13255.0,Cluster-14550.17700,Cluster-15066.3,Cluster-14550.16667,Cluster-14550.19040,Cluster-14550.4105,Cluster-14550.11922,Cluster-14550.14038,Cluster-14550.17491,Cluster-14550.19732,Cluster-14550.15938,Cluster-14550.12871,Cluster-14550.6133,Cluster-14550.…
Metabolism	Energy metabolism	Nitrogen metabolism	ko00910	20	Cluster-18230.13,Cluster-14550.10290,Cluster-14550.15225,Cluster-14550.14175,Cluster-14550.21708,Cluster-2644.0,Cluster-14550.25743,Cluster-12710.0,Cluster-14550.10291,Cluster-14550.18134,Cluster-14550.14349,Cluster-24560.0,Cluster-17510.0,Cluster-14720.11,Cluster-14550.7728,Cluster-13514.0,Cluster-14550.10289,Cluster-14550.16202,Cluster-14550.10992,Cluster-18230.12
Metabolism	Energy metabolism	Oxidative phosphorylation	ko00190	93	Cluster-14550.14359,Cluster-14550.17289,Cluster-23244.0,Cluster-23527.7,Cluster-14550.14822,Cluster-14550.17663,Cluster-14550.17280,Cluster-14550.7248,Cluster-18138.0,Cluster-17862.0,Cluster-14550.14819,Cluster-20214.0,Cluster-14550.19304,Cluster-14550.15235,Cluster-12387.1,Cluster-14550.5725,Cluster-16159.0,Cluster-2106.0,Cluster-14550.14102,Cluster-14550.14962,Cluster-14550.16938,Cluster-18324.…
Metabolism	Energy metabolism	Sulfur metabolism	ko00920	10	Cluster-14550.2983,Cluster-15000.0,Cluster-14550.16377,Cluster-24931.0,Cluster-14550.16644,Cluster-14550.12360,Cluster-14550.20231,Cluster-12537.0,Cluster-14550.14192,Cluster-19266.3
Metabolism	Glycan biosynthesis and metabolism	Glycosaminoglycan biosynthesis - chondroitin sulfate / dermatan sulfate	ko00532	7	Cluster-14550.11916,Cluster-14550.8348,Cluster-14550.15926,Cluster-14550.14085,Cluster-14550.20434,Cluster-14550.11945,Cluster-14550.22238
Metabolism	Glycan biosynthesis and metabolism	Glycosaminoglycan biosynthesis - heparan sulfate / heparin	ko00534	11	Cluster-14550.26653,Cluster-14550.19949,Cluster-14550.18825,Cluster-14622.0,Cluster-14550.8348,Cluster-14550.7514,Cluster-14550.11945,Cluster-14550.20434,Cluster-14550.23201,Cluster-20087.0,Cluster-14550.11916
Metabolism	Glycan biosynthesis and metabolism	Glycosaminoglycan biosynthesis - keratan sulfate	ko00533	5	Cluster-14550.28987,Cluster-21480.1,Cluster-14550.19949,Cluster-14550.7770,Cluster-14550.28471
Metabolism	Glycan biosynthesis and metabolism	Glycosaminoglycan degradation	ko00531	22	Cluster-14550.14892,Cluster-15391.0,Cluster-14550.17358,Cluster-14550.27662,Cluster-14550.24065,Cluster-14550.24567,Cluster-18826.4,Cluster-14550.4540,Cluster-14550.24729,Cluster-14550.24066,Cluster-14550.6312,Cluster-17371.0,Cluster-23238.0,Cluster-14550.17357,Cluster-22302.0,Cluster-14267.1,Cluster-16163.0,Cluster-14550.23636,Cluster-3873.0,Cluster-22102.0,Cluster-14550.11892,Cluster-14550.26443
Metabolism	Glycan biosynthesis and metabolism	Glycosphingolipid biosynthesis - ganglio series	ko00604	3	Cluster-14550.22589,Cluster-14550.23636,Cluster-14550.11892
Metabolism	Glycan biosynthesis and metabolism	Glycosphingolipid biosynthesis - globo series	ko00603	3	Cluster-14550.11892,Cluster-14550.14104,Cluster-14550.10787
Metabolism	Glycan biosynthesis and metabolism	Glycosphingolipid biosynthesis - lacto and neolacto series	ko00601	7	Cluster-21480.1,Cluster-14550.28987,Cluster-14550.19989,Cluster-14550.7770,Cluster-14550.24704,Cluster-14550.28471,Cluster-14550.11892
Metabolism	Glycan biosynthesis and metabolism	Glycosylphosphatidylinositol(GPI)-anchor biosynthesis	ko00563	13	Cluster-14550.25654,Cluster-14550.28695,Cluster-14550.23679,Cluster-14550.10892,Cluster-14550.27480,Cluster-14550.8290,Cluster-14550.25519,Cluster-14550.6095,Cluster-14550.28321,Cluster-14550.21530,Cluster-14550.4785,Cluster-23892.0,Cluster-14550.24368
Metabolism	Glycan biosynthesis and metabolism	Mucin type O-glycan biosynthesis	ko00512	8	Cluster-14550.7294,Cluster-14550.28628,Cluster-14550.20203,Cluster-14550.14968,Cluster-21576.0,Cluster-14550.7444,Cluster-14550.28626,Cluster-14550.28627
Metabolism	Glycan biosynthesis and metabolism	N-Glycan biosynthesis	ko00510	27	Cluster-14550.14327,Cluster-6305.0,Cluster-14550.24924,Cluster-14550.21980,Cluster-14550.26054,Cluster-14550.15311,Cluster-14550.3626,Cluster-14550.24254,Cluster-14550.15247,Cluster-14550.4390,Cluster-14550.28052,Cluster-14550.8028,Cluster-14550.5618,Cluster-14550.17311,Cluster-14550.28471,Cluster-14550.22291,Cluster-14550.28987,Cluster-14550.6531,Cluster-14550.13364,Cluster-14550.21127,Cluster-1…
Metabolism	Glycan biosynthesis and metabolism	Other glycan degradation	ko00511	13	Cluster-14550.16131,Cluster-14550.16058,Cluster-14550.2922,Cluster-14550.17819,Cluster-14550.25524,Cluster-14550.13011,Cluster-14550.25441,Cluster-14550.11892,Cluster-14550.5033,Cluster-14550.12772,Cluster-14550.2044,Cluster-14550.23636,Cluster-14550.13252
Metabolism	Glycan biosynthesis and metabolism	Other types of O-glycan biosynthesis	ko00514	14	Cluster-14550.4585,Cluster-14550.16179,Cluster-14550.28471,Cluster-21099.0,Cluster-14550.22571,Cluster-14550.15729,Cluster-14550.27123,Cluster-14550.24726,Cluster-14550.23673,Cluster-21289.0,Cluster-14550.16182,Cluster-14550.28987,Cluster-14550.4050,Cluster-14550.28241
Metabolism	Lipid metabolism	Arachidonic acid metabolism	ko00590	24	Cluster-14550.12506,Cluster-14550.12769,Cluster-14550.10474,Cluster-14550.16832,Cluster-7517.0,Cluster-14550.2499,Cluster-14550.27898,Cluster-14550.16843,Cluster-6614.0,Cluster-20175.1,Cluster-14550.24989,Cluster-14550.12056,Cluster-14550.4752,Cluster-19635.0,Cluster-14550.10070,Cluster-14550.11358,Cluster-14550.16859,Cluster-14550.11357,Cluster-14550.22077,Cluster-14550.25860,Cluster-14550.20402…
Metabolism	Lipid metabolism	Biosynthesis of unsaturated fatty acids	ko01040	11	Cluster-24190.0,Cluster-14550.24069,Cluster-15558.0,Cluster-17268.2,Cluster-14547.0,Cluster-14550.24070,Cluster-14550.24068,Cluster-14550.24576,Cluster-24367.1,Cluster-12815.0,Cluster-14141.0
Metabolism	Lipid metabolism	Ether lipid metabolism	ko00565	12	Cluster-14550.19015,Cluster-14550.27043,Cluster-19635.0,Cluster-14550.7657,Cluster-14550.15955,Cluster-14550.8637,Cluster-14550.20402,Cluster-14550.9762,Cluster-7517.0,Cluster-14550.10095,Cluster-14550.11889,Cluster-14550.25296
Metabolism	Lipid metabolism	Fatty acid biosynthesis	ko00061	22	Cluster-14550.16003,Cluster-21416.0,Cluster-14550.17073,Cluster-13995.0,Cluster-14550.13034,Cluster-22325.0,Cluster-23280.0,Cluster-22757.0,Cluster-14550.25552,Cluster-11566.0,Cluster-14550.16129,Cluster-14550.3427,Cluster-2632.0,Cluster-14550.5495,Cluster-14550.26888,Cluster-14550.28867,Cluster-21780.3,Cluster-18977.0,Cluster-14550.28866,Cluster-20491.0,Cluster-14550.22908,Cluster-14550.15070
Metabolism	Lipid metabolism	Fatty acid degradation	ko00071	56	Cluster-14550.13967,Cluster-22779.0,Cluster-14550.16725,Cluster-14550.20831,Cluster-18716.0,Cluster-14550.932,Cluster-3269.1,Cluster-14550.20830,Cluster-14550.28245,Cluster-14550.15508,Cluster-18605.0,Cluster-14550.5602,Cluster-14550.14966,Cluster-1940.0,Cluster-14550.14182,Cluster-3999.0,Cluster-12259.0,Cluster-23241.0,Cluster-24261.0,Cluster-14550.9877,Cluster-14547.0,Cluster-19429.1,Cluster-14…
Metabolism	Lipid metabolism	Fatty acid elongation	ko00062	24	Cluster-14550.21203,Cluster-14550.7630,Cluster-14550.14966,Cluster-14550.23780,Cluster-14550.2089,Cluster-14547.2,Cluster-14550.20456,Cluster-14550.16712,Cluster-14550.20575,Cluster-22343.0,Cluster-14141.0,Cluster-14550.16725,Cluster-18716.0,Cluster-24190.0,Cluster-3269.1,Cluster-14550.1345,Cluster-15558.0,Cluster-14550.12664,Cluster-14550.7631,Cluster-14550.13967,Cluster-14550.16413,Cluster-1696…
Metabolism	Lipid metabolism	Glycerolipid metabolism	ko00561	42	Cluster-14550.23348,Cluster-14550.15447,Cluster-14550.6073,Cluster-4472.10,Cluster-13192.0,Cluster-14550.1427,Cluster-14550.17831,Cluster-14550.14880,Cluster-14550.15230,Cluster-14550.15955,Cluster-20676.0,Cluster-14550.14474,Cluster-23470.1,Cluster-14550.24337,Cluster-14550.28260,Cluster-18605.0,Cluster-14550.16907,Cluster-14550.15508,Cluster-14550.16552,Cluster-250.0,Cluster-14453.1,Cluster-145…
Metabolism	Lipid metabolism	Glycerophospholipid metabolism	ko00564	49	Cluster-14550.20508,Cluster-391.0,Cluster-14550.789,Cluster-14550.28083,Cluster-14550.10095,Cluster-14550.15447,Cluster-14550.22027,Cluster-14550.17367,Cluster-13192.0,Cluster-14550.14161,Cluster-14550.13682,Cluster-14550.16680,Cluster-14550.15046,Cluster-14550.20402,Cluster-14550.19836,Cluster-14550.15955,Cluster-14550.15230,Cluster-14550.16002,Cluster-14550.21516,Cluster-19693.2,Cluster-14550.2…
Metabolism	Lipid metabolism	Linoleic acid metabolism	ko00591	9	Cluster-7517.0,Cluster-14550.20402,Cluster-14550.28667,Cluster-14550.29244,Cluster-17440.0,Cluster-21424.0,Cluster-19635.0,Cluster-14550.11524,Cluster-14550.17447
Metabolism	Lipid metabolism	Primary bile acid biosynthesis	ko00120	7	Cluster-24874.1,Cluster-14550.26330,Cluster-14550.12965,Cluster-14550.1523,Cluster-14550.9175,Cluster-14550.17832,Cluster-21706.0
Metabolism	Lipid metabolism	Sphingolipid metabolism	ko00600	14	Cluster-14550.7858,Cluster-14550.4353,Cluster-9854.1,Cluster-14550.15955,Cluster-14550.25441,Cluster-14550.17721,Cluster-14550.22744,Cluster-24050.0,Cluster-14550.10086,Cluster-14550.18441,Cluster-14550.16977,Cluster-14550.23636,Cluster-24409.0,Cluster-14550.22702
Metabolism	Lipid metabolism	Steroid biosynthesis	ko00100	6	Cluster-24261.0,Cluster-14550.9877,Cluster-14550.24387,Cluster-14550.6791,Cluster-22779.0,Cluster-16364.0
Metabolism	Lipid metabolism	Steroid hormone biosynthesis	ko00140	27	Cluster-14550.11524,Cluster-14550.11922,Cluster-14550.17447,Cluster-14550.24387,Cluster-17440.0,Cluster-14550.29244,Cluster-15066.3,Cluster-14550.16667,Cluster-14550.28667,Cluster-14550.15136,Cluster-14141.0,Cluster-15066.2,Cluster-14550.12584,Cluster-14550.13806,Cluster-14550.6134,Cluster-24190.0,Cluster-14550.23266,Cluster-19205.0,Cluster-21424.0,Cluster-14550.28086,Cluster-14550.24898,Cluster-…
Metabolism	Lipid metabolism	Synthesis and degradation of ketone bodies	ko00072	19	Cluster-10828.0,Cluster-14550.25371,Cluster-14550.20830,Cluster-14550.3493,Cluster-14550.20831,Cluster-13922.0,Cluster-14550.19907,Cluster-14550.19529,Cluster-19429.1,Cluster-14550.15257,Cluster-14550.8708,Cluster-14550.14182,Cluster-12259.0,Cluster-3999.0,Cluster-14550.15644,Cluster-14550.15639,Cluster-14550.7148,Cluster-14550.5602,Cluster-14550.8639
Metabolism	Lipid metabolism	alpha-Linolenic acid metabolism	ko00592	6	Cluster-19635.0,Cluster-14547.0,Cluster-7517.0,Cluster-12815.0,Cluster-14550.24576,Cluster-14550.20402
Metabolism	Metabolism of cofactors and vitamins	Biotin metabolism	ko00780	4	Cluster-14550.9301,Cluster-23280.0,Cluster-21780.3,Cluster-18977.0
Metabolism	Metabolism of cofactors and vitamins	Folate biosynthesis	ko00790	16	Cluster-14550.10372,Cluster-14550.21391,Cluster-19868.1,Cluster-14550.8217,Cluster-14550.27084,Cluster-14550.2545,Cluster-14550.3222,Cluster-18385.0,Cluster-14550.5438,Cluster-14550.780,Cluster-17587.0,Cluster-14550.22403,Cluster-18430.3,Cluster-260.0,Cluster-12749.0,Cluster-14550.20733
Metabolism	Metabolism of cofactors and vitamins	Lipoic acid metabolism	ko00785	5	Cluster-14550.26566,Cluster-16566.20,Cluster-18578.0,Cluster-14550.13968,Cluster-14550.8234
Metabolism	Metabolism of cofactors and vitamins	Nicotinate and nicotinamide metabolism	ko00760	12	Cluster-14550.5701,Cluster-14550.29205,Cluster-4786.0,Cluster-14550.28573,Cluster-14550.17838,Cluster-14550.18208,Cluster-14550.15308,Cluster-21149.0,Cluster-18165.51,Cluster-14550.29204,Cluster-645.0,Cluster-14550.7973
Metabolism	Metabolism of cofactors and vitamins	One carbon pool by folate	ko00670	14	Cluster-21608.1,Cluster-23540.5,Cluster-14550.23839,Cluster-14550.17191,Cluster-18835.2,Cluster-20497.1,Cluster-14550.22403,Cluster-20515.1,Cluster-14550.13635,Cluster-3848.1,Cluster-20497.0,Cluster-16566.12,Cluster-13519.0,Cluster-23716.0
Metabolism	Metabolism of cofactors and vitamins	Pantothenate and CoA biosynthesis	ko00770	16	Cluster-18165.24,Cluster-14550.20829,Cluster-4334.1,Cluster-14550.11237,Cluster-17973.0,Cluster-14550.12398,Cluster-14550.20526,Cluster-14550.27287,Cluster-14550.8760,Cluster-9941.0,Cluster-7332.0,Cluster-14550.12496,Cluster-14550.10486,Cluster-14550.18906,Cluster-14550.19169,Cluster-4334.0
Metabolism	Metabolism of cofactors and vitamins	Porphyrin and chlorophyll metabolism	ko00860	32	Cluster-14550.12584,Cluster-14550.6134,Cluster-14550.7064,Cluster-14550.28086,Cluster-14550.17685,Cluster-14550.24898,Cluster-14550.17358,Cluster-14550.17357,Cluster-14550.17862,Cluster-23238.0,Cluster-22297.2,Cluster-14550.13806,Cluster-15066.2,Cluster-19205.0,Cluster-14550.20080,Cluster-14550.18362,Cluster-14550.6133,Cluster-14550.12871,Cluster-14550.3661,Cluster-14550.15938,Cluster-14550.3618,…
Metabolism	Metabolism of cofactors and vitamins	Retinol metabolism	ko00830	33	Cluster-14550.29244,Cluster-12606.1,Cluster-14550.11922,Cluster-14550.15136,Cluster-14550.16875,Cluster-14550.4619,Cluster-12770.1,Cluster-15066.3,Cluster-14550.16667,Cluster-14550.28667,Cluster-21424.0,Cluster-19205.0,Cluster-15066.2,Cluster-14550.13806,Cluster-11582.0,Cluster-14550.23266,Cluster-2745.0,Cluster-14550.15938,Cluster-7682.0,Cluster-14550.6133,Cluster-14550.12871,Cluster-17440.0,Clu…
Metabolism	Metabolism of cofactors and vitamins	Riboflavin metabolism	ko00740	1	Cluster-14550.20212
Metabolism	Metabolism of cofactors and vitamins	Thiamine metabolism	ko00730	4	Cluster-14550.27894,Cluster-14550.16047,Cluster-14550.262,Cluster-14550.20212
Metabolism	Metabolism of cofactors and vitamins	Ubiquinone and other terpenoid-quinone biosynthesis	ko00130	12	Cluster-17775.0,Cluster-14550.7304,Cluster-24357.0,Cluster-14550.11213,Cluster-14550.25530,Cluster-14550.9698,Cluster-23215.0,Cluster-14550.19614,Cluster-14550.23085,Cluster-24996.1,Cluster-14550.1651,Cluster-14550.2270
Metabolism	Metabolism of cofactors and vitamins	Vitamin B6 metabolism	ko00750	8	Cluster-14550.7167,Cluster-12577.0,Cluster-20324.0,Cluster-18165.51,Cluster-14550.13744,Cluster-14550.24923,Cluster-14550.27724,Cluster-1339.0
Metabolism	Metabolism of other amino acids	Cyanoamino acid metabolism	ko00460	6	Cluster-14550.17191,Cluster-14550.10291,Cluster-14550.9198,Cluster-17510.0,Cluster-14550.10289,Cluster-14550.10290
Metabolism	Metabolism of other amino acids	D-Glutamine and D-glutamate metabolism	ko00471	6	Cluster-14550.10289,Cluster-14550.10290,Cluster-14550.2974,Cluster-14550.2977,Cluster-17510.0,Cluster-14550.10291
Metabolism	Metabolism of other amino acids	Glutathione metabolism	ko00480	39	Cluster-20175.1,Cluster-14550.5819,Cluster-14641.0,Cluster-14550.19925,Cluster-14550.3764,Cluster-14550.11531,Cluster-14550.10906,Cluster-14550.29383,Cluster-12849.0,Cluster-14550.6128,Cluster-14550.15436,Cluster-14550.264,Cluster-22331.0,Cluster-14550.26448,Cluster-22829.1,Cluster-14550.11572,Cluster-14550.8293,Cluster-20598.0,Cluster-14550.6712,Cluster-14550.29997,Cluster-14550.7919,Cluster-215…
Metabolism	Metabolism of other amino acids	Selenocompound metabolism	ko00450	13	Cluster-14550.17216,Cluster-23540.4,Cluster-14550.27649,Cluster-11213.0,Cluster-14550.17655,Cluster-5863.0,Cluster-14550.14958,Cluster-17477.0,Cluster-14550.7377,Cluster-19266.3,Cluster-14550.19365,Cluster-14550.28733,Cluster-1237.0
Metabolism	Metabolism of other amino acids	Taurine and hypotaurine metabolism	ko00430	5	Cluster-14550.28150,Cluster-14550.22852,Cluster-14550.28149,Cluster-14550.23592,Cluster-14550.9198
Metabolism	Metabolism of other amino acids	beta-Alanine metabolism	ko00410	34	Cluster-14550.12242,Cluster-14550.24580,Cluster-2207.1,Cluster-14550.16208,Cluster-14550.28044,Cluster-11942.1,Cluster-15558.0,Cluster-14550.14402,Cluster-12846.1,Cluster-14550.21543,Cluster-20045.1,Cluster-14550.28150,Cluster-14550.22852,Cluster-14550.10780,Cluster-7332.0,Cluster-14550.7854,Cluster-18165.24,Cluster-17973.0,Cluster-14550.28245,Cluster-4334.0,Cluster-14550.19169,Cluster-14550.1672…
Metabolism	Metabolism of terpenoids and polyketides	Insect hormone biosynthesis	ko00981	14	Cluster-11597.0,Cluster-24808.0,Cluster-20818.1,Cluster-20818.0,Cluster-14550.26978,Cluster-17279.0,Cluster-14550.16523,Cluster-14550.12774,Cluster-18841.0,Cluster-18372.0,Cluster-14550.27302,Cluster-14550.7942,Cluster-22428.0,Cluster-5664.0
Metabolism	Metabolism of terpenoids and polyketides	Terpenoid backbone biosynthesis	ko00900	20	Cluster-14550.9728,Cluster-18830.1,Cluster-14550.20831,Cluster-14550.180,Cluster-14550.2866,Cluster-14550.15920,Cluster-14550.20830,Cluster-14550.21740,Cluster-14550.22136,Cluster-14550.12774,Cluster-14550.18022,Cluster-15824.0,Cluster-14550.22957,Cluster-14550.15961,Cluster-16365.6,Cluster-14550.15257,Cluster-19429.1,Cluster-14550.15644,Cluster-3999.0,Cluster-12259.0
Metabolism	Nucleotide metabolism	Purine metabolism	ko00230	120	Cluster-14550.9598,Cluster-14550.27221,Cluster-15073.0,Cluster-13477.0,Cluster-14550.6443,Cluster-15118.0,Cluster-14550.7761,Cluster-14550.5701,Cluster-20497.0,Cluster-19288.0,Cluster-14550.10517,Cluster-14550.27345,Cluster-14550.29383,Cluster-14550.21402,Cluster-14550.29205,Cluster-14550.27240,Cluster-14323.0,Cluster-4686.0,Cluster-14550.17400,Cluster-14550.16384,Cluster-14550.4146,Cluster-14550…
Metabolism	Nucleotide metabolism	Pyrimidine metabolism	ko00240	90	Cluster-14550.6246,Cluster-23645.0,Cluster-14550.25262,Cluster-14550.18774,Cluster-14912.0,Cluster-14550.20998,Cluster-14383.0,Cluster-14550.29846,Cluster-17973.0,Cluster-22199.0,Cluster-11213.0,Cluster-14550.7892,Cluster-12803.2,Cluster-14550.2093,Cluster-14550.22480,Cluster-14550.5701,Cluster-14550.12496,Cluster-14550.17571,Cluster-14550.10517,Cluster-14550.29383,Cluster-14550.27345,Cluster-145…
Metabolism	Overview	2-Oxocarboxylic acid metabolism	ko01210	21	Cluster-11256.0,Cluster-14550.12781,Cluster-14550.15429,Cluster-16877.1,Cluster-14550.14431,Cluster-14550.16797,Cluster-3028.0,Cluster-14550.14690,Cluster-18230.9,Cluster-14550.22498,Cluster-2205.2,Cluster-16877.0,Cluster-18207.7,Cluster-22145.0,Cluster-14550.15436,Cluster-14849.0,Cluster-14550.16355,Cluster-18373.0,Cluster-14550.22251,Cluster-14550.15185,Cluster-14550.13590
Metabolism	Overview	Biosynthesis of amino acids	ko01230	92	Cluster-22473.0,Cluster-18165.17,Cluster-22504.5,Cluster-19457.5,Cluster-14550.17405,Cluster-18207.7,Cluster-14550.12989,Cluster-18165.38,Cluster-16877.0,Cluster-14550.17240,Cluster-14550.16305,Cluster-14550.17655,Cluster-14550.16202,Cluster-17298.1,Cluster-18230.12,Cluster-23540.4,Cluster-19112.2,Cluster-21131.1,Cluster-5221.0,Cluster-14550.15429,Cluster-20428.1,Cluster-14550.11717,Cluster-17925…
Metabolism	Overview	Carbon metabolism	ko01200	158	Cluster-22893.0,Cluster-14550.266,Cluster-14550.20830,Cluster-14550.27737,Cluster-14550.16821,Cluster-14550.21049,Cluster-22297.3,Cluster-14550.10289,Cluster-14550.15469,Cluster-14550.14712,Cluster-11256.0,Cluster-14550.17589,Cluster-14550.14539,Cluster-14550.14170,Cluster-22297.4,Cluster-3999.0,Cluster-14550.17970,Cluster-14550.29526,Cluster-18230.9,Cluster-14550.16384,Cluster-18207.7,Cluster-21…
Metabolism	Overview	Degradation of aromatic compounds	ko01220	8	Cluster-14550.22872,Cluster-1940.0,Cluster-2745.0,Cluster-19575.0,Cluster-14550.2323,Cluster-17786.0,Cluster-18793.0,Cluster-7682.0
Metabolism	Overview	Fatty acid metabolism	ko01212	58	Cluster-14550.3427,Cluster-17268.2,Cluster-14547.2,Cluster-14550.24069,Cluster-14550.16129,Cluster-14550.7854,Cluster-14550.15644,Cluster-22757.0,Cluster-14141.0,Cluster-14550.25552,Cluster-14550.21543,Cluster-14550.16003,Cluster-14550.24070,Cluster-14550.24068,Cluster-14550.17073,Cluster-13995.0,Cluster-22325.0,Cluster-20491.0,Cluster-15558.0,Cluster-14550.15070,Cluster-14550.16208,Cluster-24190…
Metabolism	Xenobiotics biodegradation and metabolism	Drug metabolism - cytochrome P450	ko00982	25	Cluster-14550.28086,Cluster-19205.0,Cluster-14550.23266,Cluster-14550.6134,Cluster-2745.0,Cluster-14550.12584,Cluster-14550.13806,Cluster-15066.2,Cluster-18165.51,Cluster-14550.15938,Cluster-14550.12871,Cluster-14550.6133,Cluster-7682.0,Cluster-14550.24898,Cluster-14550.19925,Cluster-14550.5819,Cluster-1940.0,Cluster-14550.11922,Cluster-14550.6712,Cluster-14550.11531,Cluster-14550.15136,Cluster-1…
Metabolism	Xenobiotics biodegradation and metabolism	Drug metabolism - other enzymes	ko00983	55	Cluster-14550.15944,Cluster-14550.17377,Cluster-19491.0,Cluster-21587.0,Cluster-17973.0,Cluster-14550.16469,Cluster-18165.24,Cluster-14550.11922,Cluster-12743.0,Cluster-14550.15136,Cluster-7332.0,Cluster-23874.0,Cluster-14550.22480,Cluster-14550.2033,Cluster-14550.24817,Cluster-12803.2,Cluster-15066.3,Cluster-14550.16667,Cluster-19205.0,Cluster-14550.11901,Cluster-14550.13806,Cluster-15066.2,Clus…
Metabolism	Xenobiotics biodegradation and metabolism	Metabolism of xenobiotics by cytochrome P450	ko00980	33	Cluster-19205.0,Cluster-14550.13833,Cluster-14550.13832,Cluster-14550.13806,Cluster-14550.16832,Cluster-15066.2,Cluster-2745.0,Cluster-14550.23266,Cluster-14550.15938,Cluster-7682.0,Cluster-14550.6133,Cluster-14550.12871,Cluster-14550.6712,Cluster-14550.16859,Cluster-14550.11922,Cluster-14550.15405,Cluster-14550.15136,Cluster-14550.16521,Cluster-14550.16522,Cluster-14550.16667,Cluster-15066.3,Clu…
Organismal Systems	Circulatory system	Adrenergic signaling in cardiomyocytes	ko04261	64	Cluster-13477.0,Cluster-14550.17093,Cluster-14550.9062,Cluster-15118.0,Cluster-14550.8972,Cluster-14550.1272,Cluster-14550.6605,Cluster-14550.19175,Cluster-14550.18790,Cluster-21959.0,Cluster-14550.25612,Cluster-14550.19830,Cluster-14550.1910,Cluster-1723.0,Cluster-8119.0,Cluster-14550.18814,Cluster-14550.30065,Cluster-14550.14005,Cluster-14550.21692,Cluster-14550.9544,Cluster-12572.0,Cluster-175…
Organismal Systems	Circulatory system	Cardiac muscle contraction	ko04260	39	Cluster-14550.14153,Cluster-14550.14276,Cluster-16159.0,Cluster-2106.0,Cluster-14550.14102,Cluster-14550.13985,Cluster-14550.11657,Cluster-14550.13322,Cluster-14550.16213,Cluster-14550.30065,Cluster-14550.18094,Cluster-14550.14962,Cluster-14550.106,Cluster-14550.14106,Cluster-14550.24465,Cluster-20214.0,Cluster-14550.9544,Cluster-23440.0,Cluster-14550.19175,Cluster-14550.14426,Cluster-14550.17436…
Organismal Systems	Circulatory system	Vascular smooth muscle contraction	ko04270	62	Cluster-14550.15352,Cluster-14550.6605,Cluster-14550.18294,Cluster-14550.9903,Cluster-14550.19175,Cluster-14550.9547,Cluster-19288.0,Cluster-12646.0,Cluster-14550.28285,Cluster-14550.24608,Cluster-13477.0,Cluster-14550.1406,Cluster-15118.0,Cluster-14550.9062,Cluster-14550.15929,Cluster-14550.9902,Cluster-14550.11174,Cluster-14550.21905,Cluster-14550.9483,Cluster-14550.6278,Cluster-19635.0,Cluster…
Organismal Systems	Development	Axon guidance	ko04360	36	Cluster-14550.12617,Cluster-14550.8474,Cluster-17999.0,Cluster-14550.10355,Cluster-14550.6592,Cluster-14550.20618,Cluster-14550.5400,Cluster-14550.28160,Cluster-14550.11646,Cluster-14550.11349,Cluster-14550.8008,Cluster-14550.15093,Cluster-14550.27448,Cluster-14550.19821,Cluster-14550.20531,Cluster-14550.2156,Cluster-14550.11350,Cluster-12646.0,Cluster-6619.0,Cluster-14550.9803,Cluster-14550.2365…
Organismal Systems	Development	Dorso-ventral axis formation	ko04320	23	Cluster-14550.10530,Cluster-21973.0,Cluster-14550.20859,Cluster-14550.16251,Cluster-14550.22295,Cluster-14550.16668,Cluster-14550.1588,Cluster-14550.15942,Cluster-14550.25612,Cluster-14550.16122,Cluster-14550.28751,Cluster-14550.23153,Cluster-14550.368,Cluster-14550.28213,Cluster-14550.16675,Cluster-5862.0,Cluster-14550.3654,Cluster-14550.25809,Cluster-17802.0,Cluster-14550.4725,Cluster-14550.540…
Organismal Systems	Development	Osteoclast differentiation	ko04380	28	Cluster-14550.14452,Cluster-14550.18814,Cluster-24465.0,Cluster-14550.18813,Cluster-23151.1,Cluster-14550.23655,Cluster-14550.5750,Cluster-14550.14477,Cluster-14550.14653,Cluster-14550.33,Cluster-24465.1,Cluster-14550.27689,Cluster-14550.16296,Cluster-14550.13756,Cluster-14550.19821,Cluster-17526.0,Cluster-14550.25612,Cluster-14550.15540,Cluster-14550.1488,Cluster-14550.20093,Cluster-14550.4598,C…
Organismal Systems	Digestive system	Bile secretion	ko04976	67	Cluster-19205.0,Cluster-21424.0,Cluster-15066.2,Cluster-8119.0,Cluster-14550.12783,Cluster-1723.0,Cluster-14550.12871,Cluster-14550.6133,Cluster-14550.29244,Cluster-14550.20820,Cluster-14550.15405,Cluster-14550.15136,Cluster-14550.9544,Cluster-14550.21692,Cluster-14550.28667,Cluster-22706.0,Cluster-12572.0,Cluster-14550.6605,Cluster-4472.9,Cluster-19798.3,Cluster-14550.28086,Cluster-14550.6134,Cl…
Organismal Systems	Digestive system	Carbohydrate digestion and absorption	ko04973	36	Cluster-14550.17271,Cluster-17526.0,Cluster-20767.0,Cluster-14550.17588,Cluster-14550.16298,Cluster-14550.9544,Cluster-24465.1,Cluster-14550.33,Cluster-14550.2401,Cluster-14550.17491,Cluster-14550.19040,Cluster-11902.0,Cluster-14550.17270,Cluster-14550.18814,Cluster-14550.11928,Cluster-18199.0,Cluster-14550.20582,Cluster-14550.19830,Cluster-14550.14602,Cluster-14550.14150,Cluster-19260.0,Cluster-…
Organismal Systems	Digestive system	Fat digestion and absorption	ko04975	33	Cluster-14550.18351,Cluster-22145.0,Cluster-14550.15957,Cluster-18207.7,Cluster-14550.29720,Cluster-19672.0,Cluster-14550.13029,Cluster-7517.0,Cluster-14550.18395,Cluster-14550.14961,Cluster-14550.4619,Cluster-14550.15644,Cluster-14550.20831,Cluster-14550.14880,Cluster-13192.0,Cluster-14550.6073,Cluster-14550.15958,Cluster-14550.15956,Cluster-14550.14639,Cluster-14550.20830,Cluster-14550.15185,Cl…
Organismal Systems	Digestive system	Gastric acid secretion	ko04971	42	Cluster-14550.14253,Cluster-22084.0,Cluster-14550.14136,Cluster-14550.18791,Cluster-14550.18793,Cluster-14550.14609,Cluster-14550.7030,Cluster-14550.14651,Cluster-12572.0,Cluster-14550.16769,Cluster-14550.9544,Cluster-14550.21692,Cluster-14550.21178,Cluster-14550.4165,Cluster-14550.21175,Cluster-19193.0,Cluster-14550.16012,Cluster-14550.14787,Cluster-14550.13292,Cluster-8119.0,Cluster-1723.0,Clus…
Organismal Systems	Digestive system	Mineral absorption	ko04978	21	Cluster-24041.7,Cluster-14550.10793,Cluster-23789.0,Cluster-14550.19830,Cluster-18165.2,Cluster-14550.9544,Cluster-14550.12988,Cluster-19260.0,Cluster-14550.1910,Cluster-14550.16022,Cluster-24888.0,Cluster-20208.0,Cluster-14550.17093,Cluster-14550.23936,Cluster-14550.3618,Cluster-14550.14795,Cluster-25002.0,Cluster-4901.5,Cluster-14550.14289,Cluster-14550.14541,Cluster-14550.16213
Organismal Systems	Digestive system	Pancreatic secretion	ko04972	57	Cluster-14550.18395,Cluster-14550.14655,Cluster-14550.13653,Cluster-12572.0,Cluster-14550.16769,Cluster-14550.25870,Cluster-14550.6854,Cluster-14550.19821,Cluster-14550.21178,Cluster-14550.21692,Cluster-14550.9544,Cluster-14550.14795,Cluster-14550.14276,Cluster-19193.0,Cluster-14550.11657,Cluster-14550.21175,Cluster-17999.0,Cluster-14550.4165,Cluster-19672.0,Cluster-21401.0,Cluster-7517.0,Cluster…
Organismal Systems	Digestive system	Protein digestion and absorption	ko04974	41	Cluster-14550.14127,Cluster-24048.2,Cluster-6583.0,Cluster-14550.16213,Cluster-14550.28829,Cluster-14550.23734,Cluster-14550.15064,Cluster-21401.0,Cluster-19497.1,Cluster-14550.13825,Cluster-14550.6057,Cluster-14550.13342,Cluster-22061.0,Cluster-14550.13653,Cluster-14550.9544,Cluster-14550.16913,Cluster-14550.24631,Cluster-14550.2964,Cluster-2282.1,Cluster-14550.20420,Cluster-14550.28502,Cluster-…
Organismal Systems	Digestive system	Salivary secretion	ko04970	41	Cluster-14550.7107,Cluster-14550.9547,Cluster-14550.18294,Cluster-14550.14815,Cluster-14550.6605,Cluster-14550.15352,Cluster-14550.13990,Cluster-14550.21905,Cluster-14550.17093,Cluster-13477.0,Cluster-14550.9062,Cluster-15118.0,Cluster-14550.12988,Cluster-19260.0,Cluster-14550.1910,Cluster-14550.5981,Cluster-14550.19830,Cluster-14550.23198,Cluster-21959.0,Cluster-6729.0,Cluster-14550.14795,Cluste…
Organismal Systems	Digestive system	Vitamin digestion and absorption	ko04977	8	Cluster-14550.16819,Cluster-14550.7483,Cluster-25002.0,Cluster-14550.14880,Cluster-24888.0,Cluster-19672.0,Cluster-20208.0,Cluster-18004.0
Organismal Systems	Endocrine system	Adipocytokine signaling pathway	ko04920	19	Cluster-14550.18814,Cluster-14550.810,Cluster-15762.0,Cluster-14550.18813,Cluster-14550.28417,Cluster-14550.25825,Cluster-14550.28263,Cluster-14550.21296,Cluster-14550.20582,Cluster-14550.16261,Cluster-14550.17073,Cluster-14550.13034,Cluster-14550.28918,Cluster-14550.13952,Cluster-14550.15540,Cluster-14550.16260,Cluster-14550.14201,Cluster-14550.16129,Cluster-14550.20820
Organismal Systems	Endocrine system	Estrogen signaling pathway	ko04915	52	Cluster-17526.0,Cluster-14550.16769,Cluster-12572.0,Cluster-14550.16389,Cluster-14550.14651,Cluster-14550.21692,Cluster-14550.33,Cluster-24465.1,Cluster-14550.21178,Cluster-14550.14389,Cluster-14550.21200,Cluster-14550.14136,Cluster-14550.20859,Cluster-14550.18814,Cluster-14550.14005,Cluster-14550.5400,Cluster-1723.0,Cluster-14550.13292,Cluster-8119.0,Cluster-14550.14452,Cluster-14550.14883,Clust…
Organismal Systems	Endocrine system	Glucagon signaling pathway	ko04922	51	Cluster-19112.2,Cluster-14550.13292,Cluster-1723.0,Cluster-14550.28417,Cluster-14550.25825,Cluster-14550.14883,Cluster-14550.14005,Cluster-14550.18814,Cluster-14550.17240,Cluster-14550.9891,Cluster-14550.4165,Cluster-14550.20582,Cluster-14550.15070,Cluster-19457.5,Cluster-14550.13745,Cluster-14550.28263,Cluster-14550.17309,Cluster-15561.0,Cluster-14550.15315,Cluster-14550.16769,Cluster-14550.1465…
Organismal Systems	Endocrine system	GnRH signaling pathway	ko04912	44	Cluster-14550.21178,Cluster-14550.21692,Cluster-14550.16296,Cluster-12572.0,Cluster-14550.14651,Cluster-14550.16769,Cluster-14550.20859,Cluster-14550.18793,Cluster-14550.18791,Cluster-14550.14136,Cluster-14550.14082,Cluster-14550.14883,Cluster-14550.20522,Cluster-14550.11646,Cluster-1723.0,Cluster-8119.0,Cluster-14550.14452,Cluster-14550.13292,Cluster-14550.5400,Cluster-14550.30065,Cluster-14550.…
Organismal Systems	Endocrine system	Insulin secretion	ko04911	45	Cluster-14550.21178,Cluster-14550.21692,Cluster-14550.9544,Cluster-12572.0,Cluster-14550.16769,Cluster-14550.18793,Cluster-14550.18791,Cluster-14550.14655,Cluster-1723.0,Cluster-8119.0,Cluster-14550.13292,Cluster-14550.30065,Cluster-14550.14005,Cluster-19193.0,Cluster-24369.0,Cluster-14550.21175,Cluster-14550.11657,Cluster-14550.13745,Cluster-14550.18790,Cluster-14550.17015,Cluster-20628.1,Cluste…
Organismal Systems	Endocrine system	Insulin signaling pathway	ko04910	76	Cluster-14550.10355,Cluster-14550.20582,Cluster-14550.15070,Cluster-20491.0,Cluster-14550.28866,Cluster-14550.28417,Cluster-14550.28867,Cluster-14550.5495,Cluster-14550.26888,Cluster-1723.0,Cluster-14550.19372,Cluster-14550.15282,Cluster-14550.18814,Cluster-14550.20958,Cluster-14550.18113,Cluster-14550.3427,Cluster-14550.17040,Cluster-14550.14201,Cluster-14550.17491,Cluster-14550.11432,Cluster-14…
Organismal Systems	Endocrine system	Melanogenesis	ko04916	41	Cluster-14550.6605,Cluster-17145.0,Cluster-10050.0,Cluster-14550.5693,Cluster-14550.9547,Cluster-14550.8995,Cluster-14550.14653,Cluster-14550.9062,Cluster-15118.0,Cluster-13477.0,Cluster-14550.21905,Cluster-14550.8357,Cluster-14550.21866,Cluster-14550.11664,Cluster-6729.0,Cluster-14550.8755,Cluster-21959.0,Cluster-14550.18790,Cluster-14550.9740,Cluster-15525.1,Cluster-14550.29463,Cluster-14550.25…
Organismal Systems	Endocrine system	Ovarian Steroidogenesis	ko04913	21	Cluster-1723.0,Cluster-15118.0,Cluster-14550.13292,Cluster-8119.0,Cluster-13477.0,Cluster-14550.29280,Cluster-11375.0,Cluster-14550.20958,Cluster-14550.21175,Cluster-14550.6605,Cluster-22569.1,Cluster-19193.0,Cluster-6729.0,Cluster-14550.21692,Cluster-21959.0,Cluster-14550.21178,Cluster-23278.0,Cluster-22569.0,Cluster-12572.0,Cluster-14550.24387,Cluster-17337.0
Organismal Systems	Endocrine system	Oxytocin signaling pathway	ko04921	77	Cluster-14550.21692,Cluster-14550.7030,Cluster-14550.14609,Cluster-17526.0,Cluster-12572.0,Cluster-14550.21615,Cluster-14550.14201,Cluster-1723.0,Cluster-14550.14452,Cluster-8119.0,Cluster-14550.14787,Cluster-14550.30065,Cluster-17999.0,Cluster-14550.6553,Cluster-14550.4165,Cluster-14550.16012,Cluster-14550.4673,Cluster-14550.23153,Cluster-14550.14471,Cluster-14550.8755,Cluster-21959.0,Cluster-14…
Organismal Systems	Endocrine system	PPAR signaling pathway	ko03320	39	Cluster-14550.19157,Cluster-14550.13034,Cluster-14547.0,Cluster-14550.14010,Cluster-23241.0,Cluster-14550.14465,Cluster-14550.21144,Cluster-14550.15245,Cluster-14550.14639,Cluster-14550.28245,Cluster-14550.15958,Cluster-14550.15956,Cluster-14550.12965,Cluster-14550.23601,Cluster-14550.932,Cluster-4472.10,Cluster-14550.24068,Cluster-14550.17073,Cluster-14550.24070,Cluster-14550.21543,Cluster-14550…
Organismal Systems	Endocrine system	Progesterone-mediated oocyte maturation	ko04914	48	Cluster-14550.25612,Cluster-14550.28751,Cluster-6729.0,Cluster-21959.0,Cluster-14550.6096,Cluster-24465.0,Cluster-23151.1,Cluster-14550.18813,Cluster-15118.0,Cluster-14550.29222,Cluster-13477.0,Cluster-14550.19253,Cluster-18744.0,Cluster-14550.25497,Cluster-17526.0,Cluster-17621.0,Cluster-12572.0,Cluster-14550.16389,Cluster-14550.21692,Cluster-14550.368,Cluster-24465.1,Cluster-14550.33,Cluster-14…
Organismal Systems	Endocrine system	Prolactin signaling pathway	ko04917	25	Cluster-15676.0,Cluster-14550.26859,Cluster-14550.20859,Cluster-17337.0,Cluster-14550.18016,Cluster-14550.14082,Cluster-14550.15080,Cluster-14550.33,Cluster-24465.1,Cluster-17526.0,Cluster-14550.26965,Cluster-21445.0,Cluster-14550.15221,Cluster-14550.25612,Cluster-14550.16122,Cluster-14550.15540,Cluster-14550.24030,Cluster-14550.10355,Cluster-14550.10634,Cluster-14550.29280,Cluster-14550.18814,Cl…
Organismal Systems	Endocrine system	Regulation of lipolysis in adipocyte	ko04923	33	Cluster-14550.18813,Cluster-24465.0,Cluster-23151.1,Cluster-15118.0,Cluster-11375.0,Cluster-13477.0,Cluster-19288.0,Cluster-14550.18294,Cluster-14550.6605,Cluster-14550.15352,Cluster-14550.1427,Cluster-21959.0,Cluster-6729.0,Cluster-23278.0,Cluster-14550.8583,Cluster-14550.18814,Cluster-14550.20958,Cluster-8119.0,Cluster-14550.13292,Cluster-1723.0,Cluster-24997.0,Cluster-14550.21175,Cluster-19193…
Organismal Systems	Endocrine system	Renin secretion	ko04924	41	Cluster-14550.14651,Cluster-14550.16769,Cluster-1831.0,Cluster-14550.6317,Cluster-16155.0,Cluster-14550.15010,Cluster-14550.21615,Cluster-14550.14136,Cluster-14550.14655,Cluster-14550.14166,Cluster-14550.19827,Cluster-14550.30065,Cluster-14550.14883,Cluster-4294.0,Cluster-14550.1800,Cluster-1723.0,Cluster-14550.13292,Cluster-8119.0,Cluster-24997.0,Cluster-14550.5148,Cluster-14550.9461,Cluster-145…
Organismal Systems	Endocrine system	Renin-angiotensin system	ko04614	14	Cluster-14550.7022,Cluster-2282.1,Cluster-14550.29997,Cluster-14550.8293,Cluster-14550.8808,Cluster-14550.19759,Cluster-14550.27061,Cluster-19497.1,Cluster-14550.16913,Cluster-23987.0,Cluster-16155.0,Cluster-14550.25694,Cluster-14550.19827,Cluster-15806.1
Organismal Systems	Endocrine system	Thyroid hormone signaling pathway	ko04919	66	Cluster-14550.20820,Cluster-14550.18113,Cluster-14550.18800,Cluster-14550.9544,Cluster-14550.26973,Cluster-17526.0,Cluster-14550.7030,Cluster-14550.14609,Cluster-14550.10355,Cluster-19457.5,Cluster-1723.0,Cluster-14550.26170,Cluster-14550.19372,Cluster-14550.18814,Cluster-14550.21230,Cluster-14550.26452,Cluster-14550.16260,Cluster-14550.14471,Cluster-5862.0,Cluster-14550.19830,Cluster-14550.25612…
Organismal Systems	Endocrine system	Thyroid hormone synthesis	ko04918	43	Cluster-14550.16706,Cluster-20175.1,Cluster-19260.0,Cluster-14550.12988,Cluster-14550.14613,Cluster-6729.0,Cluster-21959.0,Cluster-23732.1,Cluster-10360.3,Cluster-14550.19830,Cluster-14550.13052,Cluster-14550.6605,Cluster-14550.14653,Cluster-14550.9547,Cluster-13477.0,Cluster-14550.17093,Cluster-14550.13827,Cluster-14550.9062,Cluster-15118.0,Cluster-14550.5737,Cluster-10360.1,Cluster-14550.8972,C…
Organismal Systems	Environmental adaptation	Circadian entrainment	ko04713	43	Cluster-14550.14883,Cluster-1723.0,Cluster-8119.0,Cluster-14550.13292,Cluster-19193.0,Cluster-14550.21175,Cluster-14550.11657,Cluster-14550.4165,Cluster-14550.5148,Cluster-14550.21178,Cluster-14550.21692,Cluster-14550.16769,Cluster-12572.0,Cluster-14550.14651,Cluster-14550.3524,Cluster-24425.0,Cluster-14550.8334,Cluster-14550.18793,Cluster-14550.18791,Cluster-14550.14136,Cluster-14550.22049,Clust…
Organismal Systems	Environmental adaptation	Circadian rhythm	ko04710	11	Cluster-14550.14653,Cluster-14550.2828,Cluster-14550.28263,Cluster-14550.14201,Cluster-14550.25320,Cluster-14550.8488,Cluster-14550.28000,Cluster-14550.375,Cluster-14550.18249,Cluster-14550.8204,Cluster-14550.17438
Organismal Systems	Environmental adaptation	Circadian rhythm - fly	ko04711	5	Cluster-14550.25320,Cluster-14550.10355,Cluster-14550.8488,Cluster-14550.15505,Cluster-14550.375
Organismal Systems	Excretory system	Aldosterone-regulated sodium reabsorption	ko04960	17	Cluster-24465.0,Cluster-23151.1,Cluster-14550.5400,Cluster-14550.20958,Cluster-11375.0,Cluster-14550.17093,Cluster-14550.9062,Cluster-14550.25612,Cluster-17526.0,Cluster-14550.19830,Cluster-22569.0,Cluster-23278.0,Cluster-14550.9544,Cluster-14550.33,Cluster-24465.1,Cluster-19260.0,Cluster-14550.12988
Organismal Systems	Excretory system	Collecting duct acid secretion	ko04966	10	Cluster-14550.12848,Cluster-14550.14309,Cluster-14550.10832,Cluster-14550.16942,Cluster-14550.20219,Cluster-14550.16943,Cluster-14550.12250,Cluster-14550.4807,Cluster-14550.15375,Cluster-14550.20413
Organismal Systems	Excretory system	Endocrine and other factor-regulated calcium reabsorption	ko04961	25	Cluster-19260.0,Cluster-14152.0,Cluster-14550.12988,Cluster-14550.23892,Cluster-14550.1910,Cluster-14550.18044,Cluster-14550.16769,Cluster-14550.19830,Cluster-14550.14671,Cluster-14550.391,Cluster-14550.9544,Cluster-14550.21692,Cluster-14550.14795,Cluster-14550.9547,Cluster-14550.16213,Cluster-14550.6605,Cluster-14550.21905,Cluster-14550.17093,Cluster-14550.14048,Cluster-14550.13648,Cluster-14550…
Organismal Systems	Excretory system	Proximal tubule bicarbonate reclamation	ko04964	15	Cluster-14550.27737,Cluster-14550.28417,Cluster-14550.17093,Cluster-14550.9544,Cluster-14550.10291,Cluster-14550.2977,Cluster-14550.10289,Cluster-14550.19830,Cluster-17510.0,Cluster-14783.0,Cluster-14550.12988,Cluster-19260.0,Cluster-14550.14539,Cluster-14550.2974,Cluster-14550.10290
Organismal Systems	Excretory system	Vasopressin-regulated water reabsorption	ko04962	30	Cluster-5920.0,Cluster-14550.8595,Cluster-14550.14196,Cluster-14550.21692,Cluster-23993.0,Cluster-14550.12321,Cluster-12462.0,Cluster-14550.7890,Cluster-14550.18149,Cluster-16361.0,Cluster-14550.20802,Cluster-14550.21198,Cluster-4904.0,Cluster-14550.13139,Cluster-14550.13292,Cluster-8119.0,Cluster-1723.0,Cluster-14550.9202,Cluster-14550.29011,Cluster-15118.0,Cluster-14550.10948,Cluster-14550.1275…
Organismal Systems	Immune system	Antigen processing and presentation	ko04612	54	Cluster-14550.14141,Cluster-14550.13388,Cluster-14550.8502,Cluster-14550.2152,Cluster-14550.14653,Cluster-12524.0,Cluster-47.0,Cluster-23981.0,Cluster-22641.0,Cluster-14550.15183,Cluster-14550.17391,Cluster-17723.1,Cluster-21800.1,Cluster-14550.16894,Cluster-14550.14154,Cluster-14550.13827,Cluster-15237.0,Cluster-14550.16761,Cluster-3894.0,Cluster-14550.12542,Cluster-14550.17044,Cluster-14550.284…
Organismal Systems	Immune system	B cell receptor signaling pathway	ko04662	22	Cluster-14550.14452,Cluster-14550.9062,Cluster-14550.18813,Cluster-23151.1,Cluster-24465.0,Cluster-14550.5400,Cluster-14550.21436,Cluster-14550.18814,Cluster-14550.10355,Cluster-14550.23655,Cluster-14550.29667,Cluster-14550.604,Cluster-24465.1,Cluster-14550.33,Cluster-14550.16122,Cluster-14550.25612,Cluster-14550.15540,Cluster-14550.19821,Cluster-17526.0,Cluster-14240.0,Cluster-14550.20859,Cluste…
Organismal Systems	Immune system	Chemokine signaling pathway	ko04062	56	Cluster-14550.21178,Cluster-14550.21692,Cluster-14550.33,Cluster-24465.1,Cluster-12572.0,Cluster-14550.19821,Cluster-17526.0,Cluster-14550.20859,Cluster-14550.15093,Cluster-14550.18016,Cluster-14550.20522,Cluster-14550.11646,Cluster-14550.11826,Cluster-1723.0,Cluster-8119.0,Cluster-14550.13292,Cluster-14550.5400,Cluster-14550.28160,Cluster-13408.0,Cluster-14550.18814,Cluster-14550.10355,Cluster-1…
Organismal Systems	Immune system	Complement and coagulation cascades	ko04610	5	Cluster-14550.13791,Cluster-14550.16705,Cluster-22322.0,Cluster-14550.9744,Cluster-2652.0
Organismal Systems	Immune system	Cytosolic DNA-sensing pathway	ko04623	12	Cluster-18876.0,Cluster-14550.15540,Cluster-14550.27221,Cluster-14550.17400,Cluster-14550.2093,Cluster-14550.20137,Cluster-14550.2957,Cluster-14550.6542,Cluster-14383.0,Cluster-14550.10517,Cluster-14550.5080,Cluster-14550.27345
Organismal Systems	Immune system	Fc epsilon RI signaling pathway	ko04664	22	Cluster-14550.20093,Cluster-14550.20859,Cluster-14550.14082,Cluster-14550.6278,Cluster-24465.1,Cluster-14550.33,Cluster-14550.16296,Cluster-17526.0,Cluster-14550.19821,Cluster-14550.25612,Cluster-14550.16122,Cluster-14550.23655,Cluster-14550.2036,Cluster-14550.16740,Cluster-14550.29667,Cluster-14550.9062,Cluster-14550.20522,Cluster-14550.18814,Cluster-24465.0,Cluster-23151.1,Cluster-14550.18813,C…
Organismal Systems	Immune system	Fc gamma R-mediated phagocytosis	ko04666	34	Cluster-24465.0,Cluster-23151.1,Cluster-14550.18813,Cluster-17471.0,Cluster-14550.16121,Cluster-14550.9062,Cluster-14550.23655,Cluster-14550.25612,Cluster-14550.14657,Cluster-14550.18719,Cluster-14550.15955,Cluster-14550.26215,Cluster-14550.6278,Cluster-14550.7673,Cluster-14550.16245,Cluster-14240.0,Cluster-14550.18814,Cluster-14550.20522,Cluster-14550.11646,Cluster-14550.11826,Cluster-14550.2966…
Organismal Systems	Immune system	Hematopoietic cell lineage	ko04640	5	Cluster-14550.15221,Cluster-14550.29997,Cluster-14550.8293,Cluster-14550.16913,Cluster-19497.1
Organismal Systems	Immune system	Leukocyte transendothelial migration	ko04670	38	Cluster-14550.28160,Cluster-14550.11646,Cluster-13473.0,Cluster-14550.16740,Cluster-14550.29667,Cluster-17999.0,Cluster-14550.19821,Cluster-17526.0,Cluster-14550.7030,Cluster-14550.14609,Cluster-14550.15606,Cluster-14550.33,Cluster-24465.1,Cluster-14550.11350,Cluster-14550.11349,Cluster-14550.14253,Cluster-14550.15093,Cluster-14550.14082,Cluster-14550.14029,Cluster-14550.13831,Cluster-14550.8357,…
Organismal Systems	Immune system	NOD-like receptor signaling pathway	ko04621	12	Cluster-14550.20812,Cluster-14550.14082,Cluster-14550.1488,Cluster-14550.5750,Cluster-14550.15850,Cluster-14550.4598,Cluster-14550.10294,Cluster-14550.25612,Cluster-14550.15540,Cluster-14550.16389,Cluster-7883.0,Cluster-14550.20137
Organismal Systems	Immune system	Natural killer cell mediated cytotoxicity	ko04650	16	Cluster-14550.16740,Cluster-14550.29667,Cluster-14550.23655,Cluster-23151.1,Cluster-24465.0,Cluster-14550.5400,Cluster-17471.0,Cluster-14550.9062,Cluster-14550.19206,Cluster-14550.20859,Cluster-14550.25612,Cluster-14550.16122,Cluster-17526.0,Cluster-14550.19821,Cluster-24465.1,Cluster-14550.33
Organismal Systems	Immune system	Platelet activation	ko04611	58	Cluster-14550.8350,Cluster-14550.13292,Cluster-8119.0,Cluster-1723.0,Cluster-14550.14787,Cluster-14550.15282,Cluster-14550.18814,Cluster-19193.0,Cluster-14550.16012,Cluster-14550.4165,Cluster-17999.0,Cluster-14550.21175,Cluster-14550.5148,Cluster-14550.11350,Cluster-14550.21178,Cluster-14550.33,Cluster-24465.1,Cluster-14550.21692,Cluster-12572.0,Cluster-14550.16769,Cluster-17526.0,Cluster-14550.1…
Organismal Systems	Immune system	RIG-I-like receptor signaling pathway	ko04622	9	Cluster-14550.4598,Cluster-14550.5750,Cluster-14550.12331,Cluster-14550.14082,Cluster-14453.1,Cluster-14550.29054,Cluster-14550.11782,Cluster-14550.15540,Cluster-18876.0
Organismal Systems	Immune system	T cell receptor signaling pathway	ko04660	33	Cluster-14550.5750,Cluster-12646.0,Cluster-14550.1406,Cluster-17471.0,Cluster-24465.0,Cluster-23151.1,Cluster-14550.18813,Cluster-14550.20093,Cluster-14550.9483,Cluster-14550.19206,Cluster-14550.14948,Cluster-17530.0,Cluster-14550.15540,Cluster-14550.25612,Cluster-14550.16122,Cluster-17999.0,Cluster-14550.10355,Cluster-14550.29667,Cluster-14550.16740,Cluster-14550.14452,Cluster-14550.11646,Cluste…
Organismal Systems	Immune system	Toll-like receptor signaling pathway	ko04620	28	Cluster-18876.0,Cluster-14550.25612,Cluster-14550.15540,Cluster-17526.0,Cluster-14550.19821,Cluster-14550.16296,Cluster-14550.27689,Cluster-14550.33,Cluster-24465.1,Cluster-5107.1,Cluster-14550.14082,Cluster-14550.21880,Cluster-14550.20859,Cluster-14550.4598,Cluster-14550.20093,Cluster-14550.1488,Cluster-23151.1,Cluster-14550.18813,Cluster-24465.0,Cluster-14550.18814,Cluster-14550.14452,Cluster-1…
Organismal Systems	Nervous system	Cholinergic synapse	ko04725	49	Cluster-20145.0,Cluster-14550.29781,Cluster-14550.25612,Cluster-14550.16002,Cluster-14550.13682,Cluster-14550.18790,Cluster-14550.17015,Cluster-21959.0,Cluster-14550.23198,Cluster-6729.0,Cluster-14550.8755,Cluster-14550.14653,Cluster-14550.19175,Cluster-14550.9547,Cluster-14550.14161,Cluster-23151.1,Cluster-14550.18640,Cluster-24465.0,Cluster-14550.18813,Cluster-14550.789,Cluster-14550.21905,Clus…
Organismal Systems	Nervous system	Dopaminergic synapse	ko04728	49	Cluster-14550.375,Cluster-14550.18790,Cluster-14550.8755,Cluster-6729.0,Cluster-14550.6884,Cluster-14550.27671,Cluster-14550.7333,Cluster-14550.2202,Cluster-14550.10868,Cluster-14550.18640,Cluster-14550.18813,Cluster-14550.8972,Cluster-14550.21905,Cluster-14550.7334,Cluster-13477.0,Cluster-14550.24608,Cluster-14550.9062,Cluster-14550.19175,Cluster-14550.14653,Cluster-14550.9547,Cluster-14550.2532…
Organismal Systems	Nervous system	GABAergic synapse	ko04727	44	Cluster-14550.2977,Cluster-14550.18640,Cluster-14550.130,Cluster-13477.0,Cluster-14550.9062,Cluster-15118.0,Cluster-22138.0,Cluster-14550.9934,Cluster-14550.19175,Cluster-14550.14834,Cluster-14550.29613,Cluster-14550.12372,Cluster-14550.16015,Cluster-14720.11,Cluster-487.0,Cluster-14550.24030,Cluster-14550.7890,Cluster-22797.1,Cluster-14550.17015,Cluster-6729.0,Cluster-14550.8755,Cluster-21959.0,…
Organismal Systems	Nervous system	Glutamatergic synapse	ko04724	46	Cluster-15109.0,Cluster-1723.0,Cluster-20557.0,Cluster-8119.0,Cluster-14550.13292,Cluster-13514.0,Cluster-19193.0,Cluster-14550.2780,Cluster-14550.21175,Cluster-14550.4165,Cluster-12572.0,Cluster-14550.11285,Cluster-14550.16769,Cluster-14550.3524,Cluster-24425.0,Cluster-14550.21178,Cluster-14550.21692,Cluster-14550.1771,Cluster-2644.0,Cluster-14550.5986,Cluster-14550.2977,Cluster-15380.0,Cluster-…
Organismal Systems	Nervous system	Long-term depression	ko04730	20	Cluster-14550.5400,Cluster-14550.18242,Cluster-14550.18001,Cluster-14550.18737,Cluster-14550.21905,Cluster-14550.9062,Cluster-14550.15929,Cluster-14550.9547,Cluster-14550.5148,Cluster-14550.15352,Cluster-22569.1,Cluster-14550.6605,Cluster-14550.4165,Cluster-14550.18294,Cluster-14550.16769,Cluster-14550.25612,Cluster-14550.8755,Cluster-14550.20859,Cluster-14550.5981,Cluster-14550.22049
Organismal Systems	Nervous system	Long-term potentiation	ko04720	33	Cluster-14550.21178,Cluster-14550.16769,Cluster-12572.0,Cluster-14550.14651,Cluster-14550.3524,Cluster-14550.15495,Cluster-24425.0,Cluster-14550.18791,Cluster-14550.18793,Cluster-14550.20859,Cluster-14550.14136,Cluster-14550.14883,Cluster-14550.13292,Cluster-1723.0,Cluster-14550.5400,Cluster-19193.0,Cluster-14550.4165,Cluster-14550.21175,Cluster-14550.13745,Cluster-14550.18790,Cluster-21959.0,Clu…
Organismal Systems	Nervous system	Neurotrophin signaling pathway	ko04722	54	Cluster-14550.14651,Cluster-14550.8334,Cluster-14550.19821,Cluster-17526.0,Cluster-14550.16296,Cluster-14550.33,Cluster-24465.1,Cluster-14550.14082,Cluster-14550.13547,Cluster-14550.11432,Cluster-14550.20859,Cluster-14550.18793,Cluster-14550.18791,Cluster-14550.4598,Cluster-14550.27071,Cluster-14550.14136,Cluster-14550.5400,Cluster-14550.14791,Cluster-14550.18814,Cluster-14550.14883,Cluster-14550…
Organismal Systems	Nervous system	Retrograde endocannabinoid signaling	ko04723	30	Cluster-19193.0,Cluster-14550.4165,Cluster-14550.21175,Cluster-14550.19175,Cluster-14550.29613,Cluster-15057.0,Cluster-14550.9547,Cluster-13477.0,Cluster-14550.9934,Cluster-8119.0,Cluster-22138.0,Cluster-14550.13292,Cluster-1723.0,Cluster-15118.0,Cluster-14550.9062,Cluster-14550.18640,Cluster-14550.30065,Cluster-14550.21905,Cluster-14550.14082,Cluster-14550.17015,Cluster-14550.21178,Cluster-21959…
Organismal Systems	Nervous system	Serotonergic synapse	ko04726	33	Cluster-14550.20859,Cluster-23910.0,Cluster-18661.1,Cluster-14550.14176,Cluster-14550.16769,Cluster-14550.4165,Cluster-23754.1,Cluster-14550.24757,Cluster-14550.13292,Cluster-1723.0,Cluster-14550.30065,Cluster-20595.0,Cluster-14550.5400,Cluster-14550.11941,Cluster-14550.10868,Cluster-14550.2202,Cluster-14550.746,Cluster-14550.27671,Cluster-6729.0,Cluster-14550.8755,Cluster-14550.17015,Cluster-145…
Organismal Systems	Nervous system	Synaptic vesicle cycle	ko04721	32	Cluster-14550.14309,Cluster-14550.23059,Cluster-14550.391,Cluster-14550.7239,Cluster-14550.23892,Cluster-14550.12848,Cluster-14550.10832,Cluster-14550.13648,Cluster-14550.16942,Cluster-14550.17506,Cluster-14550.18895,Cluster-14550.15233,Cluster-14550.20219,Cluster-14550.14671,Cluster-14550.21848,Cluster-22797.1,Cluster-14550.7890,Cluster-14550.12250,Cluster-14550.10883,Cluster-14550.18044,Cluster…
Organismal Systems	Sensory system	Inflammatory mediator regulation of TRP channels	ko04750	42	Cluster-14550.21905,Cluster-24465.0,Cluster-23151.1,Cluster-14550.9062,Cluster-15118.0,Cluster-5018.0,Cluster-14550.24608,Cluster-13477.0,Cluster-14550.9547,Cluster-14550.24030,Cluster-14550.6605,Cluster-21959.0,Cluster-6729.0,Cluster-14550.18790,Cluster-14550.6278,Cluster-13955.0,Cluster-8119.0,Cluster-14550.13292,Cluster-1723.0,Cluster-14550.20522,Cluster-14550.14883,Cluster-14550.16740,Cluster…
Organismal Systems	Sensory system	Olfactory transduction	ko04740	19	Cluster-14550.14883,Cluster-15118.0,Cluster-1723.0,Cluster-14550.13292,Cluster-13408.0,Cluster-14550.19221,Cluster-14550.15352,Cluster-14550.18294,Cluster-14550.14514,Cluster-14550.6317,Cluster-14550.18790,Cluster-14550.16811,Cluster-14550.14651,Cluster-14550.18772,Cluster-14550.18793,Cluster-14550.18791,Cluster-14550.22049,Cluster-14550.14136,Cluster-14550.26424
Organismal Systems	Sensory system	Phototransduction	ko04744	8	Cluster-14550.14514,Cluster-14550.26424,Cluster-14550.14136,Cluster-14550.19221,Cluster-14550.18640,Cluster-13408.0,Cluster-14550.14651,Cluster-14550.14883
Organismal Systems	Sensory system	Phototransduction - fly	ko04745	26	Cluster-14550.18793,Cluster-14550.18791,Cluster-14550.14146,Cluster-14550.14136,Cluster-13987.0,Cluster-14550.14253,Cluster-14550.18790,Cluster-14550.14471,Cluster-14550.9597,Cluster-14550.14651,Cluster-14550.16769,Cluster-20814.0,Cluster-14550.15451,Cluster-14550.14609,Cluster-14550.7030,Cluster-14550.18772,Cluster-14550.4165,Cluster-14550.14897,Cluster-14550.9547,Cluster-14550.14400,Cluster-145…
Organismal Systems	Sensory system	Taste transduction	ko04742	12	Cluster-14550.9547,Cluster-14550.6605,Cluster-19193.0,Cluster-14550.21905,Cluster-12572.0,Cluster-14550.18640,Cluster-1723.0,Cluster-14550.23161,Cluster-14550.13292,Cluster-8119.0,Cluster-21959.0,Cluster-14550.6317
