# Supplementary material for: Comparative Transcriptomic Analysis of Riptortus pedestris (Hemiptera: Alydidae) to Characterize Wing Formation across All Developmental Stages
Source: Insects. 2021 Mar 5;12(3):226. doi: 10.3390/insects12030226 (PMC7999114; doi:10.3390/insects12030226)
Supplement: Supplementary file 1 [file insects-12-00226-s001.zip › Supplementary material/Table S2.xls]

Class	Abbreviation	Gene Numbers	Gene IDs
RNA processing and modification	A	349	Cluster-14550.28630,Cluster-14550.25202,Cluster-14550.22690,Cluster-14550.2196,Cluster-14550.2195,Cluster-14550.18725,Cluster-14550.18721,Cluster-21346.0,Cluster-18303.2,Cluster-14550.22812,Cluster-14550.5385,Cluster-16365.16,Cluster-18705.0,Cluster-14550.5811,Cluster-23704.0,Cluster-14550.17103,Cluster-14550.3473,Cluster-14550.22420,Cluster-22339.0,Cluster-14550.9562,Cluster-14550.3828,Cluster-1…
Energy production and conversion	C	373	Cluster-14550.693,Cluster-14550.21838,Cluster-14550.15456,Cluster-14550.13637,Cluster-14550.28416,Cluster-21265.0,Cluster-14761.4,Cluster-14550.10832,Cluster-14550.14641,Cluster-22111.2,Cluster-16645.1,Cluster-14550.12848,Cluster-22793.0,Cluster-14550.13459,Cluster-14550.5302,Cluster-14550.329,Cluster-14550.14962,Cluster-14550.13726,Cluster-24764.1,Cluster-23725.1,Cluster-14550.11055,Cluster-1455…
Chromatin structure and dynamics	B	141	Cluster-1953.0,Cluster-14550.2979,Cluster-14550.19096,Cluster-14550.20400,Cluster-14550.21174,Cluster-14550.27780,Cluster-14550.11697,Cluster-15485.0,Cluster-14550.1361,Cluster-14550.26157,Cluster-14550.3003,Cluster-24573.0,Cluster-12841.2,Cluster-12841.0,Cluster-14550.28707,Cluster-14550.2340,Cluster-14550.9396,Cluster-15695.2,Cluster-14550.14360,Cluster-14550.501,Cluster-18207.5,Cluster-8463.0,…
Amino acid transport and metabolism	E	360	Cluster-17283.2,Cluster-14550.2974,Cluster-17905.0,Cluster-14550.13998,Cluster-14550.29434,Cluster-13047.0,Cluster-14102.0,Cluster-14550.17315,Cluster-17757.0,Cluster-21032.0,Cluster-16365.15,Cluster-14550.17682,Cluster-15950.0,Cluster-15332.0,Cluster-12592.0,Cluster-22892.0,Cluster-14550.21200,Cluster-20679.1,Cluster-22145.0,Cluster-14550.322,Cluster-14550.25330,Cluster-16566.8,Cluster-19039.1,C…
Cell cycle control, cell division, chromosome partitioning	D	242	Cluster-14550.14049,Cluster-14550.8440,Cluster-13823.0,Cluster-16491.0,Cluster-14550.7117,Cluster-14550.19096,Cluster-14296.0,Cluster-14550.21467,Cluster-14550.5388,Cluster-14550.14751,Cluster-14550.8991,Cluster-15799.2,Cluster-14550.8793,Cluster-14550.20615,Cluster-14550.22894,Cluster-14550.19753,Cluster-14550.5678,Cluster-14550.9552,Cluster-14550.9555,Cluster-14550.18631,Cluster-21432.0,Cluster…
Carbohydrate transport and metabolism	G	346	Cluster-17283.0,Cluster-14550.13811,Cluster-14550.7803,Cluster-24467.1,Cluster-14550.13990,Cluster-24793.0,Cluster-14550.12757,Cluster-14550.24924,Cluster-14550.12418,Cluster-20104.0,Cluster-14550.2840,Cluster-14550.4149,Cluster-14550.619,Cluster-14550.17937,Cluster-14550.15273,Cluster-14550.6286,Cluster-14550.6287,Cluster-14550.13302,Cluster-13280.0,Cluster-14550.10355,Cluster-14966.2,Cluster-19…
Nucleotide transport and metabolism	F	144	Cluster-16566.12,Cluster-22336.0,Cluster-5144.2,Cluster-14550.6994,Cluster-14761.2,Cluster-14550.3290,Cluster-14550.8250,Cluster-16365.19,Cluster-14550.18124,Cluster-14550.28005,Cluster-14550.24817,Cluster-22095.0,Cluster-14550.16480,Cluster-2555.0,Cluster-14550.29383,Cluster-14550.22502,Cluster-1435.0,Cluster-17529.3,Cluster-19652.13,Cluster-14550.6122,Cluster-14550.27954,Cluster-14550.15244,Clu…
Lipid transport and metabolism	I	337	Cluster-14550.16116,Cluster-14550.21832,Cluster-14550.21837,Cluster-14550.20830,Cluster-14550.13034,Cluster-14550.24552,Cluster-14550.15230,Cluster-14550.24070,Cluster-14550.17521,Cluster-14550.17528,Cluster-19452.0,Cluster-21618.0,Cluster-14550.13999,Cluster-24874.1,Cluster-14550.17874,Cluster-2982.0,Cluster-14550.12416,Cluster-14550.16552,Cluster-14550.16725,Cluster-14550.7382,Cluster-14550.879…
Coenzyme transport and metabolism	H	139	Cluster-14550.7304,Cluster-14550.15103,Cluster-14761.9,Cluster-14550.18906,Cluster-14550.24923,Cluster-22095.0,Cluster-19039.1,Cluster-21433.12,Cluster-14550.20080,Cluster-5031.0,Cluster-14550.291,Cluster-14550.13635,Cluster-1435.0,Cluster-19208.0,Cluster-17153.2,Cluster-14550.12253,Cluster-14550.20212,Cluster-25035.0,Cluster-14550.26142,Cluster-21433.8,Cluster-14550.4170,Cluster-14550.20664,Clus…
Transcription	K	448	Cluster-18181.0,Cluster-14550.20073,Cluster-14550.20078,Cluster-14550.15457,Cluster-23406.2,Cluster-16491.0,Cluster-14550.2979,Cluster-14550.6443,Cluster-14761.6,Cluster-14550.5997,Cluster-14550.1677,Cluster-14550.7636,Cluster-14550.834,Cluster-21953.0,Cluster-14550.24238,Cluster-14550.21174,Cluster-14550.24353,Cluster-14550.27780,Cluster-14550.18211,Cluster-14550.18210,Cluster-14550.6175,Cluster…
Translation, ribosomal structure and biogenesis	J	612	Cluster-14173.0,Cluster-19799.0,Cluster-14550.13813,Cluster-14550.12387,Cluster-14550.20075,Cluster-2349.0,Cluster-14550.22690,Cluster-14550.25792,Cluster-15531.0,Cluster-14550.14364,Cluster-14550.15101,Cluster-14550.27627,Cluster-20260.0,Cluster-1577.0,Cluster-14550.4389,Cluster-15839.0,Cluster-14720.3,Cluster-14550.12415,Cluster-14550.21819,Cluster-14550.27787,Cluster-14550.4852,Cluster-14550.1…
Cell wall/membrane/envelope biogenesis	M	210	Cluster-14550.7302,Cluster-18091.0,Cluster-14550.11821,Cluster-14550.2655,Cluster-14550.17311,Cluster-14550.16550,Cluster-14550.2844,Cluster-14550.16282,Cluster-14550.975,Cluster-14550.12382,Cluster-14550.18947,Cluster-14550.1169,Cluster-14550.17768,Cluster-14550.15407,Cluster-14550.17345,Cluster-14550.26848,Cluster-21371.1,Cluster-14550.14718,Cluster-14550.15969,Cluster-14550.1702,Cluster-22053.…
Replication, recombination and repair	L	211	Cluster-14550.8440,Cluster-23406.2,Cluster-14761.6,Cluster-14720.9,Cluster-14550.15902,Cluster-20835.1,Cluster-14550.27780,Cluster-14550.18211,Cluster-14550.28911,Cluster-14550.14560,Cluster-14550.89,Cluster-14550.27107,Cluster-18118.0,Cluster-14729.0,Cluster-14550.18575,Cluster-14550.19222,Cluster-17790.0,Cluster-12841.2,Cluster-12841.0,Cluster-14550.15031,Cluster-14550.19120,Cluster-194.0,Clust…
Posttranslational modification, protein turnover, chaperones	O	786	Cluster-14550.5894,Cluster-14550.13388,Cluster-14550.8028,Cluster-14550.14566,Cluster-17774.1,Cluster-14550.13124,Cluster-14550.26317,Cluster-14550.7803,Cluster-14550.18722,Cluster-19358.0,Cluster-16792.0,Cluster-7959.0,Cluster-14550.13177,Cluster-15868.0,Cluster-15637.2,Cluster-14550.5995,Cluster-14550.17873,Cluster-14550.11629,Cluster-14550.28626,Cluster-14550.18213,Cluster-14550.619,Cluster-14…
Cell motility	N	17	Cluster-14550.24925,Cluster-15178.0,Cluster-14550.20133,Cluster-14550.1363,Cluster-14550.8165,Cluster-14550.26419,Cluster-22222.0,Cluster-23993.0,Cluster-14550.7846,Cluster-14550.6552,Cluster-5805.0,Cluster-14550.9112,Cluster-14550.19569,Cluster-14550.14196,Cluster-14550.21265,Cluster-14550.6239,Cluster-14550.28198
Secondary metabolites biosynthesis, transport and catabolism	Q	157	Cluster-865.0,Cluster-14550.5892,Cluster-16881.0,Cluster-18006.1,Cluster-22563.1,Cluster-10992.1,Cluster-12592.2,Cluster-14550.23856,Cluster-19185.0,Cluster-16768.0,Cluster-12764.0,Cluster-14550.24576,Cluster-14550.7260,Cluster-18611.1,Cluster-14550.29530,Cluster-6433.1,Cluster-13453.0,Cluster-14550.22077,Cluster-14550.14842,Cluster-19652.16,Cluster-12676.0,Cluster-1940.0,Cluster-14550.2499,Clust…
Inorganic ion transport and metabolism	P	212	Cluster-14550.8443,Cluster-23932.1,Cluster-14695.1,Cluster-14550.13389,Cluster-14550.16231,Cluster-14550.7118,Cluster-14550.835,Cluster-14550.836,Cluster-14550.9806,Cluster-21032.0,Cluster-14550.25775,Cluster-14550.14655,Cluster-14550.29044,Cluster-14695.0,Cluster-14550.21200,Cluster-14550.1536,Cluster-4901.5,Cluster-14550.18032,Cluster-14550.15484,Cluster-14550.8605,Cluster-16201.0,Cluster-10426…
Function unknown	S	508	Cluster-14550.11087,Cluster-14550.14892,Cluster-14550.25203,Cluster-14550.26900,Cluster-14550.22817,Cluster-12215.0,Cluster-21818.0,Cluster-14550.17310,Cluster-14550.10837,Cluster-14550.24233,Cluster-14550.16869,Cluster-21227.0,Cluster-14550.2262,Cluster-14550.27784,Cluster-14550.5813,Cluster-14550.11950,Cluster-22149.0,Cluster-14550.17683,Cluster-8670.0,Cluster-14550.29045,Cluster-14550.27133,Cl…
General function prediction only	R	1137	Cluster-14550.11733,Cluster-6487.0,Cluster-23053.0,Cluster-19805.0,Cluster-14550.3537,Cluster-14550.16116,Cluster-12659.0,Cluster-14550.9189,Cluster-6072.2,Cluster-14550.15147,Cluster-14550.16233,Cluster-14550.14566,Cluster-14550.28997,Cluster-14550.26843,Cluster-14550.2970,Cluster-14550.1406,Cluster-2742.0,Cluster-14550.23892,Cluster-17389.0,Cluster-14550.2191,Cluster-14550.7110,Cluster-14186.0,…
Intracellular trafficking, secretion, and vesicular transport	U	408	Cluster-14550.11736,Cluster-14550.7301,Cluster-20642.1,Cluster-14550.21954,Cluster-14550.14048,Cluster-14550.14049,Cluster-14550.5894,Cluster-14550.24553,Cluster-14550.23524,Cluster-14550.2971,Cluster-14550.7803,Cluster-14550.23892,Cluster-14550.7115,Cluster-14550.4593,Cluster-14550.25958,Cluster-17308.0,Cluster-14550.3902,Cluster-14550.5999,Cluster-14550.11825,Cluster-14550.17311,Cluster-14550.2…
Signal transduction mechanisms	T	865	Cluster-14550.11736,Cluster-14550.19357,Cluster-14550.5275,Cluster-14550.5273,Cluster-14550.5894,Cluster-14550.8443,Cluster-14550.18294,Cluster-14550.12383,Cluster-14550.16230,Cluster-14550.20073,Cluster-9968.0,Cluster-14550.4598,Cluster-17876.0,Cluster-12843.0,Cluster-14550.240,Cluster-14550.27624,Cluster-14550.12223,Cluster-22563.2,Cluster-23151.1,Cluster-14550.21617,Cluster-14550.19442,Cluster…
Extracellular structures	W	63	Cluster-14550.22345,Cluster-14550.13992,Cluster-14550.2844,Cluster-14550.4857,Cluster-14550.29560,Cluster-14550.1709,Cluster-14550.21590,Cluster-14550.8593,Cluster-14550.3420,Cluster-14550.14470,Cluster-14550.11349,Cluster-14550.26654,Cluster-14550.28434,Cluster-14550.15361,Cluster-9598.2,Cluster-9598.3,Cluster-14550.7514,Cluster-14550.13321,Cluster-14550.14585,Cluster-14550.29594,Cluster-24470.0…
Defense mechanisms	V	40	Cluster-14550.28994,Cluster-14550.12410,Cluster-14550.10941,Cluster-14550.5703,Cluster-14550.12197,Cluster-14550.21994,Cluster-14550.17492,Cluster-14550.22448,Cluster-14550.22287,Cluster-12537.0,Cluster-14550.24445,Cluster-14550.24444,Cluster-14550.14396,Cluster-14550.26690,Cluster-14550.25526,Cluster-14550.23816,Cluster-14550.8633,Cluster-14550.23817,Cluster-14550.4423,Cluster-19685.1,Cluster-14…
Nuclear structure	Y	36	Cluster-14550.7115,Cluster-14550.8796,Cluster-14550.20559,Cluster-14550.1243,Cluster-14550.21841,Cluster-14550.11159,Cluster-14550.17758,Cluster-14550.26035,Cluster-14550.16434,Cluster-14550.20822,Cluster-14550.8773,Cluster-18789.0,Cluster-14550.24589,Cluster-14550.4101,Cluster-14550.26929,Cluster-14550.14231,Cluster-14550.28587,Cluster-14550.27466,Cluster-14550.27467,Cluster-14550.14079,Cluster-…
Unamed protein	X	2	Cluster-23077.0,Cluster-14550.15307
Cytoskeleton	Z	300	Cluster-14550.25761,Cluster-14550.7110,Cluster-14550.6442,Cluster-14550.12223,Cluster-14550.17870,Cluster-14550.15203,Cluster-14000.0,Cluster-12462.0,Cluster-14550.24920,Cluster-14550.11958,Cluster-9158.0,Cluster-9158.1,Cluster-14550.4462,Cluster-14550.11342,Cluster-7523.0,Cluster-7523.1,Cluster-14550.11343,Cluster-14550.14829,Cluster-14550.19754,Cluster-14550.14447,Cluster-14550.23639,Cluster-14…
