# Supplementary material for: Comparative Transcriptomic Analysis of Riptortus pedestris (Hemiptera: Alydidae) to Characterize Wing Formation across All Developmental Stages
Source: Insects. 2021 Mar 5;12(3):226. doi: 10.3390/insects12030226 (PMC7999114; doi:10.3390/insects12030226)
Supplement: Supplementary file 1 [file insects-12-00226-s001.zip › Supplementary material/Table S1.xls]

GO ID (Lev1)	GO Term (Lev1)	GO ID (Lev2)	GO Term (Lev2)	GO ID (Lev3)	GO Term (Lev3)	GO ID (Lev4)	GO Term (Lev4)	Gene Number	Gene List
GO:0008150	Biological Process	GO:0007610	behavior	GO:0019098	reproductive behavior	GO:0044705	multi-organism reproductive behavior	6	Cluster-22160.0,Cluster-14550.10096,Cluster-14550.17298,Cluster-14550.21818,Cluster-14550.1905,Cluster-17325.0
GO:0008150	Biological Process	GO:0007610	behavior	GO:0007622	rhythmic behavior	GO:0048512	circadian behavior	4	Cluster-14550.6973,Cluster-22274.0,Cluster-14550.23746,Cluster-18712.0
GO:0008150	Biological Process	GO:0007610	behavior	GO:0051705	multi-organism behavior	GO:0044705	multi-organism reproductive behavior	6	Cluster-22160.0,Cluster-14550.10096,Cluster-14550.17298,Cluster-14550.21818,Cluster-14550.1905,Cluster-17325.0
GO:0008150	Biological Process	GO:0007610	behavior	GO:0044708	single-organism behavior	GO:0030534	adult behavior	3	Cluster-14550.5418,Cluster-14550.29538,Cluster-14550.7612
GO:0008150	Biological Process	GO:0009987	cellular process	GO:0071554	cell wall organization or biogenesis	GO:0071669	plant-type cell wall organization or biogenesis	3	Cluster-21155.0,Cluster-14550.15235,Cluster-14550.17300
GO:0008150	Biological Process	GO:0009987	cellular process	GO:0071554	cell wall organization or biogenesis	GO:0071555	cell wall organization	7	Cluster-14550.20093,Cluster-14550.5042,Cluster-14550.17300,Cluster-14550.17908,Cluster-21155.0,Cluster-12142.4,Cluster-14550.15235
GO:0008150	Biological Process	GO:0009987	cellular process	GO:0071554	cell wall organization or biogenesis	GO:0044036	cell wall macromolecule metabolic process	64	Cluster-21082.1,Cluster-14550.18371,Cluster-12153.3,Cluster-16939.0,Cluster-23527.6,Cluster-14550.15225,Cluster-21916.0,Cluster-15700.3,Cluster-688.0,Cluster-3372.0,Cluster-14550.28672,Cluster-14550.23120,Cluster-12488.2,Cluster-20312.0,Cluster-13023.0,Cluster-14550.16033,Cluster-187.0,Cluster-3579.1,Cluster-14550.14888,Cluster-14550.17904,Cluster-14550.1201,Cluster-14550.6428,Cluster-14550.17338…
GO:0008150	Biological Process	GO:0009987	cellular process	GO:0071554	cell wall organization or biogenesis	GO:0071852	fungal-type cell wall organization or biogenesis	1	Cluster-14550.5042
GO:0008150	Biological Process	GO:0009987	cellular process	GO:0071554	cell wall organization or biogenesis	GO:0042546	cell wall biogenesis	53	Cluster-14550.11665,Cluster-14550.15070,Cluster-10482.0,Cluster-14550.6908,Cluster-19652.10,Cluster-13435.0,Cluster-14550.17300,Cluster-18165.42,Cluster-15702.0,Cluster-18248.0,Cluster-14550.18684,Cluster-14550.25817,Cluster-18762.0,Cluster-2644.0,Cluster-24253.0,Cluster-7341.0,Cluster-3579.1,Cluster-187.0,Cluster-14550.15235,Cluster-14550.17589,Cluster-14550.2336,Cluster-13043.1,Cluster-14550.14…
GO:0008150	Biological Process	GO:0009987	cellular process	GO:0048522	positive regulation of cellular process	GO:0034764	positive regulation of transmembrane transport	8	Cluster-14550.1321,Cluster-14550.12454,Cluster-14550.14844,Cluster-14550.15113,Cluster-14550.16631,Cluster-14550.11659,Cluster-14550.11021,Cluster-14550.13120
GO:0008150	Biological Process	GO:0009987	cellular process	GO:0048522	positive regulation of cellular process	GO:0031325	positive regulation of cellular metabolic process	115	Cluster-14550.27630,Cluster-14550.16011,Cluster-24530.0,Cluster-14550.8959,Cluster-19624.0,Cluster-14550.14251,Cluster-14550.5223,Cluster-179.0,Cluster-14550.20567,Cluster-22068.0,Cluster-14550.14590,Cluster-21878.0,Cluster-14550.26374,Cluster-24612.0,Cluster-14550.22482,Cluster-14550.14328,Cluster-23732.0,Cluster-14550.29538,Cluster-15929.0,Cluster-14550.14045,Cluster-20646.0,Cluster-14550.11120…
GO:0008150	Biological Process	GO:0009987	cellular process	GO:0048522	positive regulation of cellular process	GO:0045597	positive regulation of cell differentiation	5	Cluster-14550.21973,Cluster-7066.0,Cluster-14550.26637,Cluster-14550.6091,Cluster-4638.0
GO:0008150	Biological Process	GO:0009987	cellular process	GO:0048522	positive regulation of cellular process	GO:0051130	positive regulation of cellular component organization	30	Cluster-18454.0,Cluster-14550.10663,Cluster-14550.7673,Cluster-14550.16852,Cluster-14550.6812,Cluster-24637.1,Cluster-20710.0,Cluster-14550.15656,Cluster-14550.26775,Cluster-14550.7888,Cluster-5967.10,Cluster-5479.0,Cluster-19652.5,Cluster-14550.14206,Cluster-14550.6415,Cluster-3848.0,Cluster-18835.4,Cluster-14550.26215,Cluster-14550.15930,Cluster-14550.18605,Cluster-14550.14053,Cluster-14550.147…
GO:0008150	Biological Process	GO:0009987	cellular process	GO:0048522	positive regulation of cellular process	GO:0010647	positive regulation of cell communication	30	Cluster-14550.15521,Cluster-14550.21353,Cluster-14550.7553,Cluster-14550.20477,Cluster-15500.0,Cluster-12215.0,Cluster-14550.27020,Cluster-14550.7612,Cluster-14550.20855,Cluster-20198.0,Cluster-16729.0,Cluster-16751.0,Cluster-14550.19823,Cluster-21310.0,Cluster-14550.14738,Cluster-14550.18180,Cluster-14550.5418,Cluster-14550.19825,Cluster-14550.29538,Cluster-14550.21628,Cluster-17998.0,Cluster-21…
GO:0008150	Biological Process	GO:0009987	cellular process	GO:0048522	positive regulation of cellular process	GO:0010942	positive regulation of cell death	20	Cluster-14550.14738,Cluster-6312.0,Cluster-14550.23803,Cluster-14550.29220,Cluster-14550.11118,Cluster-14550.12052,Cluster-14550.16621,Cluster-14550.10291,Cluster-14550.498,Cluster-14550.1143,Cluster-14550.25198,Cluster-14550.1976,Cluster-14550.9855,Cluster-13298.0,Cluster-14550.5908,Cluster-8693.0,Cluster-14550.21404,Cluster-16190.0,Cluster-14550.25860,Cluster-14550.4075
GO:0008150	Biological Process	GO:0009987	cellular process	GO:0044237	cellular metabolic process	GO:0051186	cofactor metabolic process	499	Cluster-18336.0,Cluster-17469.0,Cluster-14550.12065,Cluster-14550.26274,Cluster-14550.13711,Cluster-14550.2748,Cluster-14550.21195,Cluster-6549.0,Cluster-14550.16026,Cluster-21486.1,Cluster-14550.10956,Cluster-19457.3,Cluster-14550.4774,Cluster-14550.14845,Cluster-14550.27842,Cluster-14550.13315,Cluster-14550.8922,Cluster-14550.14222,Cluster-14550.29796,Cluster-14550.26990,Cluster-14550.17997,Clu…
GO:0008150	Biological Process	GO:0009987	cellular process	GO:0044237	cellular metabolic process	GO:0006805	xenobiotic metabolic process	73	Cluster-14550.27957,Cluster-14550.4968,Cluster-14550.5140,Cluster-14550.16386,Cluster-14550.22369,Cluster-14550.8244,Cluster-14550.7268,Cluster-13154.0,Cluster-14550.29094,Cluster-14550.12146,Cluster-14550.28958,Cluster-14550.9855,Cluster-16328.0,Cluster-19220.0,Cluster-19561.0,Cluster-14550.28440,Cluster-14550.14632,Cluster-14550.8719,Cluster-14550.21912,Cluster-14550.264,Cluster-14550.23557,Clu…
GO:0008150	Biological Process	GO:0009987	cellular process	GO:0044237	cellular metabolic process	GO:0031323	regulation of cellular metabolic process	1787	Cluster-14550.26779,Cluster-14550.11569,Cluster-14550.4477,Cluster-21505.0,Cluster-14550.13110,Cluster-14550.1381,Cluster-14550.8424,Cluster-5003.0,Cluster-14550.25431,Cluster-340.0,Cluster-18709.0,Cluster-25004.4,Cluster-14550.21934,Cluster-14550.1301,Cluster-14550.11618,Cluster-14550.16159,Cluster-14550.25476,Cluster-14550.13046,Cluster-14550.22482,Cluster-14550.20820,Cluster-18960.3,Cluster-18…
GO:0008150	Biological Process	GO:0009987	cellular process	GO:0044237	cellular metabolic process	GO:0017144	drug metabolic process	11	Cluster-15006.0,Cluster-992.0,Cluster-14550.12346,Cluster-16767.0,Cluster-14550.18031,Cluster-24612.0,Cluster-14550.6962,Cluster-19652.31,Cluster-14550.1385,Cluster-16365.5,Cluster-17346.0
GO:0008150	Biological Process	GO:0009987	cellular process	GO:0044237	cellular metabolic process	GO:0031324	negative regulation of cellular metabolic process	93	Cluster-10730.0,Cluster-14550.3190,Cluster-11041.0,Cluster-14550.7784,Cluster-14550.18990,Cluster-14550.2073,Cluster-19652.22,Cluster-22075.0,Cluster-24612.0,Cluster-25004.3,Cluster-14322.0,Cluster-16680.0,Cluster-14550.14820,Cluster-14550.17031,Cluster-14550.17849,Cluster-17528.0,Cluster-14550.16552,Cluster-21043.7,Cluster-21505.0,Cluster-14550.21794,Cluster-14550.14591,Cluster-14550.26333,Clust…
GO:0008150	Biological Process	GO:0009987	cellular process	GO:0044237	cellular metabolic process	GO:0043446	cellular alkane metabolic process	37	Cluster-14550.8718,Cluster-14550.10269,Cluster-14550.18428,Cluster-25008.0,Cluster-14550.20486,Cluster-14550.27603,Cluster-22893.0,Cluster-14550.16658,Cluster-23808.0,Cluster-14275.0,Cluster-13567.0,Cluster-14550.14285,Cluster-14550.29493,Cluster-14550.26274,Cluster-14550.18964,Cluster-14550.7569,Cluster-24277.0,Cluster-14550.22966,Cluster-14550.18136,Cluster-14550.24512,Cluster-14550.17739,Clust…
GO:0008150	Biological Process	GO:0009987	cellular process	GO:0044237	cellular metabolic process	GO:0031325	positive regulation of cellular metabolic process	115	Cluster-14550.27630,Cluster-14550.16011,Cluster-24530.0,Cluster-14550.8959,Cluster-19624.0,Cluster-14550.14251,Cluster-14550.5223,Cluster-179.0,Cluster-14550.20567,Cluster-22068.0,Cluster-14550.14590,Cluster-21878.0,Cluster-14550.26374,Cluster-24612.0,Cluster-14550.22482,Cluster-14550.14328,Cluster-23732.0,Cluster-14550.29538,Cluster-15929.0,Cluster-14550.14045,Cluster-20646.0,Cluster-14550.11120…
GO:0008150	Biological Process	GO:0009987	cellular process	GO:0044237	cellular metabolic process	GO:0009404	toxin metabolic process	27	Cluster-5627.0,Cluster-14550.24334,Cluster-20554.0,Cluster-8014.2,Cluster-14550.20102,Cluster-14550.22680,Cluster-14550.20663,Cluster-14550.7221,Cluster-13396.0,Cluster-14550.9988,Cluster-14550.22347,Cluster-14550.23268,Cluster-14550.22669,Cluster-14550.166,Cluster-14550.16052,Cluster-11593.0,Cluster-3389.0,Cluster-14550.16326,Cluster-8509.0,Cluster-14550.9742,Cluster-14550.17121,Cluster-11089.0,…
GO:0008150	Biological Process	GO:0009987	cellular process	GO:0044237	cellular metabolic process	GO:0006413	translational initiation	64	Cluster-14550.19718,Cluster-24593.1,Cluster-15040.0,Cluster-14550.17452,Cluster-14550.6614,Cluster-14550.25828,Cluster-24186.0,Cluster-14550.13771,Cluster-9227.0,Cluster-14550.26785,Cluster-14550.9145,Cluster-14550.18448,Cluster-14550.17951,Cluster-14550.26132,Cluster-20152.0,Cluster-14550.9004,Cluster-7967.0,Cluster-14550.23367,Cluster-14550.24612,Cluster-19747.0,Cluster-14550.3067,Cluster-14550…
GO:0008150	Biological Process	GO:0009987	cellular process	GO:0044237	cellular metabolic process	GO:0006081	cellular aldehyde metabolic process	135	Cluster-14550.4218,Cluster-18489.0,Cluster-18165.42,Cluster-22297.3,Cluster-19457.5,Cluster-1454.0,Cluster-14550.12460,Cluster-21131.0,Cluster-14550.24677,Cluster-14550.968,Cluster-14550.21787,Cluster-14550.16207,Cluster-14550.11397,Cluster-20515.1,Cluster-21270.0,Cluster-14550.13967,Cluster-14550.13635,Cluster-14550.1354,Cluster-370.0,Cluster-2447.0,Cluster-14550.10202,Cluster-23126.3,Cluster-14…
GO:0008150	Biological Process	GO:0009987	cellular process	GO:0044237	cellular metabolic process	GO:0044249	cellular biosynthetic process	3720	Cluster-8720.0,Cluster-21186.0,Cluster-15006.0,Cluster-14550.27326,Cluster-20695.0,Cluster-14550.18514,Cluster-14550.13097,Cluster-14550.6542,Cluster-14550.15408,Cluster-14550.21089,Cluster-8401.0,Cluster-14550.5224,Cluster-18762.0,Cluster-14550.22271,Cluster-24661.0,Cluster-14550.8626,Cluster-15789.1,Cluster-21371.0,Cluster-14550.23184,Cluster-3308.0,Cluster-10975.1,Cluster-24041.9,Cluster-14550…
GO:0008150	Biological Process	GO:0009987	cellular process	GO:0044237	cellular metabolic process	GO:0042810	pheromone metabolic process	3	Cluster-14550.16604,Cluster-14550.3429,Cluster-16176.0
GO:0008150	Biological Process	GO:0009987	cellular process	GO:0044237	cellular metabolic process	GO:0044255	cellular lipid metabolic process	487	Cluster-17153.1,Cluster-12401.0,Cluster-14966.3,Cluster-14550.3042,Cluster-11151.1,Cluster-23283.0,Cluster-21043.2,Cluster-14550.12244,Cluster-19693.2,Cluster-21078.0,Cluster-14550.15108,Cluster-14550.25680,Cluster-14550.17033,Cluster-13396.0,Cluster-14550.6138,Cluster-13852.0,Cluster-14550.26909,Cluster-14550.17451,Cluster-12438.0,Cluster-23720.0,Cluster-18012.0,Cluster-14550.6309,Cluster-5553.2…
GO:0008150	Biological Process	GO:0009987	cellular process	GO:0044237	cellular metabolic process	GO:0006082	organic acid metabolic process	1342	Cluster-14550.149,Cluster-6799.1,Cluster-24615.0,Cluster-14550.28797,Cluster-8377.1,Cluster-14550.18791,Cluster-443.0,Cluster-2354.0,Cluster-14550.14282,Cluster-23126.2,Cluster-14550.29534,Cluster-9901.0,Cluster-14550.14796,Cluster-1180.0,Cluster-14550.24695,Cluster-23418.0,Cluster-19365.2,Cluster-17592.0,Cluster-14550.25272,Cluster-14550.6814,Cluster-14550.12157,Cluster-9778.0,Cluster-6964.0,Clu…
GO:0008150	Biological Process	GO:0009987	cellular process	GO:0044237	cellular metabolic process	GO:0006793	phosphorus metabolic process	1348	Cluster-23807.0,Cluster-21910.0,Cluster-14550.16837,Cluster-14550.13432,Cluster-24874.0,Cluster-14550.19315,Cluster-14550.21549,Cluster-13531.3,Cluster-6167.0,Cluster-14550.5750,Cluster-14550.13272,Cluster-15073.0,Cluster-14550.14545,Cluster-21959.0,Cluster-21946.0,Cluster-23852.0,Cluster-3115.0,Cluster-14550.13650,Cluster-22569.1,Cluster-14550.20720,Cluster-14550.14613,Cluster-14550.16416,Cluste…
GO:0008150	Biological Process	GO:0009987	cellular process	GO:0044237	cellular metabolic process	GO:0042180	cellular ketone metabolic process	73	Cluster-17469.0,Cluster-14550.27842,Cluster-14550.8922,Cluster-14550.14154,Cluster-14550.11958,Cluster-14550.20738,Cluster-14550.5858,Cluster-21846.5,Cluster-22793.2,Cluster-11685.0,Cluster-14550.26150,Cluster-14550.19921,Cluster-14550.12777,Cluster-14550.13997,Cluster-14550.24437,Cluster-14550.23003,Cluster-14550.3720,Cluster-5991.0,Cluster-14550.13221,Cluster-14550.24695,Cluster-17879.0,Cluster…
GO:0008150	Biological Process	GO:0009987	cellular process	GO:0044237	cellular metabolic process	GO:0044262	cellular carbohydrate metabolic process	215	Cluster-14550.14790,Cluster-14550.11397,Cluster-12803.5,Cluster-14550.13967,Cluster-992.0,Cluster-14453.1,Cluster-14550.17392,Cluster-14550.20941,Cluster-14550.3690,Cluster-24612.0,Cluster-23126.3,Cluster-14550.269,Cluster-14550.15005,Cluster-14550.11589,Cluster-20510.2,Cluster-14550.4218,Cluster-22297.3,Cluster-18165.42,Cluster-14550.28073,Cluster-16114.1,Cluster-14550.18107,Cluster-14391.0,Clus…
GO:0008150	Biological Process	GO:0009987	cellular process	GO:0044237	cellular metabolic process	GO:0006575	cellular modified amino acid metabolic process	225	Cluster-14550.29526,Cluster-13396.0,Cluster-14550.16154,Cluster-21043.2,Cluster-14550.25032,Cluster-18078.0,Cluster-14550.17908,Cluster-14550.14215,Cluster-21780.0,Cluster-13464.0,Cluster-14550.28682,Cluster-14550.5753,Cluster-14550.5536,Cluster-14966.3,Cluster-14550.23309,Cluster-20175.1,Cluster-503.0,Cluster-14550.14214,Cluster-24485.1,Cluster-24048.2,Cluster-20620.0,Cluster-14550.696,Cluster-1…
GO:0008150	Biological Process	GO:0009987	cellular process	GO:0044237	cellular metabolic process	GO:0046483	heterocycle metabolic process	4652	Cluster-16566.6,Cluster-14550.1651,Cluster-14550.2565,Cluster-14550.19265,Cluster-14550.27615,Cluster-14550.2127,Cluster-770.0,Cluster-14550.9202,Cluster-18986.0,Cluster-1681.0,Cluster-14550.17814,Cluster-24029.1,Cluster-21027.1,Cluster-14550.9142,Cluster-14550.26704,Cluster-14550.29532,Cluster-14550.15010,Cluster-11151.0,Cluster-19652.5,Cluster-19517.0,Cluster-14550.7531,Cluster-14550.21101,Clus…
GO:0008150	Biological Process	GO:0009987	cellular process	GO:0044237	cellular metabolic process	GO:0015979	photosynthesis	42	Cluster-14550.13952,Cluster-14550.26633,Cluster-14550.14002,Cluster-920.0,Cluster-3167.0,Cluster-14550.26801,Cluster-15681.1,Cluster-6401.0,Cluster-997.0,Cluster-14550.18675,Cluster-3159.0,Cluster-19664.0,Cluster-14550.26656,Cluster-14550.13351,Cluster-14550.14360,Cluster-21433.9,Cluster-14550.9855,Cluster-14550.12381,Cluster-18716.0,Cluster-14550.17942,Cluster-14550.21064,Cluster-14550.24203,Clu…
GO:0008150	Biological Process	GO:0009987	cellular process	GO:0044237	cellular metabolic process	GO:0044260	cellular macromolecule metabolic process	4934	Cluster-24345.0,Cluster-14550.23873,Cluster-14550.24764,Cluster-14550.17657,Cluster-23542.0,Cluster-14550.26629,Cluster-14435.0,Cluster-19520.0,Cluster-18960.2,Cluster-14550.14221,Cluster-18165.32,Cluster-19266.2,Cluster-14550.26979,Cluster-21837.0,Cluster-14550.10413,Cluster-14550.14454,Cluster-21104.0,Cluster-14550.1500,Cluster-14550.2140,Cluster-2008.0,Cluster-23989.0,Cluster-14550.16874,Clust…
GO:0008150	Biological Process	GO:0009987	cellular process	GO:0044237	cellular metabolic process	GO:0006790	sulfur compound metabolic process	185	Cluster-14550.3764,Cluster-14550.21554,Cluster-13242.0,Cluster-22819.2,Cluster-4157.0,Cluster-1631.0,Cluster-12153.8,Cluster-20642.0,Cluster-16636.0,Cluster-23419.3,Cluster-14550.14403,Cluster-16566.8,Cluster-24208.0,Cluster-14550.8991,Cluster-22976.1,Cluster-22778.2,Cluster-14550.19734,Cluster-14550.28423,Cluster-12592.1,Cluster-14550.19131,Cluster-14729.0,Cluster-14550.22532,Cluster-18629.1,Clu…
GO:0008150	Biological Process	GO:0009987	cellular process	GO:0044237	cellular metabolic process	GO:0034754	cellular hormone metabolic process	57	Cluster-14550.7148,Cluster-14550.8639,Cluster-14550.13797,Cluster-19465.0,Cluster-14550.16832,Cluster-14550.19907,Cluster-4472.4,Cluster-14550.9498,Cluster-14550.29796,Cluster-22793.1,Cluster-14550.4717,Cluster-23419.0,Cluster-19649.0,Cluster-16788.0,Cluster-13492.3,Cluster-14550.13600,Cluster-14550.83,Cluster-14550.14842,Cluster-14550.16044,Cluster-14550.16859,Cluster-14550.710,Cluster-14550.117…
GO:0008150	Biological Process	GO:0009987	cellular process	GO:0044237	cellular metabolic process	GO:0006091	generation of precursor metabolites and energy	391	Cluster-14550.24437,Cluster-18876.0,Cluster-24041.1,Cluster-14550.9818,Cluster-14550.13508,Cluster-19457.5,Cluster-10866.0,Cluster-14550.13221,Cluster-24490.0,Cluster-14550.11096,Cluster-14550.23003,Cluster-16365.5,Cluster-14550.12381,Cluster-14550.21324,Cluster-14550.28062,Cluster-14550.11993,Cluster-22934.0,Cluster-14550.14025,Cluster-14550.13233,Cluster-14550.20711,Cluster-2908.0,Cluster-24827…
GO:0008150	Biological Process	GO:0009987	cellular process	GO:0044237	cellular metabolic process	GO:0034641	cellular nitrogen compound metabolic process	4908	Cluster-14550.19849,Cluster-14550.11622,Cluster-14550.16728,Cluster-14550.11837,Cluster-22118.0,Cluster-15077.0,Cluster-21210.0,Cluster-14550.27345,Cluster-1243.0,Cluster-18165.27,Cluster-23864.0,Cluster-14860.0,Cluster-14550.10008,Cluster-13594.0,Cluster-1347.0,Cluster-24945.0,Cluster-14550.16215,Cluster-14550.18964,Cluster-17010.0,Cluster-14550.26202,Cluster-14550.993,Cluster-14550.15240,Cluste…
GO:0008150	Biological Process	GO:0009987	cellular process	GO:0044237	cellular metabolic process	GO:0072593	reactive oxygen species metabolic process	18	Cluster-14550.17789,Cluster-19421.0,Cluster-12558.0,Cluster-14550.13708,Cluster-1395.0,Cluster-14550.13003,Cluster-14550.28124,Cluster-21899.0,Cluster-24913.0,Cluster-14550.22812,Cluster-14550.14313,Cluster-12142.2,Cluster-1512.0,Cluster-14550.5981,Cluster-14550.13389,Cluster-12142.3,Cluster-14650.0,Cluster-14550.11178
GO:0008150	Biological Process	GO:0009987	cellular process	GO:0044237	cellular metabolic process	GO:0006725	cellular aromatic compound metabolic process	4327	Cluster-14550.29470,Cluster-14550.15522,Cluster-654.0,Cluster-14550.20855,Cluster-1016.0,Cluster-3542.0,Cluster-14550.8454,Cluster-14550.14205,Cluster-20346.0,Cluster-14550.3338,Cluster-5967.13,Cluster-14550.28499,Cluster-12488.4,Cluster-20787.0,Cluster-14550.21049,Cluster-18430.3,Cluster-16047.0,Cluster-7169.1,Cluster-14550.11542,Cluster-24528.0,Cluster-14550.15663,Cluster-6348.1,Cluster-14550.2…
GO:0008150	Biological Process	GO:0009987	cellular process	GO:0044237	cellular metabolic process	GO:0097354	prenylation	12	Cluster-14550.24769,Cluster-14550.5618,Cluster-14550.21148,Cluster-14550.22000,Cluster-14550.9728,Cluster-20708.0,Cluster-21499.0,Cluster-19032.0,Cluster-14550.5388,Cluster-14550.21222,Cluster-14550.6168,Cluster-14550.14702
GO:0008150	Biological Process	GO:0009987	cellular process	GO:0044237	cellular metabolic process	GO:0044248	cellular catabolic process	546	Cluster-18993.0,Cluster-14550.28440,Cluster-14550.11989,Cluster-14550.13898,Cluster-14550.1866,Cluster-14550.28079,Cluster-14550.13074,Cluster-14550.19733,Cluster-13154.0,Cluster-14550.11077,Cluster-14550.7442,Cluster-14529.0,Cluster-12676.1,Cluster-14550.13810,Cluster-14550.29526,Cluster-14550.13656,Cluster-22944.0,Cluster-14550.25640,Cluster-14550.10782,Cluster-12239.0,Cluster-14550.25048,Clust…
GO:0008150	Biological Process	GO:0009987	cellular process	GO:0019835	cytolysis	GO:0051715	cytolysis in other organism	19	Cluster-16607.1,Cluster-8350.0,Cluster-19311.0,Cluster-6090.0,Cluster-14550.18715,Cluster-14550.6074,Cluster-14550.3799,Cluster-14550.15678,Cluster-2738.1,Cluster-14550.5985,Cluster-14550.12499,Cluster-10399.0,Cluster-3583.0,Cluster-14550.16005,Cluster-20126.0,Cluster-23557.0,Cluster-6918.1,Cluster-18735.0,Cluster-14550.27420
GO:0008150	Biological Process	GO:0009987	cellular process	GO:0048523	negative regulation of cellular process	GO:0045596	negative regulation of cell differentiation	1	Cluster-14550.7888
GO:0008150	Biological Process	GO:0009987	cellular process	GO:0048523	negative regulation of cellular process	GO:0007162	negative regulation of cell adhesion	1	Cluster-14550.7888
GO:0008150	Biological Process	GO:0009987	cellular process	GO:0048523	negative regulation of cellular process	GO:0051129	negative regulation of cellular component organization	40	Cluster-14550.20615,Cluster-14550.15349,Cluster-14550.8731,Cluster-14550.713,Cluster-14550.28115,Cluster-14550.4302,Cluster-17777.0,Cluster-14550.10782,Cluster-14550.19269,Cluster-22049.0,Cluster-12175.0,Cluster-14550.16547,Cluster-14550.23891,Cluster-24881.0,Cluster-18005.0,Cluster-14550.19503,Cluster-4415.0,Cluster-14550.24035,Cluster-14550.18514,Cluster-14550.17031,Cluster-14550.7888,Cluster-1…
GO:0008150	Biological Process	GO:0009987	cellular process	GO:0048523	negative regulation of cellular process	GO:0031324	negative regulation of cellular metabolic process	93	Cluster-10730.0,Cluster-14550.3190,Cluster-11041.0,Cluster-14550.7784,Cluster-14550.18990,Cluster-14550.2073,Cluster-19652.22,Cluster-22075.0,Cluster-24612.0,Cluster-25004.3,Cluster-14322.0,Cluster-16680.0,Cluster-14550.14820,Cluster-14550.17031,Cluster-14550.17849,Cluster-17528.0,Cluster-14550.16552,Cluster-21043.7,Cluster-21505.0,Cluster-14550.21794,Cluster-14550.14591,Cluster-14550.26333,Clust…
GO:0008150	Biological Process	GO:0009987	cellular process	GO:0048523	negative regulation of cellular process	GO:0045786	negative regulation of cell cycle	39	Cluster-19763.1,Cluster-14550.17885,Cluster-21505.0,Cluster-14550.14591,Cluster-19763.0,Cluster-14550.17894,Cluster-14550.18514,Cluster-9582.0,Cluster-14550.7574,Cluster-14550.17031,Cluster-14550.28402,Cluster-14550.23410,Cluster-23392.0,Cluster-23058.1,Cluster-14550.18667,Cluster-14322.0,Cluster-14550.11521,Cluster-14550.2127,Cluster-14550.11663,Cluster-24612.0,Cluster-14550.14894,Cluster-14550.…
GO:0008150	Biological Process	GO:0009987	cellular process	GO:0048523	negative regulation of cellular process	GO:0060969	negative regulation of gene silencing	2	Cluster-14550.20768,Cluster-14883.1
GO:0008150	Biological Process	GO:0009987	cellular process	GO:0048523	negative regulation of cellular process	GO:0060548	negative regulation of cell death	8	Cluster-22222.0,Cluster-14550.14624,Cluster-14550.1540,Cluster-14550.11642,Cluster-14550.21904,Cluster-18993.0,Cluster-14550.14360,Cluster-14550.25203
GO:0008150	Biological Process	GO:0009987	cellular process	GO:0048523	negative regulation of cellular process	GO:0051782	negative regulation of cell division	17	Cluster-17777.0,Cluster-14550.19269,Cluster-14550.10782,Cluster-14550.23410,Cluster-14550.18667,Cluster-14550.28115,Cluster-14550.4302,Cluster-14550.14591,Cluster-21505.0,Cluster-14550.20615,Cluster-14550.17031,Cluster-14550.15349,Cluster-14322.0,Cluster-14550.2127,Cluster-24881.0,Cluster-24612.0,Cluster-12175.0
GO:0008150	Biological Process	GO:0009987	cellular process	GO:0048523	negative regulation of cellular process	GO:0010648	negative regulation of cell communication	15	Cluster-14550.23597,Cluster-14550.24086,Cluster-19947.0,Cluster-14550.29536,Cluster-14550.11254,Cluster-14550.13769,Cluster-14550.11697,Cluster-14550.17879,Cluster-14550.2942,Cluster-14550.1751,Cluster-14550.20612,Cluster-14550.9935,Cluster-14550.20611,Cluster-2597.1,Cluster-14550.15361
GO:0008150	Biological Process	GO:0009987	cellular process	GO:0048523	negative regulation of cellular process	GO:0051985	negative regulation of chromosome segregation	15	Cluster-14550.23410,Cluster-14550.2127,Cluster-14550.10782,Cluster-14550.19269,Cluster-17777.0,Cluster-14322.0,Cluster-14550.4302,Cluster-24612.0,Cluster-14550.28115,Cluster-24881.0,Cluster-14550.14591,Cluster-21505.0,Cluster-14550.15349,Cluster-14550.17031,Cluster-14550.20615
GO:0008150	Biological Process	GO:0009987	cellular process	GO:0048523	negative regulation of cellular process	GO:0051271	negative regulation of cellular component movement	2	Cluster-23392.0,Cluster-14550.7888
GO:0008150	Biological Process	GO:0009987	cellular process	GO:0006914	autophagy	GO:0016236	macroautophagy	5	Cluster-23544.0,Cluster-14550.29054,Cluster-24845.0,Cluster-14550.20022,Cluster-14550.25972
GO:0008150	Biological Process	GO:0009987	cellular process	GO:0006914	autophagy	GO:0010506	regulation of autophagy	47	Cluster-25004.5,Cluster-14550.10941,Cluster-14550.3485,Cluster-12239.0,Cluster-21599.0,Cluster-14550.25660,Cluster-15284.0,Cluster-14550.5792,Cluster-14550.11696,Cluster-23099.0,Cluster-14550.13656,Cluster-14550.16219,Cluster-14550.24632,Cluster-14550.4756,Cluster-14550.7712,Cluster-22734.0,Cluster-14550.25291,Cluster-5709.1,Cluster-14550.2020,Cluster-14287.0,Cluster-14550.26452,Cluster-14550.167…
GO:0008150	Biological Process	GO:0009987	cellular process	GO:0050794	regulation of cellular process	GO:0031323	regulation of cellular metabolic process	1787	Cluster-14550.26779,Cluster-14550.11569,Cluster-14550.4477,Cluster-21505.0,Cluster-14550.13110,Cluster-14550.1381,Cluster-14550.8424,Cluster-5003.0,Cluster-14550.25431,Cluster-340.0,Cluster-18709.0,Cluster-25004.4,Cluster-14550.21934,Cluster-14550.1301,Cluster-14550.11618,Cluster-14550.16159,Cluster-14550.25476,Cluster-14550.13046,Cluster-14550.22482,Cluster-14550.20820,Cluster-18960.3,Cluster-18…
GO:0008150	Biological Process	GO:0009987	cellular process	GO:0050794	regulation of cellular process	GO:0044068	modulation by symbiont of host cellular process	17	Cluster-14550.18148,Cluster-14550.23897,Cluster-14550.22764,Cluster-14550.14624,Cluster-14550.15860,Cluster-14550.8647,Cluster-20172.0,Cluster-14550.23296,Cluster-14550.14591,Cluster-14550.4498,Cluster-18165.34,Cluster-7116.0,Cluster-14550.20943,Cluster-17006.0,Cluster-14550.21755,Cluster-14550.23295,Cluster-14550.16621
GO:0008150	Biological Process	GO:0009987	cellular process	GO:0050794	regulation of cellular process	GO:0048523	negative regulation of cellular process	150	Cluster-19693.1,Cluster-14550.20612,Cluster-17777.0,Cluster-14550.14624,Cluster-3130.0,Cluster-14550.20615,Cluster-12285.0,Cluster-14550.21244,Cluster-4415.0,Cluster-15700.1,Cluster-14550.5915,Cluster-12175.0,Cluster-14550.17879,Cluster-25004.4,Cluster-23392.0,Cluster-14550.17031,Cluster-17528.0,Cluster-21505.0,Cluster-19763.1,Cluster-14550.11663,Cluster-24612.0,Cluster-14550.2073,Cluster-19652.2…
GO:0008150	Biological Process	GO:0009987	cellular process	GO:0050794	regulation of cellular process	GO:0051128	regulation of cellular component organization	129	Cluster-5967.10,Cluster-14550.15349,Cluster-14550.10782,Cluster-23989.0,Cluster-21680.0,Cluster-14550.2888,Cluster-19866.0,Cluster-14550.16547,Cluster-22049.0,Cluster-14550.21592,Cluster-14550.293,Cluster-14550.15930,Cluster-14550.2837,Cluster-23118.2,Cluster-14550.19503,Cluster-17298.0,Cluster-21456.0,Cluster-19763.0,Cluster-15518.1,Cluster-21433.1,Cluster-14550.7888,Cluster-5479.0,Cluster-14550…
GO:0008150	Biological Process	GO:0009987	cellular process	GO:0050794	regulation of cellular process	GO:0051270	regulation of cellular component movement	13	Cluster-24247.0,Cluster-23042.0,Cluster-14550.14926,Cluster-14550.11184,Cluster-17195.1,Cluster-536.0,Cluster-23392.0,Cluster-14550.7888,Cluster-14550.15349,Cluster-802.0,Cluster-14550.8937,Cluster-14550.2687,Cluster-15608.0
GO:0008150	Biological Process	GO:0009987	cellular process	GO:0050794	regulation of cellular process	GO:0060627	regulation of vesicle-mediated transport	3	Cluster-14550.20107,Cluster-14550.19503,Cluster-14550.16852
GO:0008150	Biological Process	GO:0009987	cellular process	GO:0050794	regulation of cellular process	GO:0045595	regulation of cell differentiation	9	Cluster-14550.8211,Cluster-14550.26637,Cluster-14550.6091,Cluster-4638.0,Cluster-14550.7888,Cluster-7066.0,Cluster-14550.21973,Cluster-14550.27322,Cluster-14550.26497
GO:0008150	Biological Process	GO:0009987	cellular process	GO:0050794	regulation of cellular process	GO:0034762	regulation of transmembrane transport	8	Cluster-14550.1321,Cluster-14550.12454,Cluster-14550.14844,Cluster-14550.15113,Cluster-14550.16631,Cluster-14550.11659,Cluster-14550.11021,Cluster-14550.13120
GO:0008150	Biological Process	GO:0009987	cellular process	GO:0050794	regulation of cellular process	GO:0051302	regulation of cell division	38	Cluster-14550.22389,Cluster-3607.0,Cluster-12175.0,Cluster-24803.0,Cluster-14550.5388,Cluster-20449.1,Cluster-24881.0,Cluster-14550.21592,Cluster-14550.20615,Cluster-15971.0,Cluster-14550.16897,Cluster-14550.23741,Cluster-14550.15349,Cluster-17777.0,Cluster-14550.14816,Cluster-14550.10782,Cluster-19722.1,Cluster-14550.19269,Cluster-14544.0,Cluster-14550.4302,Cluster-18631.0,Cluster-14550.28115,Cl…
GO:0008150	Biological Process	GO:0009987	cellular process	GO:0050794	regulation of cellular process	GO:0007165	signal transduction	1100	Cluster-5937.0,Cluster-14550.20284,Cluster-14550.22925,Cluster-7292.0,Cluster-14550.28740,Cluster-14550.26010,Cluster-14490.1,Cluster-21287.0,Cluster-14550.26827,Cluster-16573.0,Cluster-14550.14196,Cluster-11149.0,Cluster-14550.7901,Cluster-14550.15696,Cluster-556.0,Cluster-14550.53,Cluster-14550.16773,Cluster-7286.0,Cluster-14550.1406,Cluster-14550.12332,Cluster-14550.19374,Cluster-14550.20528,C…
GO:0008150	Biological Process	GO:0009987	cellular process	GO:0050794	regulation of cellular process	GO:0080135	regulation of cellular response to stress	2	Cluster-11878.1,Cluster-14550.15478
GO:0008150	Biological Process	GO:0009987	cellular process	GO:0050794	regulation of cellular process	GO:0050865	regulation of cell activation	2	Cluster-14550.19879,Cluster-8362.0
GO:0008150	Biological Process	GO:0009987	cellular process	GO:0050794	regulation of cellular process	GO:0048522	positive regulation of cellular process	196	Cluster-21599.0,Cluster-14550.27020,Cluster-14550.8727,Cluster-14550.7673,Cluster-14550.3485,Cluster-14550.24759,Cluster-20710.0,Cluster-14550.9206,Cluster-14550.11696,Cluster-23586.2,Cluster-14550.5418,Cluster-14550.19825,Cluster-14550.18605,Cluster-14550.10903,Cluster-14550.26452,Cluster-14550.1143,Cluster-14550.2020,Cluster-14550.498,Cluster-22342.0,Cluster-14550.1976,Cluster-25004.4,Cluster-1…
GO:0008150	Biological Process	GO:0009987	cellular process	GO:0050794	regulation of cellular process	GO:0051983	regulation of chromosome segregation	19	Cluster-14550.23410,Cluster-14550.19269,Cluster-14550.10782,Cluster-19722.1,Cluster-17777.0,Cluster-14550.4302,Cluster-14550.28115,Cluster-14550.14591,Cluster-21505.0,Cluster-14550.17031,Cluster-14550.15349,Cluster-14550.20615,Cluster-15971.0,Cluster-14550.2127,Cluster-14550.5388,Cluster-14322.0,Cluster-24612.0,Cluster-24881.0,Cluster-14550.26212
GO:0008150	Biological Process	GO:0009987	cellular process	GO:0050794	regulation of cellular process	GO:0050792	regulation of viral process	15	Cluster-14550.14935,Cluster-14550.13829,Cluster-14550.25000,Cluster-14550.21892,Cluster-9535.2,Cluster-14550.13071,Cluster-14550.18358,Cluster-14550.8168,Cluster-14550.10553,Cluster-13833.0,Cluster-14550.19512,Cluster-14550.2339,Cluster-14550.19042,Cluster-16589.0,Cluster-14550.14317
GO:0008150	Biological Process	GO:0009987	cellular process	GO:0050794	regulation of cellular process	GO:0032886	regulation of microtubule-based process	28	Cluster-14550.18514,Cluster-14550.1525,Cluster-14550.14206,Cluster-14550.15656,Cluster-19763.1,Cluster-21433.1,Cluster-14550.29802,Cluster-19763.0,Cluster-14550.15200,Cluster-23058.1,Cluster-14550.6812,Cluster-18454.0,Cluster-21698.0,Cluster-14550.15161,Cluster-14550.28402,Cluster-14550.2888,Cluster-16872.1,Cluster-14550.16547,Cluster-16872.0,Cluster-14550.3586,Cluster-14550.9047,Cluster-13506.0,…
GO:0008150	Biological Process	GO:0009987	cellular process	GO:0050794	regulation of cellular process	GO:0060968	regulation of gene silencing	2	Cluster-14883.1,Cluster-14550.20768
GO:0008150	Biological Process	GO:0009987	cellular process	GO:0050794	regulation of cellular process	GO:0010941	regulation of cell death	49	Cluster-6312.0,Cluster-14550.29220,Cluster-14550.1540,Cluster-14337.0,Cluster-14550.11642,Cluster-14550.1143,Cluster-14550.21519,Cluster-23527.6,Cluster-14550.498,Cluster-14550.14624,Cluster-14550.12468,Cluster-14550.2429,Cluster-14550.4075,Cluster-14550.29500,Cluster-14550.27182,Cluster-14550.12052,Cluster-14550.11118,Cluster-14550.23803,Cluster-14550.14738,Cluster-24346.0,Cluster-639.0,Cluster-…
GO:0008150	Biological Process	GO:0009987	cellular process	GO:0050794	regulation of cellular process	GO:0060341	regulation of cellular localization	2	Cluster-14550.20107,Cluster-14550.16852
GO:0008150	Biological Process	GO:0009987	cellular process	GO:0050794	regulation of cellular process	GO:0042127	regulation of cell proliferation	5	Cluster-14550.8424,Cluster-14550.27493,Cluster-14550.27051,Cluster-17820.0,Cluster-25004.4
GO:0008150	Biological Process	GO:0009987	cellular process	GO:0050794	regulation of cellular process	GO:0030155	regulation of cell adhesion	1	Cluster-14550.7888
GO:0008150	Biological Process	GO:0009987	cellular process	GO:0050794	regulation of cellular process	GO:0032970	regulation of actin filament-based process	21	Cluster-14550.7673,Cluster-24637.1,Cluster-14550.8731,Cluster-20710.0,Cluster-5479.0,Cluster-5967.10,Cluster-19652.5,Cluster-14550.7888,Cluster-14550.26775,Cluster-14550.26215,Cluster-14550.6805,Cluster-3848.0,Cluster-14550.6415,Cluster-18835.4,Cluster-14550.18605,Cluster-14550.15930,Cluster-14550.14053,Cluster-14550.14720,Cluster-14550.23891,Cluster-14550.15821,Cluster-22049.0
GO:0008150	Biological Process	GO:0009987	cellular process	GO:0050794	regulation of cellular process	GO:0051726	regulation of cell cycle	60	Cluster-20449.1,Cluster-24803.0,Cluster-14550.5388,Cluster-4415.0,Cluster-14550.5915,Cluster-14550.21592,Cluster-14550.21244,Cluster-24881.0,Cluster-14550.5193,Cluster-14550.22389,Cluster-14550.5917,Cluster-3607.0,Cluster-14550.23535,Cluster-12175.0,Cluster-14550.16547,Cluster-14550.14816,Cluster-14550.25761,Cluster-17777.0,Cluster-19722.1,Cluster-14550.10782,Cluster-14550.19269,Cluster-14544.0,C…
GO:0008150	Biological Process	GO:0009987	cellular process	GO:0050794	regulation of cellular process	GO:0010646	regulation of cell communication	124	Cluster-14550.23855,Cluster-14550.14904,Cluster-14550.16064,Cluster-14550.10513,Cluster-14550.14844,Cluster-14550.3104,Cluster-11816.0,Cluster-14550.22318,Cluster-14550.16773,Cluster-2597.1,Cluster-14550.1751,Cluster-3516.0,Cluster-14550.21806,Cluster-14550.21315,Cluster-14550.18155,Cluster-20198.0,Cluster-14550.20284,Cluster-14550.12454,Cluster-14550.15361,Cluster-14550.20855,Cluster-14550.19126…
GO:0008150	Biological Process	GO:0009987	cellular process	GO:0044764	multi-organism cellular process	GO:0016032	viral process	384	Cluster-14550.21009,Cluster-12691.0,Cluster-462.0,Cluster-17904.0,Cluster-21168.0,Cluster-14550.20032,Cluster-14550.16616,Cluster-14550.22364,Cluster-19652.10,Cluster-14550.17586,Cluster-18915.1,Cluster-22025.1,Cluster-14550.2549,Cluster-14550.13648,Cluster-7476.0,Cluster-14550.21849,Cluster-15929.0,Cluster-14550.29721,Cluster-14941.1,Cluster-14550.19553,Cluster-464.0,Cluster-14550.11819,Cluster-…
GO:0008150	Biological Process	GO:0009987	cellular process	GO:0044764	multi-organism cellular process	GO:0044803	multi-organism membrane organization	24	Cluster-14550.716,Cluster-13429.0,Cluster-14550.21849,Cluster-14550.18766,Cluster-13884.0,Cluster-14550.6331,Cluster-14550.5719,Cluster-14550.5325,Cluster-14550.11994,Cluster-14550.24297,Cluster-14550.11978,Cluster-14550.11992,Cluster-18930.0,Cluster-14550.29721,Cluster-14550.2202,Cluster-14550.10510,Cluster-12529.0,Cluster-14550.15939,Cluster-20787.0,Cluster-14550.14917,Cluster-3989.0,Cluster-14…
GO:0008150	Biological Process	GO:0009987	cellular process	GO:0044764	multi-organism cellular process	GO:0051715	cytolysis in other organism	19	Cluster-16607.1,Cluster-8350.0,Cluster-19311.0,Cluster-6090.0,Cluster-14550.18715,Cluster-14550.6074,Cluster-14550.3799,Cluster-14550.15678,Cluster-2738.1,Cluster-14550.5985,Cluster-14550.12499,Cluster-10399.0,Cluster-3583.0,Cluster-14550.16005,Cluster-20126.0,Cluster-23557.0,Cluster-6918.1,Cluster-18735.0,Cluster-14550.27420
GO:0008150	Biological Process	GO:0009987	cellular process	GO:0044764	multi-organism cellular process	GO:1902590	multi-organism organelle organization	5	Cluster-14550.16461,Cluster-17904.0,Cluster-14550.19593,Cluster-14550.3411,Cluster-14550.4908
GO:0008150	Biological Process	GO:0009987	cellular process	GO:0044764	multi-organism cellular process	GO:0009292	genetic transfer	12	Cluster-14550.22477,Cluster-14550.3663,Cluster-1023.0,Cluster-716.0,Cluster-18960.0,Cluster-897.0,Cluster-493.0,Cluster-21098.1,Cluster-14550.3665,Cluster-682.0,Cluster-14350.0,Cluster-215.0
GO:0008150	Biological Process	GO:0009987	cellular process	GO:0044764	multi-organism cellular process	GO:1902586	multi-organism intercellular transport	28	Cluster-14550.11295,Cluster-16857.0,Cluster-14550.6346,Cluster-13903.0,Cluster-14550.18649,Cluster-14550.28178,Cluster-14550.19198,Cluster-14550.2467,Cluster-14550.13591,Cluster-14550.6931,Cluster-14550.23228,Cluster-22025.1,Cluster-14550.23664,Cluster-14550.7077,Cluster-14550.8265,Cluster-14550.29348,Cluster-14550.2050,Cluster-14550.19974,Cluster-23921.0,Cluster-14550.5786,Cluster-14550.1870,Clu…
GO:0008150	Biological Process	GO:0009987	cellular process	GO:0044764	multi-organism cellular process	GO:0048874	homeostasis of number of cells in a free-living population	94	Cluster-14550.14795,Cluster-2246.0,Cluster-2354.0,Cluster-5961.0,Cluster-14550.149,Cluster-7753.0,Cluster-20076.0,Cluster-24615.0,Cluster-8650.0,Cluster-10432.1,Cluster-13550.0,Cluster-14550.4336,Cluster-14550.14746,Cluster-14550.25721,Cluster-1507.0,Cluster-14550.3245,Cluster-8948.0,Cluster-8985.0,Cluster-2649.0,Cluster-4193.0,Cluster-14550.13492,Cluster-2107.0,Cluster-21528.0,Cluster-14550.8223…
GO:0008150	Biological Process	GO:0009987	cellular process	GO:0044764	multi-organism cellular process	GO:0000746	conjugation	11	Cluster-18960.0,Cluster-897.0,Cluster-716.0,Cluster-1023.0,Cluster-1470.0,Cluster-215.0,Cluster-8789.0,Cluster-682.0,Cluster-14350.0,Cluster-10808.0,Cluster-493.0
GO:0008150	Biological Process	GO:0009987	cellular process	GO:0044763	single-organism cellular process	GO:0042197	halogenated hydrocarbon metabolic process	65	Cluster-14550.4968,Cluster-14550.5140,Cluster-14550.27957,Cluster-14550.16386,Cluster-14550.22369,Cluster-14550.7268,Cluster-14550.12146,Cluster-14550.29094,Cluster-14550.8244,Cluster-16328.0,Cluster-14550.28958,Cluster-14550.9855,Cluster-19561.0,Cluster-19220.0,Cluster-14550.8719,Cluster-14550.21912,Cluster-14550.14632,Cluster-14550.20958,Cluster-14550.5476,Cluster-14550.23557,Cluster-14550.2687…
GO:0008150	Biological Process	GO:0009987	cellular process	GO:0044763	single-organism cellular process	GO:0007017	microtubule-based process	171	Cluster-14550.18163,Cluster-18770.0,Cluster-14550.20751,Cluster-14550.4462,Cluster-14550.10782,Cluster-14550.10730,Cluster-14550.18924,Cluster-14550.10217,Cluster-14550.16811,Cluster-14550.22813,Cluster-22810.0,Cluster-5920.1,Cluster-3979.0,Cluster-14550.165,Cluster-14550.293,Cluster-15155.0,Cluster-14550.20027,Cluster-14550.16996,Cluster-20117.0,Cluster-14550.6589,Cluster-14550.2820,Cluster-1455…
GO:0008150	Biological Process	GO:0009987	cellular process	GO:0044763	single-organism cellular process	GO:0008219	cell death	69	Cluster-14550.27265,Cluster-16919.0,Cluster-14550.25860,Cluster-14550.14360,Cluster-14550.21404,Cluster-14550.8120,Cluster-14550.5908,Cluster-14550.23590,Cluster-14550.11110,Cluster-14550.1976,Cluster-22222.0,Cluster-18658.3,Cluster-14550.16621,Cluster-14550.23803,Cluster-14550.11118,Cluster-14550.12052,Cluster-5134.0,Cluster-24346.0,Cluster-639.0,Cluster-14550.29500,Cluster-14550.16572,Cluster-1…
GO:0008150	Biological Process	GO:0009987	cellular process	GO:0044763	single-organism cellular process	GO:0006281	DNA repair	112	Cluster-21043.6,Cluster-16808.0,Cluster-6848.0,Cluster-14550.1146,Cluster-14550.24999,Cluster-17561.0,Cluster-13842.0,Cluster-14550.2841,Cluster-12840.0,Cluster-20222.1,Cluster-14550.8358,Cluster-14550.11072,Cluster-14550.22290,Cluster-14550.2101,Cluster-20923.0,Cluster-24270.1,Cluster-24874.4,Cluster-14550.3454,Cluster-14550.15539,Cluster-6888.0,Cluster-14550.4781,Cluster-24855.0,Cluster-14550.2…
GO:0008150	Biological Process	GO:0009987	cellular process	GO:0044763	single-organism cellular process	GO:0007059	chromosome segregation	89	Cluster-14550.6502,Cluster-14550.19241,Cluster-14550.27127,Cluster-14550.15766,Cluster-14550.10178,Cluster-14550.28213,Cluster-14550.23410,Cluster-18924.0,Cluster-14550.1788,Cluster-14193.0,Cluster-14550.16607,Cluster-14550.25724,Cluster-14550.10815,Cluster-14550.28682,Cluster-14550.9202,Cluster-14550.24274,Cluster-14550.12436,Cluster-14550.20057,Cluster-14550.22857,Cluster-14550.2127,Cluster-145…
GO:0008150	Biological Process	GO:0009987	cellular process	GO:0044763	single-organism cellular process	GO:0030029	actin filament-based process	47	Cluster-14550.7673,Cluster-14550.22032,Cluster-14550.1939,Cluster-14550.13532,Cluster-14550.20135,Cluster-18197.0,Cluster-14550.1938,Cluster-24637.1,Cluster-14550.8731,Cluster-14550.20136,Cluster-20710.0,Cluster-14550.1594,Cluster-14550.20764,Cluster-14550.25864,Cluster-22494.1,Cluster-5967.10,Cluster-14550.3935,Cluster-14550.21284,Cluster-14550.17743,Cluster-3848.0,Cluster-14550.18605,Cluster-14…
GO:0008150	Biological Process	GO:0009987	cellular process	GO:0044763	single-organism cellular process	GO:0042180	cellular ketone metabolic process	73	Cluster-17469.0,Cluster-14550.27842,Cluster-14550.8922,Cluster-14550.14154,Cluster-14550.11958,Cluster-14550.20738,Cluster-14550.5858,Cluster-21846.5,Cluster-22793.2,Cluster-11685.0,Cluster-14550.26150,Cluster-14550.19921,Cluster-14550.12777,Cluster-14550.13997,Cluster-14550.24437,Cluster-14550.23003,Cluster-14550.3720,Cluster-5991.0,Cluster-14550.13221,Cluster-14550.24695,Cluster-17879.0,Cluster…
GO:0008150	Biological Process	GO:0009987	cellular process	GO:0044763	single-organism cellular process	GO:0007154	cell communication	1686	Cluster-14550.14869,Cluster-14550.26872,Cluster-14550.24572,Cluster-24189.0,Cluster-14550.1014,Cluster-1828.0,Cluster-2672.0,Cluster-3850.0,Cluster-23378.0,Cluster-15811.1,Cluster-14550.22532,Cluster-14550.7491,Cluster-14550.18718,Cluster-14550.11328,Cluster-14550.23741,Cluster-14550.18670,Cluster-14550.15277,Cluster-8002.0,Cluster-14550.15361,Cluster-14550.4653,Cluster-5869.0,Cluster-14550.15654…
GO:0008150	Biological Process	GO:0009987	cellular process	GO:0044763	single-organism cellular process	GO:0071804	cellular potassium ion transport	12	Cluster-14550.15113,Cluster-14550.718,Cluster-14550.11021,Cluster-14550.13120,Cluster-931.1,Cluster-14550.16631,Cluster-14550.11659,Cluster-14550.28604,Cluster-14550.1321,Cluster-16031.0,Cluster-14550.14844,Cluster-14550.12454
GO:0008150	Biological Process	GO:0009987	cellular process	GO:0044763	single-organism cellular process	GO:0006903	vesicle targeting	1	Cluster-14550.7888
GO:0008150	Biological Process	GO:0009987	cellular process	GO:0044763	single-organism cellular process	GO:0015980	energy derivation by oxidation of organic compounds	229	Cluster-14550.9189,Cluster-7758.0,Cluster-8143.0,Cluster-14550.27892,Cluster-11685.0,Cluster-14550.19921,Cluster-14550.14426,Cluster-14550.3069,Cluster-12387.4,Cluster-13176.0,Cluster-23852.0,Cluster-13477.0,Cluster-21946.0,Cluster-14550.6271,Cluster-21846.5,Cluster-14550.24155,Cluster-14550.14640,Cluster-23807.0,Cluster-14550.27842,Cluster-14550.15177,Cluster-14550.8922,Cluster-14550.16658,Clust…
GO:0008150	Biological Process	GO:0009987	cellular process	GO:0044763	single-organism cellular process	GO:0044255	cellular lipid metabolic process	487	Cluster-17153.1,Cluster-12401.0,Cluster-14966.3,Cluster-14550.3042,Cluster-11151.1,Cluster-23283.0,Cluster-21043.2,Cluster-14550.12244,Cluster-19693.2,Cluster-21078.0,Cluster-14550.15108,Cluster-14550.25680,Cluster-14550.17033,Cluster-13396.0,Cluster-14550.6138,Cluster-13852.0,Cluster-14550.26909,Cluster-14550.17451,Cluster-12438.0,Cluster-23720.0,Cluster-18012.0,Cluster-14550.6309,Cluster-5553.2…
GO:0008150	Biological Process	GO:0009987	cellular process	GO:0044763	single-organism cellular process	GO:0006928	movement of cell or subcellular component	160	Cluster-18207.1,Cluster-14550.14926,Cluster-14550.14713,Cluster-24612.0,Cluster-14550.1526,Cluster-14550.7581,Cluster-14550.4030,Cluster-14550.8828,Cluster-14550.24047,Cluster-14550.18261,Cluster-14550.16128,Cluster-21043.11,Cluster-14550.3946,Cluster-14550.29021,Cluster-14550.22394,Cluster-14550.28221,Cluster-20843.0,Cluster-16337.0,Cluster-12957.0,Cluster-4965.0,Cluster-14550.5634,Cluster-14550…
GO:0008150	Biological Process	GO:0009987	cellular process	GO:0044763	single-organism cellular process	GO:0009404	toxin metabolic process	27	Cluster-5627.0,Cluster-14550.24334,Cluster-20554.0,Cluster-8014.2,Cluster-14550.20102,Cluster-14550.22680,Cluster-14550.20663,Cluster-14550.7221,Cluster-13396.0,Cluster-14550.9988,Cluster-14550.22347,Cluster-14550.23268,Cluster-14550.22669,Cluster-14550.166,Cluster-14550.16052,Cluster-11593.0,Cluster-3389.0,Cluster-14550.16326,Cluster-8509.0,Cluster-14550.9742,Cluster-14550.17121,Cluster-11089.0,…
GO:0008150	Biological Process	GO:0009987	cellular process	GO:0044763	single-organism cellular process	GO:0015995	chlorophyll biosynthetic process	8	Cluster-14550.19245,Cluster-14550.18531,Cluster-14550.2364,Cluster-21599.0,Cluster-13285.0,Cluster-997.0,Cluster-14550.18675,Cluster-16849.0
GO:0008150	Biological Process	GO:0009987	cellular process	GO:0044763	single-organism cellular process	GO:0009235	cobalamin metabolic process	30	Cluster-3368.5,Cluster-11702.1,Cluster-14550.10588,Cluster-14550.26311,Cluster-15473.0,Cluster-14550.28403,Cluster-3368.4,Cluster-14550.30021,Cluster-16648.0,Cluster-647.0,Cluster-13687.1,Cluster-14550.27397,Cluster-14550.21168,Cluster-14550.15944,Cluster-14550.8593,Cluster-14550.6814,Cluster-14550.13808,Cluster-8529.0,Cluster-14550.20486,Cluster-22111.3,Cluster-23419.3,Cluster-13492.0,Cluster-14…
GO:0008150	Biological Process	GO:0009987	cellular process	GO:0044763	single-organism cellular process	GO:0043062	extracellular structure organization	3	Cluster-179.0,Cluster-14550.17300,Cluster-14550.15235
GO:0008150	Biological Process	GO:0009987	cellular process	GO:0044763	single-organism cellular process	GO:0055085	transmembrane transport	716	Cluster-14550.7545,Cluster-16366.0,Cluster-14550.26704,Cluster-21027.1,Cluster-8154.1,Cluster-14695.1,Cluster-14550.712,Cluster-14550.3773,Cluster-3168.0,Cluster-14550.15013,Cluster-14550.28604,Cluster-2584.0,Cluster-9537.0,Cluster-10962.0,Cluster-18148.0,Cluster-770.0,Cluster-14550.6811,Cluster-2156.0,Cluster-9149.2,Cluster-21844.0,Cluster-14550.3185,Cluster-15054.0,Cluster-14550.3219,Cluster-70…
GO:0008150	Biological Process	GO:0009987	cellular process	GO:0044763	single-organism cellular process	GO:0043446	cellular alkane metabolic process	37	Cluster-14550.8718,Cluster-14550.10269,Cluster-14550.18428,Cluster-25008.0,Cluster-14550.20486,Cluster-14550.27603,Cluster-22893.0,Cluster-14550.16658,Cluster-23808.0,Cluster-14275.0,Cluster-13567.0,Cluster-14550.14285,Cluster-14550.29493,Cluster-14550.26274,Cluster-14550.18964,Cluster-14550.7569,Cluster-24277.0,Cluster-14550.22966,Cluster-14550.18136,Cluster-14550.24512,Cluster-14550.17739,Clust…
GO:0008150	Biological Process	GO:0009987	cellular process	GO:0044763	single-organism cellular process	GO:0019296	coenzyme M metabolic process	2	Cluster-19208.0,Cluster-19219.1
GO:0008150	Biological Process	GO:0009987	cellular process	GO:0044763	single-organism cellular process	GO:0006486	protein glycosylation	31	Cluster-14550.1768,Cluster-14550.10140,Cluster-15972.1,Cluster-15054.0,Cluster-14550.27740,Cluster-14550.22830,Cluster-14550.2722,Cluster-15155.0,Cluster-14550.6097,Cluster-14550.581,Cluster-14550.18651,Cluster-14550.19253,Cluster-14550.24810,Cluster-14550.6472,Cluster-14550.15917,Cluster-14550.13762,Cluster-14550.23356,Cluster-24470.0,Cluster-14550.9111,Cluster-14550.13151,Cluster-14550.24726,Cl…
GO:0008150	Biological Process	GO:0009987	cellular process	GO:0044763	single-organism cellular process	GO:0009110	vitamin biosynthetic process	162	Cluster-14527.0,Cluster-24123.0,Cluster-16233.1,Cluster-20507.1,Cluster-11125.0,Cluster-14550.20486,Cluster-23419.3,Cluster-14550.18428,Cluster-14550.1499,Cluster-24637.0,Cluster-3368.4,Cluster-14550.30021,Cluster-23819.0,Cluster-18165.1,Cluster-14550.27603,Cluster-741.0,Cluster-14550.11039,Cluster-14550.3663,Cluster-14550.10976,Cluster-14550.21185,Cluster-14550.2961,Cluster-6549.1,Cluster-14550.…
GO:0008150	Biological Process	GO:0009987	cellular process	GO:0044763	single-organism cellular process	GO:0022412	cellular process involved in reproduction in multicellular organism	22	Cluster-14550.8937,Cluster-14550.14016,Cluster-14550.19167,Cluster-14550.15628,Cluster-20053.0,Cluster-14550.15523,Cluster-14550.29349,Cluster-3297.0,Cluster-11712.0,Cluster-14550.18060,Cluster-18011.0,Cluster-14550.24173,Cluster-14550.29374,Cluster-14550.29348,Cluster-14550.27578,Cluster-21537.0,Cluster-14550.11246,Cluster-14550.13319,Cluster-14550.27903,Cluster-14550.2222,Cluster-21370.0,Cluste…
GO:0008150	Biological Process	GO:0009987	cellular process	GO:0044763	single-organism cellular process	GO:0030648	aminoglycoside antibiotic biosynthetic process	9	Cluster-24612.0,Cluster-16767.0,Cluster-19652.31,Cluster-14550.6962,Cluster-16365.5,Cluster-14550.1385,Cluster-17346.0,Cluster-15006.0,Cluster-992.0
GO:0008150	Biological Process	GO:0009987	cellular process	GO:0044763	single-organism cellular process	GO:0033059	cellular pigmentation	1	Cluster-14550.6390
GO:0008150	Biological Process	GO:0009987	cellular process	GO:0044763	single-organism cellular process	GO:0010927	cellular component assembly involved in morphogenesis	18	Cluster-14550.16547,Cluster-14550.22228,Cluster-14550.9334,Cluster-14550.18887,Cluster-14550.11663,Cluster-21221.0,Cluster-4415.0,Cluster-14550.11521,Cluster-14550.19406,Cluster-14550.18514,Cluster-19763.0,Cluster-10119.0,Cluster-19763.1,Cluster-14550.13342,Cluster-14550.19060,Cluster-14550.18529,Cluster-23058.1,Cluster-14550.28402
GO:0008150	Biological Process	GO:0009987	cellular process	GO:0044763	single-organism cellular process	GO:0030030	cell projection organization	71	Cluster-14550.10486,Cluster-12278.0,Cluster-14550.5634,Cluster-4965.0,Cluster-14550.22399,Cluster-16337.0,Cluster-14550.18887,Cluster-14550.16621,Cluster-14550.13044,Cluster-23282.0,Cluster-14550.14952,Cluster-14550.11663,Cluster-14550.18261,Cluster-16883.2,Cluster-14550.27088,Cluster-14550.12777,Cluster-10119.0,Cluster-14550.17220,Cluster-18164.0,Cluster-19763.1,Cluster-14550.18529,Cluster-16759…
GO:0008150	Biological Process	GO:0009987	cellular process	GO:0044763	single-organism cellular process	GO:0006020	inositol metabolic process	2	Cluster-24612.0,Cluster-14550.25572
GO:0008150	Biological Process	GO:0009987	cellular process	GO:0044763	single-organism cellular process	GO:0022406	membrane docking	33	Cluster-17359.0,Cluster-14550.24513,Cluster-14550.445,Cluster-14550.7239,Cluster-14550.4646,Cluster-14550.28424,Cluster-14550.3644,Cluster-15517.1,Cluster-14550.23465,Cluster-12800.0,Cluster-14550.3428,Cluster-14550.27013,Cluster-23249.0,Cluster-16107.1,Cluster-20956.0,Cluster-19059.0,Cluster-14550.8297,Cluster-14550.28682,Cluster-14550.27331,Cluster-14550.3946,Cluster-22644.1,Cluster-14550.27538…
GO:0008150	Biological Process	GO:0009987	cellular process	GO:0044763	single-organism cellular process	GO:0006276	plasmid maintenance	2	Cluster-14550.18635,Cluster-366.0
GO:0008150	Biological Process	GO:0009987	cellular process	GO:0044763	single-organism cellular process	GO:0016049	cell growth	7	Cluster-16575.0,Cluster-23739.0,Cluster-12785.0,Cluster-14550.2837,Cluster-14550.14833,Cluster-20974.0,Cluster-19866.0
GO:0008150	Biological Process	GO:0009987	cellular process	GO:0044763	single-organism cellular process	GO:0009237	siderophore metabolic process	2	Cluster-14550.29533,Cluster-17795.0
GO:0008150	Biological Process	GO:0009987	cellular process	GO:0044763	single-organism cellular process	GO:0006081	cellular aldehyde metabolic process	135	Cluster-14550.4218,Cluster-18489.0,Cluster-18165.42,Cluster-22297.3,Cluster-19457.5,Cluster-1454.0,Cluster-14550.12460,Cluster-21131.0,Cluster-14550.24677,Cluster-14550.968,Cluster-14550.21787,Cluster-14550.16207,Cluster-14550.11397,Cluster-20515.1,Cluster-21270.0,Cluster-14550.13967,Cluster-14550.13635,Cluster-14550.1354,Cluster-370.0,Cluster-2447.0,Cluster-14550.10202,Cluster-23126.3,Cluster-14…
GO:0008150	Biological Process	GO:0009987	cellular process	GO:0044763	single-organism cellular process	GO:0051301	cell division	98	Cluster-14550.19902,Cluster-14550.7044,Cluster-15794.1,Cluster-12329.1,Cluster-8401.0,Cluster-14550.4724,Cluster-14550.18667,Cluster-14550.20394,Cluster-14550.7459,Cluster-14550.19505,Cluster-14550.23410,Cluster-14550.202,Cluster-14550.23755,Cluster-14550.13097,Cluster-14550.20042,Cluster-14550.25516,Cluster-12155.0,Cluster-14550.2127,Cluster-14550.5180,Cluster-14550.15781,Cluster-14550.16607,Clu…
GO:0008150	Biological Process	GO:0009987	cellular process	GO:0044763	single-organism cellular process	GO:0044802	single-organism membrane organization	135	Cluster-14550.27146,Cluster-14550.1342,Cluster-14550.11711,Cluster-14550.8991,Cluster-14550.17684,Cluster-4824.0,Cluster-12592.1,Cluster-14550.29521,Cluster-10171.0,Cluster-14014.0,Cluster-14550.10088,Cluster-24297.1,Cluster-16699.0,Cluster-14550.6903,Cluster-22721.0,Cluster-14550.22222,Cluster-14550.16964,Cluster-23018.0,Cluster-14550.19917,Cluster-14550.23410,Cluster-14550.15144,Cluster-24041.6…
GO:0008150	Biological Process	GO:0009987	cellular process	GO:0044763	single-organism cellular process	GO:0042816	vitamin B6 metabolic process	11	Cluster-19826.0,Cluster-14642.0,Cluster-14550.12138,Cluster-14550.26311,Cluster-17325.0,Cluster-13492.0,Cluster-14550.22648,Cluster-24937.0,Cluster-14550.21328,Cluster-14550.27198,Cluster-17325.2
GO:0008150	Biological Process	GO:0009987	cellular process	GO:0044763	single-organism cellular process	GO:0006771	riboflavin metabolic process	15	Cluster-24181.0,Cluster-14550.7124,Cluster-14251.1,Cluster-17153.2,Cluster-23819.0,Cluster-14550.2042,Cluster-20507.1,Cluster-14550.11529,Cluster-16233.1,Cluster-14550.10486,Cluster-18835.3,Cluster-14550.2351,Cluster-16566.20,Cluster-14550.18188,Cluster-18868.3
GO:0008150	Biological Process	GO:0009987	cellular process	GO:0044763	single-organism cellular process	GO:1902589	single-organism organelle organization	370	Cluster-16566.3,Cluster-14550.9217,Cluster-14550.20764,Cluster-14550.328,Cluster-14550.7148,Cluster-14550.18884,Cluster-18454.0,Cluster-16883.0,Cluster-14550.6812,Cluster-14550.16324,Cluster-14550.14488,Cluster-14550.9047,Cluster-14550.11200,Cluster-16872.1,Cluster-14550.1804,Cluster-14550.6597,Cluster-14550.21284,Cluster-18156.0,Cluster-16150.4,Cluster-14550.4762,Cluster-15517.1,Cluster-14550.95…
GO:0008150	Biological Process	GO:0009987	cellular process	GO:0044763	single-organism cellular process	GO:0001775	cell activation	69	Cluster-14550.16432,Cluster-8482.1,Cluster-14550.165,Cluster-14550.14724,Cluster-14550.4178,Cluster-17812.0,Cluster-14550.9534,Cluster-14550.15349,Cluster-14550.22819,Cluster-14550.11328,Cluster-14550.1525,Cluster-14550.1933,Cluster-25004.5,Cluster-14550.4302,Cluster-14550.3177,Cluster-24465.0,Cluster-14550.25660,Cluster-15284.0,Cluster-14550.9202,Cluster-14550.20057,Cluster-14550.29526,Cluster-2…
GO:0008150	Biological Process	GO:0009987	cellular process	GO:0044763	single-organism cellular process	GO:0019400	alditol metabolic process	14	Cluster-14550.14790,Cluster-14550.15144,Cluster-14453.0,Cluster-12188.0,Cluster-14453.1,Cluster-227.0,Cluster-4472.8,Cluster-18303.4,Cluster-14550.6877,Cluster-14550.29542,Cluster-22976.1,Cluster-18165.40,Cluster-14221.0,Cluster-14550.3376
GO:0008150	Biological Process	GO:0009987	cellular process	GO:0044763	single-organism cellular process	GO:0023014	signal transduction by protein phosphorylation	4	Cluster-14550.7612,Cluster-14550.29538,Cluster-14550.5418,Cluster-14550.23797
GO:0008150	Biological Process	GO:0009987	cellular process	GO:0044763	single-organism cellular process	GO:0042810	pheromone metabolic process	3	Cluster-14550.16604,Cluster-14550.3429,Cluster-16176.0
GO:0008150	Biological Process	GO:0009987	cellular process	GO:0044763	single-organism cellular process	GO:0097194	execution phase of apoptosis	3	Cluster-14550.25889,Cluster-14550.11808,Cluster-14550.1178
GO:0008150	Biological Process	GO:0009987	cellular process	GO:0044763	single-organism cellular process	GO:0022411	cellular component disassembly	45	Cluster-14550.25306,Cluster-14550.19821,Cluster-23989.0,Cluster-14550.9627,Cluster-14550.28990,Cluster-14550.20794,Cluster-12304.1,Cluster-14550.8731,Cluster-14550.713,Cluster-22111.1,Cluster-14550.17491,Cluster-14550.15363,Cluster-17298.0,Cluster-18005.0,Cluster-14550.17497,Cluster-14550.4395,Cluster-14550.24035,Cluster-14550.25889,Cluster-15937.3,Cluster-23588.1,Cluster-22049.0,Cluster-14550.23…
GO:0008150	Biological Process	GO:0009987	cellular process	GO:0044763	single-organism cellular process	GO:0008037	cell recognition	12	Cluster-14550.27972,Cluster-14550.23392,Cluster-14550.20531,Cluster-14550.26380,Cluster-14550.13060,Cluster-14550.23557,Cluster-23735.0,Cluster-14550.8159,Cluster-14550.21593,Cluster-7719.0,Cluster-14550.23647,Cluster-14550.14689
GO:0008150	Biological Process	GO:0009987	cellular process	GO:0044763	single-organism cellular process	GO:0005984	disaccharide metabolic process	83	Cluster-14550.26204,Cluster-14550.20093,Cluster-14550.17699,Cluster-20232.1,Cluster-14550.23610,Cluster-12803.5,Cluster-14550.17392,Cluster-14550.17701,Cluster-992.0,Cluster-24516.6,Cluster-19652.31,Cluster-22297.4,Cluster-14550.17700,Cluster-16365.5,Cluster-14550.28502,Cluster-12142.4,Cluster-14550.5984,Cluster-14550.28073,Cluster-14550.11740,Cluster-16114.1,Cluster-22297.3,Cluster-14550.11589,C…
GO:0008150	Biological Process	GO:0009987	cellular process	GO:0044763	single-organism cellular process	GO:0032940	secretion by cell	92	Cluster-14550.445,Cluster-18326.0,Cluster-22219.0,Cluster-17812.0,Cluster-14550.3644,Cluster-14550.18389,Cluster-14550.23465,Cluster-14550.28299,Cluster-14167.0,Cluster-14550.3428,Cluster-14550.3790,Cluster-14550.1933,Cluster-14550.22702,Cluster-14550.5618,Cluster-20851.0,Cluster-14550.24030,Cluster-18960.1,Cluster-16566.8,Cluster-14550.4872,Cluster-14550.4211,Cluster-14550.10941,Cluster-14550.82…
GO:0008150	Biological Process	GO:0009987	cellular process	GO:0044763	single-organism cellular process	GO:0042723	thiamine-containing compound metabolic process	9	Cluster-19652.27,Cluster-16939.0,Cluster-16939.1,Cluster-14550.16047,Cluster-14550.26311,Cluster-14550.3659,Cluster-14550.29538,Cluster-17964.1,Cluster-14550.282
GO:0008150	Biological Process	GO:0009987	cellular process	GO:0044763	single-organism cellular process	GO:0034637	cellular carbohydrate biosynthetic process	73	Cluster-12966.4,Cluster-14550.28115,Cluster-14550.11558,Cluster-14550.8344,Cluster-14550.16487,Cluster-14550.23619,Cluster-24874.0,Cluster-14550.19955,Cluster-19949.0,Cluster-14550.27892,Cluster-14550.14958,Cluster-14550.12672,Cluster-19679.1,Cluster-14550.25178,Cluster-14550.2995,Cluster-14550.23797,Cluster-14550.28502,Cluster-1026.0,Cluster-24235.3,Cluster-17208.0,Cluster-14550.23192,Cluster-14…
GO:0008150	Biological Process	GO:0009987	cellular process	GO:0044763	single-organism cellular process	GO:0055086	nucleobase-containing small molecule metabolic process	977	Cluster-12572.0,Cluster-14550.26062,Cluster-14550.9539,Cluster-18868.1,Cluster-14550.16117,Cluster-14550.725,Cluster-17071.0,Cluster-14550.3656,Cluster-14550.12348,Cluster-21138.1,Cluster-14550.28733,Cluster-15866.0,Cluster-1024.0,Cluster-24764.1,Cluster-14550.22443,Cluster-14550.13602,Cluster-20791.1,Cluster-14550.14262,Cluster-19652.32,Cluster-509.0,Cluster-21904.1,Cluster-14550.14183,Cluster-1…
GO:0008150	Biological Process	GO:0009987	cellular process	GO:0044763	single-organism cellular process	GO:0042168	heme metabolic process	64	Cluster-14550.5568,Cluster-18303.3,Cluster-14550.25743,Cluster-4334.1,Cluster-14550.12065,Cluster-14550.16476,Cluster-14550.16405,Cluster-12846.1,Cluster-16180.0,Cluster-14550.11386,Cluster-12676.2,Cluster-14550.19510,Cluster-22471.0,Cluster-21247.1,Cluster-19798.2,Cluster-14550.24677,Cluster-18716.0,Cluster-14550.9166,Cluster-14550.8927,Cluster-24903.0,Cluster-14550.8228,Cluster-15140.1,Cluster-…
GO:0008150	Biological Process	GO:0009987	cellular process	GO:0044763	single-organism cellular process	GO:0032535	regulation of cellular component size	21	Cluster-14550.23891,Cluster-14550.14720,Cluster-14550.15821,Cluster-22049.0,Cluster-14550.26215,Cluster-14550.6805,Cluster-3848.0,Cluster-18835.4,Cluster-14550.6415,Cluster-14550.14053,Cluster-14550.18605,Cluster-14550.15930,Cluster-14550.8731,Cluster-20710.0,Cluster-14550.7888,Cluster-5967.10,Cluster-5479.0,Cluster-19652.5,Cluster-14550.26775,Cluster-14550.7673,Cluster-24637.1
GO:0008150	Biological Process	GO:0009987	cellular process	GO:0044763	single-organism cellular process	GO:0043647	inositol phosphate metabolic process	1	Cluster-14550.22153
GO:0008150	Biological Process	GO:0009987	cellular process	GO:0044763	single-organism cellular process	GO:0022402	cell cycle process	270	Cluster-14550.293,Cluster-14550.21592,Cluster-14550.16996,Cluster-1307.0,Cluster-14550.21264,Cluster-14550.14278,Cluster-14550.16547,Cluster-14550.22389,Cluster-14550.17727,Cluster-14544.0,Cluster-14550.10391,Cluster-14550.18163,Cluster-14550.25761,Cluster-14550.18924,Cluster-14550.25660,Cluster-14550.10782,Cluster-14550.21312,Cluster-14550.9049,Cluster-14550.16811,Cluster-14550.10217,Cluster-145…
GO:0008150	Biological Process	GO:0009987	cellular process	GO:0044763	single-organism cellular process	GO:0015975	energy derivation by oxidation of reduced inorganic compounds	20	Cluster-14550.17558,Cluster-23380.0,Cluster-14550.12435,Cluster-14550.20486,Cluster-14550.18428,Cluster-14550.10269,Cluster-14550.18136,Cluster-14550.7569,Cluster-24277.0,Cluster-14550.18964,Cluster-14550.3314,Cluster-23808.0,Cluster-14275.0,Cluster-13567.0,Cluster-14550.29493,Cluster-14550.26274,Cluster-14550.16658,Cluster-14550.27603,Cluster-14550.22506,Cluster-11486.0
GO:0008150	Biological Process	GO:0009987	cellular process	GO:0044763	single-organism cellular process	GO:0032196	transposition	168	Cluster-14550.22616,Cluster-14550.7937,Cluster-14550.5819,Cluster-14550.16505,Cluster-14550.5667,Cluster-14550.20730,Cluster-7001.0,Cluster-21434.0,Cluster-1347.1,Cluster-14550.19811,Cluster-330.0,Cluster-14550.20580,Cluster-674.0,Cluster-1031.0,Cluster-19685.0,Cluster-14550.6259,Cluster-14550.11848,Cluster-14550.17013,Cluster-14550.3578,Cluster-6626.0,Cluster-1236.0,Cluster-14550.4501,Cluster-14…
GO:0008150	Biological Process	GO:0009987	cellular process	GO:0044763	single-organism cellular process	GO:0006082	organic acid metabolic process	1342	Cluster-14550.149,Cluster-6799.1,Cluster-24615.0,Cluster-14550.28797,Cluster-8377.1,Cluster-14550.18791,Cluster-443.0,Cluster-2354.0,Cluster-14550.14282,Cluster-23126.2,Cluster-14550.29534,Cluster-9901.0,Cluster-14550.14796,Cluster-1180.0,Cluster-14550.24695,Cluster-23418.0,Cluster-19365.2,Cluster-17592.0,Cluster-14550.25272,Cluster-14550.6814,Cluster-14550.12157,Cluster-9778.0,Cluster-6964.0,Clu…
GO:0008150	Biological Process	GO:0009987	cellular process	GO:0044763	single-organism cellular process	GO:0019725	cellular homeostasis	123	Cluster-14550.23320,Cluster-14860.2,Cluster-14550.12976,Cluster-7210.0,Cluster-14550.14818,Cluster-2727.1,Cluster-14550.17035,Cluster-24783.0,Cluster-22829.1,Cluster-14550.10111,Cluster-14550.25955,Cluster-18835.3,Cluster-14550.14039,Cluster-14550.10906,Cluster-14550.11773,Cluster-14550.24656,Cluster-14550.11234,Cluster-14550.5418,Cluster-14550.21794,Cluster-14550.9600,Cluster-14550.8747,Cluster-…
GO:0008150	Biological Process	GO:0009987	cellular process	GO:0044763	single-organism cellular process	GO:0016458	gene silencing	7	Cluster-14550.17141,Cluster-4634.1,Cluster-14550.20768,Cluster-14883.1,Cluster-22013.0,Cluster-14550.3289,Cluster-14550.13140
GO:0008150	Biological Process	GO:0009987	cellular process	GO:0044763	single-organism cellular process	GO:0051651	maintenance of location in cell	18	Cluster-14550.16161,Cluster-14550.381,Cluster-14550.11658,Cluster-14550.28712,Cluster-14550.15159,Cluster-15269.0,Cluster-22618.0,Cluster-14550.9779,Cluster-14550.15587,Cluster-14550.21787,Cluster-14550.8593,Cluster-14550.20816,Cluster-14550.6880,Cluster-14550.16556,Cluster-16134.1,Cluster-14550.16473,Cluster-17240.0,Cluster-14550.17220
GO:0008150	Biological Process	GO:0009987	cellular process	GO:0044763	single-organism cellular process	GO:0048869	cellular developmental process	160	Cluster-8451.0,Cluster-14550.27322,Cluster-24202.0,Cluster-14550.9334,Cluster-14550.26497,Cluster-14550.19050,Cluster-14550.29348,Cluster-14550.24656,Cluster-14550.13156,Cluster-14550.12542,Cluster-14550.10626,Cluster-14550.20170,Cluster-14550.24685,Cluster-14550.20576,Cluster-14550.22021,Cluster-16645.0,Cluster-14550.18887,Cluster-14550.15628,Cluster-12278.0,Cluster-14550.22399,Cluster-14550.708…
GO:0008150	Biological Process	GO:0009987	cellular process	GO:0044763	single-organism cellular process	GO:0046937	phytochelatin metabolic process	3	Cluster-14550.92,Cluster-14550.20054,Cluster-18230.3
GO:0008150	Biological Process	GO:0009987	cellular process	GO:0044763	single-organism cellular process	GO:0022900	electron transport chain	164	Cluster-757.0,Cluster-14550.24578,Cluster-14550.14819,Cluster-14550.21806,Cluster-14550.13985,Cluster-14550.14597,Cluster-19652.8,Cluster-16967.0,Cluster-14550.15955,Cluster-14550.22865,Cluster-14550.9027,Cluster-14550.2888,Cluster-14550.25889,Cluster-14550.15646,Cluster-14550.28117,Cluster-14550.27357,Cluster-14550.18305,Cluster-14550.10029,Cluster-18138.0,Cluster-13049.1,Cluster-14550.15644,Clu…
GO:0008150	Biological Process	GO:0009987	cellular process	GO:0044763	single-organism cellular process	GO:0007049	cell cycle	294	Cluster-14550.14772,Cluster-15155.0,Cluster-14550.20027,Cluster-14550.18449,Cluster-24803.0,Cluster-14550.19234,Cluster-14550.5917,Cluster-8482.1,Cluster-14550.14661,Cluster-12116.0,Cluster-11496.0,Cluster-14550.18956,Cluster-14550.25028,Cluster-14550.15349,Cluster-22810.0,Cluster-14550.4337,Cluster-14550.12244,Cluster-14550.11521,Cluster-14550.13244,Cluster-14550.28390,Cluster-14550.5180,Cluster…
GO:0008150	Biological Process	GO:0009987	cellular process	GO:0016043	cellular component organization	GO:0045229	external encapsulating structure organization	31	Cluster-14550.23619,Cluster-18759.0,Cluster-23763.1,Cluster-12142.4,Cluster-23313.2,Cluster-1055.0,Cluster-14550.28697,Cluster-14550.17300,Cluster-24320.0,Cluster-13570.0,Cluster-18350.0,Cluster-14142.0,Cluster-21155.0,Cluster-24297.1,Cluster-14550.22589,Cluster-14550.20093,Cluster-14550.15254,Cluster-18165.48,Cluster-14550.17908,Cluster-21133.1,Cluster-14550.22549,Cluster-25000.0,Cluster-14550.2…
GO:0008150	Biological Process	GO:0009987	cellular process	GO:0016043	cellular component organization	GO:0032989	cellular component morphogenesis	82	Cluster-16645.0,Cluster-14550.24685,Cluster-24072.2,Cluster-14550.13827,Cluster-14550.13342,Cluster-14550.12542,Cluster-14550.10626,Cluster-23233.1,Cluster-14550.13156,Cluster-4415.0,Cluster-23146.1,Cluster-14550.9334,Cluster-8451.0,Cluster-14550.14154,Cluster-14550.4136,Cluster-14550.18529,Cluster-18165.12,Cluster-14550.16144,Cluster-14550.28402,Cluster-21800.1,Cluster-19221.1,Cluster-16759.2,Cl…
GO:0008150	Biological Process	GO:0009987	cellular process	GO:0016043	cellular component organization	GO:0051128	regulation of cellular component organization	129	Cluster-5967.10,Cluster-14550.15349,Cluster-14550.10782,Cluster-23989.0,Cluster-21680.0,Cluster-14550.2888,Cluster-19866.0,Cluster-14550.16547,Cluster-22049.0,Cluster-14550.21592,Cluster-14550.293,Cluster-14550.15930,Cluster-14550.2837,Cluster-23118.2,Cluster-14550.19503,Cluster-17298.0,Cluster-21456.0,Cluster-19763.0,Cluster-15518.1,Cluster-21433.1,Cluster-14550.7888,Cluster-5479.0,Cluster-14550…
GO:0008150	Biological Process	GO:0009987	cellular process	GO:0016043	cellular component organization	GO:0032535	regulation of cellular component size	21	Cluster-14550.23891,Cluster-14550.14720,Cluster-14550.15821,Cluster-22049.0,Cluster-14550.26215,Cluster-14550.6805,Cluster-3848.0,Cluster-18835.4,Cluster-14550.6415,Cluster-14550.14053,Cluster-14550.18605,Cluster-14550.15930,Cluster-14550.8731,Cluster-20710.0,Cluster-14550.7888,Cluster-5967.10,Cluster-5479.0,Cluster-19652.5,Cluster-14550.26775,Cluster-14550.7673,Cluster-24637.1
GO:0008150	Biological Process	GO:0009987	cellular process	GO:0016043	cellular component organization	GO:0030030	cell projection organization	71	Cluster-14550.10486,Cluster-12278.0,Cluster-14550.5634,Cluster-4965.0,Cluster-14550.22399,Cluster-16337.0,Cluster-14550.18887,Cluster-14550.16621,Cluster-14550.13044,Cluster-23282.0,Cluster-14550.14952,Cluster-14550.11663,Cluster-14550.18261,Cluster-16883.2,Cluster-14550.27088,Cluster-14550.12777,Cluster-10119.0,Cluster-14550.17220,Cluster-18164.0,Cluster-19763.1,Cluster-14550.18529,Cluster-16759…
GO:0008150	Biological Process	GO:0009987	cellular process	GO:0016043	cellular component organization	GO:0010256	endomembrane system organization	35	Cluster-24247.0,Cluster-14550.16852,Cluster-14550.14605,Cluster-23532.0,Cluster-14550.23410,Cluster-18524.0,Cluster-14550.23413,Cluster-2670.0,Cluster-2377.0,Cluster-14550.26888,Cluster-14550.28128,Cluster-19183.0,Cluster-14550.16822,Cluster-9743.0,Cluster-14550.20107,Cluster-5967.4,Cluster-19652.30,Cluster-14550.21524,Cluster-14550.23839,Cluster-13652.0,Cluster-4824.0,Cluster-18929.0,Cluster-220…
GO:0008150	Biological Process	GO:0009987	cellular process	GO:0016043	cellular component organization	GO:0051129	negative regulation of cellular component organization	40	Cluster-14550.20615,Cluster-14550.15349,Cluster-14550.8731,Cluster-14550.713,Cluster-14550.28115,Cluster-14550.4302,Cluster-17777.0,Cluster-14550.10782,Cluster-14550.19269,Cluster-22049.0,Cluster-12175.0,Cluster-14550.16547,Cluster-14550.23891,Cluster-24881.0,Cluster-18005.0,Cluster-14550.19503,Cluster-4415.0,Cluster-14550.24035,Cluster-14550.18514,Cluster-14550.17031,Cluster-14550.7888,Cluster-1…
GO:0008150	Biological Process	GO:0009987	cellular process	GO:0016043	cellular component organization	GO:0043933	macromolecular complex subunit organization	427	Cluster-14550.13319,Cluster-14550.29802,Cluster-14550.6351,Cluster-2452.0,Cluster-14550.17031,Cluster-14550.16059,Cluster-22342.0,Cluster-14550.8995,Cluster-14550.26950,Cluster-14550.14251,Cluster-14550.10282,Cluster-14550.17683,Cluster-14550.26403,Cluster-14550.2846,Cluster-14550.6415,Cluster-14550.17465,Cluster-14550.14713,Cluster-14550.17002,Cluster-14550.22012,Cluster-14550.22002,Cluster-1869…
GO:0008150	Biological Process	GO:0009987	cellular process	GO:0016043	cellular component organization	GO:0022607	cellular component assembly	494	Cluster-14550.28115,Cluster-14550.1721,Cluster-14550.13732,Cluster-14550.6117,Cluster-14550.314,Cluster-14550.3494,Cluster-14550.18585,Cluster-20495.0,Cluster-14550.5120,Cluster-14550.21281,Cluster-12800.0,Cluster-14550.19546,Cluster-14550.16334,Cluster-14550.5750,Cluster-14550.14145,Cluster-14550.1379,Cluster-8106.0,Cluster-15124.0,Cluster-14550.23049,Cluster-20589.0,Cluster-14550.23205,Cluster-…
GO:0008150	Biological Process	GO:0009987	cellular process	GO:0016043	cellular component organization	GO:0051130	positive regulation of cellular component organization	30	Cluster-18454.0,Cluster-14550.10663,Cluster-14550.7673,Cluster-14550.16852,Cluster-14550.6812,Cluster-24637.1,Cluster-20710.0,Cluster-14550.15656,Cluster-14550.26775,Cluster-14550.7888,Cluster-5967.10,Cluster-5479.0,Cluster-19652.5,Cluster-14550.14206,Cluster-14550.6415,Cluster-3848.0,Cluster-18835.4,Cluster-14550.26215,Cluster-14550.15930,Cluster-14550.18605,Cluster-14550.14053,Cluster-14550.147…
GO:0008150	Biological Process	GO:0009987	cellular process	GO:0016043	cellular component organization	GO:0006996	organelle organization	641	Cluster-14550.29802,Cluster-14550.13319,Cluster-14550.82,Cluster-20510.2,Cluster-14550.11120,Cluster-14550.25860,Cluster-14550.17031,Cluster-14550.9285,Cluster-24247.0,Cluster-14550.29381,Cluster-17240.0,Cluster-14550.14251,Cluster-14550.366,Cluster-14550.18139,Cluster-14550.24707,Cluster-10449.0,Cluster-14550.12991,Cluster-20710.0,Cluster-14550.11160,Cluster-12928.0,Cluster-21599.0,Cluster-14041…
GO:0008150	Biological Process	GO:0009987	cellular process	GO:0016043	cellular component organization	GO:0061024	membrane organization	167	Cluster-14550.23096,Cluster-14550.23839,Cluster-14636.0,Cluster-14550.13983,Cluster-14550.11978,Cluster-14154.0,Cluster-14550.16275,Cluster-14378.1,Cluster-23527.6,Cluster-14550.28873,Cluster-20787.0,Cluster-24024.2,Cluster-14550.21531,Cluster-14550.14560,Cluster-8482.1,Cluster-14550.16852,Cluster-14550.15375,Cluster-14550.18351,Cluster-21370.0,Cluster-14550.19760,Cluster-14550.9558,Cluster-23796…
GO:0008150	Biological Process	GO:0009987	cellular process	GO:0016043	cellular component organization	GO:0043062	extracellular structure organization	3	Cluster-179.0,Cluster-14550.17300,Cluster-14550.15235
GO:0008150	Biological Process	GO:0009987	cellular process	GO:0016043	cellular component organization	GO:0022411	cellular component disassembly	45	Cluster-14550.25306,Cluster-14550.19821,Cluster-23989.0,Cluster-14550.9627,Cluster-14550.28990,Cluster-14550.20794,Cluster-12304.1,Cluster-14550.8731,Cluster-14550.713,Cluster-22111.1,Cluster-14550.17491,Cluster-14550.15363,Cluster-17298.0,Cluster-18005.0,Cluster-14550.17497,Cluster-14550.4395,Cluster-14550.24035,Cluster-14550.25889,Cluster-15937.3,Cluster-23588.1,Cluster-22049.0,Cluster-14550.23…
GO:0008150	Biological Process	GO:0009987	cellular process	GO:0010496	intercellular transport	GO:1902586	multi-organism intercellular transport	28	Cluster-14550.11295,Cluster-16857.0,Cluster-14550.6346,Cluster-13903.0,Cluster-14550.18649,Cluster-14550.28178,Cluster-14550.19198,Cluster-14550.2467,Cluster-14550.13591,Cluster-14550.6931,Cluster-14550.23228,Cluster-22025.1,Cluster-14550.23664,Cluster-14550.7077,Cluster-14550.8265,Cluster-14550.29348,Cluster-14550.2050,Cluster-14550.19974,Cluster-23921.0,Cluster-14550.5786,Cluster-14550.1870,Clu…
GO:0008150	Biological Process	GO:0009987	cellular process	GO:0051716	cellular response to stimulus	GO:0031668	cellular response to extracellular stimulus	29	Cluster-14550.21943,Cluster-16566.20,Cluster-16879.0,Cluster-15794.1,Cluster-14550.23543,Cluster-17790.0,Cluster-14550.7612,Cluster-3308.0,Cluster-14550.202,Cluster-14550.24769,Cluster-13154.0,Cluster-14550.7901,Cluster-19176.0,Cluster-21098.1,Cluster-14550.28188,Cluster-22562.1,Cluster-14550.1633,Cluster-14550.5418,Cluster-20835.1,Cluster-21345.0,Cluster-14550.14713,Cluster-14550.11446,Cluster-1…
GO:0008150	Biological Process	GO:0009987	cellular process	GO:0051716	cellular response to stimulus	GO:0007165	signal transduction	1100	Cluster-5937.0,Cluster-14550.20284,Cluster-14550.22925,Cluster-7292.0,Cluster-14550.28740,Cluster-14550.26010,Cluster-14490.1,Cluster-21287.0,Cluster-14550.26827,Cluster-16573.0,Cluster-14550.14196,Cluster-11149.0,Cluster-14550.7901,Cluster-14550.15696,Cluster-556.0,Cluster-14550.53,Cluster-14550.16773,Cluster-7286.0,Cluster-14550.1406,Cluster-14550.12332,Cluster-14550.19374,Cluster-14550.20528,C…
GO:0008150	Biological Process	GO:0009987	cellular process	GO:0051716	cellular response to stimulus	GO:0033554	cellular response to stress	396	Cluster-14550.15847,Cluster-8383.0,Cluster-14550.2695,Cluster-23313.1,Cluster-12951.0,Cluster-18234.2,Cluster-12304.1,Cluster-16566.3,Cluster-14550.13752,Cluster-14550.12080,Cluster-14550.12537,Cluster-14550.16583,Cluster-14550.28770,Cluster-14550.5018,Cluster-17029.0,Cluster-326.0,Cluster-14550.3989,Cluster-24846.3,Cluster-14550.1804,Cluster-16760.5,Cluster-19652.16,Cluster-14550.22733,Cluster-1…
GO:0008150	Biological Process	GO:0009987	cellular process	GO:0051716	cellular response to stimulus	GO:0070887	cellular response to chemical stimulus	126	Cluster-16328.0,Cluster-14843.1,Cluster-14550.28958,Cluster-14550.9855,Cluster-12509.0,Cluster-14550.27045,Cluster-14550.17726,Cluster-19561.0,Cluster-14550.11254,Cluster-19220.0,Cluster-14550.22968,Cluster-14550.28440,Cluster-14550.28084,Cluster-12152.0,Cluster-14550.5140,Cluster-14550.4968,Cluster-19112.2,Cluster-14550.27957,Cluster-14550.16386,Cluster-14550.1295,Cluster-14550.22369,Cluster-145…
GO:0008150	Biological Process	GO:0071840	cellular component organization or biogenesis	GO:0016043	cellular component organization	GO:0051128	regulation of cellular component organization	129	Cluster-5967.10,Cluster-14550.15349,Cluster-14550.10782,Cluster-23989.0,Cluster-21680.0,Cluster-14550.2888,Cluster-19866.0,Cluster-14550.16547,Cluster-22049.0,Cluster-14550.21592,Cluster-14550.293,Cluster-14550.15930,Cluster-14550.2837,Cluster-23118.2,Cluster-14550.19503,Cluster-17298.0,Cluster-21456.0,Cluster-19763.0,Cluster-15518.1,Cluster-21433.1,Cluster-14550.7888,Cluster-5479.0,Cluster-14550…
GO:0008150	Biological Process	GO:0071840	cellular component organization or biogenesis	GO:0016043	cellular component organization	GO:0032535	regulation of cellular component size	21	Cluster-14550.23891,Cluster-14550.14720,Cluster-14550.15821,Cluster-22049.0,Cluster-14550.26215,Cluster-14550.6805,Cluster-3848.0,Cluster-18835.4,Cluster-14550.6415,Cluster-14550.14053,Cluster-14550.18605,Cluster-14550.15930,Cluster-14550.8731,Cluster-20710.0,Cluster-14550.7888,Cluster-5967.10,Cluster-5479.0,Cluster-19652.5,Cluster-14550.26775,Cluster-14550.7673,Cluster-24637.1
GO:0008150	Biological Process	GO:0071840	cellular component organization or biogenesis	GO:0016043	cellular component organization	GO:0045229	external encapsulating structure organization	31	Cluster-14550.23619,Cluster-18759.0,Cluster-23763.1,Cluster-12142.4,Cluster-23313.2,Cluster-1055.0,Cluster-14550.28697,Cluster-14550.17300,Cluster-24320.0,Cluster-13570.0,Cluster-18350.0,Cluster-14142.0,Cluster-21155.0,Cluster-24297.1,Cluster-14550.22589,Cluster-14550.20093,Cluster-14550.15254,Cluster-18165.48,Cluster-14550.17908,Cluster-21133.1,Cluster-14550.22549,Cluster-25000.0,Cluster-14550.2…
GO:0008150	Biological Process	GO:0071840	cellular component organization or biogenesis	GO:0016043	cellular component organization	GO:0032989	cellular component morphogenesis	82	Cluster-16645.0,Cluster-14550.24685,Cluster-24072.2,Cluster-14550.13827,Cluster-14550.13342,Cluster-14550.12542,Cluster-14550.10626,Cluster-23233.1,Cluster-14550.13156,Cluster-4415.0,Cluster-23146.1,Cluster-14550.9334,Cluster-8451.0,Cluster-14550.14154,Cluster-14550.4136,Cluster-14550.18529,Cluster-18165.12,Cluster-14550.16144,Cluster-14550.28402,Cluster-21800.1,Cluster-19221.1,Cluster-16759.2,Cl…
GO:0008150	Biological Process	GO:0071840	cellular component organization or biogenesis	GO:0016043	cellular component organization	GO:0051129	negative regulation of cellular component organization	40	Cluster-14550.20615,Cluster-14550.15349,Cluster-14550.8731,Cluster-14550.713,Cluster-14550.28115,Cluster-14550.4302,Cluster-17777.0,Cluster-14550.10782,Cluster-14550.19269,Cluster-22049.0,Cluster-12175.0,Cluster-14550.16547,Cluster-14550.23891,Cluster-24881.0,Cluster-18005.0,Cluster-14550.19503,Cluster-4415.0,Cluster-14550.24035,Cluster-14550.18514,Cluster-14550.17031,Cluster-14550.7888,Cluster-1…
GO:0008150	Biological Process	GO:0071840	cellular component organization or biogenesis	GO:0016043	cellular component organization	GO:0030030	cell projection organization	71	Cluster-14550.10486,Cluster-12278.0,Cluster-14550.5634,Cluster-4965.0,Cluster-14550.22399,Cluster-16337.0,Cluster-14550.18887,Cluster-14550.16621,Cluster-14550.13044,Cluster-23282.0,Cluster-14550.14952,Cluster-14550.11663,Cluster-14550.18261,Cluster-16883.2,Cluster-14550.27088,Cluster-14550.12777,Cluster-10119.0,Cluster-14550.17220,Cluster-18164.0,Cluster-19763.1,Cluster-14550.18529,Cluster-16759…
GO:0008150	Biological Process	GO:0071840	cellular component organization or biogenesis	GO:0016043	cellular component organization	GO:0010256	endomembrane system organization	35	Cluster-24247.0,Cluster-14550.16852,Cluster-14550.14605,Cluster-23532.0,Cluster-14550.23410,Cluster-18524.0,Cluster-14550.23413,Cluster-2670.0,Cluster-2377.0,Cluster-14550.26888,Cluster-14550.28128,Cluster-19183.0,Cluster-14550.16822,Cluster-9743.0,Cluster-14550.20107,Cluster-5967.4,Cluster-19652.30,Cluster-14550.21524,Cluster-14550.23839,Cluster-13652.0,Cluster-4824.0,Cluster-18929.0,Cluster-220…
GO:0008150	Biological Process	GO:0071840	cellular component organization or biogenesis	GO:0016043	cellular component organization	GO:0006996	organelle organization	641	Cluster-14550.29802,Cluster-14550.13319,Cluster-14550.82,Cluster-20510.2,Cluster-14550.11120,Cluster-14550.25860,Cluster-14550.17031,Cluster-14550.9285,Cluster-24247.0,Cluster-14550.29381,Cluster-17240.0,Cluster-14550.14251,Cluster-14550.366,Cluster-14550.18139,Cluster-14550.24707,Cluster-10449.0,Cluster-14550.12991,Cluster-20710.0,Cluster-14550.11160,Cluster-12928.0,Cluster-21599.0,Cluster-14041…
GO:0008150	Biological Process	GO:0071840	cellular component organization or biogenesis	GO:0016043	cellular component organization	GO:0022607	cellular component assembly	494	Cluster-14550.28115,Cluster-14550.1721,Cluster-14550.13732,Cluster-14550.6117,Cluster-14550.314,Cluster-14550.3494,Cluster-14550.18585,Cluster-20495.0,Cluster-14550.5120,Cluster-14550.21281,Cluster-12800.0,Cluster-14550.19546,Cluster-14550.16334,Cluster-14550.5750,Cluster-14550.14145,Cluster-14550.1379,Cluster-8106.0,Cluster-15124.0,Cluster-14550.23049,Cluster-20589.0,Cluster-14550.23205,Cluster-…
GO:0008150	Biological Process	GO:0071840	cellular component organization or biogenesis	GO:0016043	cellular component organization	GO:0043933	macromolecular complex subunit organization	427	Cluster-14550.13319,Cluster-14550.29802,Cluster-14550.6351,Cluster-2452.0,Cluster-14550.17031,Cluster-14550.16059,Cluster-22342.0,Cluster-14550.8995,Cluster-14550.26950,Cluster-14550.14251,Cluster-14550.10282,Cluster-14550.17683,Cluster-14550.26403,Cluster-14550.2846,Cluster-14550.6415,Cluster-14550.17465,Cluster-14550.14713,Cluster-14550.17002,Cluster-14550.22012,Cluster-14550.22002,Cluster-1869…
GO:0008150	Biological Process	GO:0071840	cellular component organization or biogenesis	GO:0016043	cellular component organization	GO:0051130	positive regulation of cellular component organization	30	Cluster-18454.0,Cluster-14550.10663,Cluster-14550.7673,Cluster-14550.16852,Cluster-14550.6812,Cluster-24637.1,Cluster-20710.0,Cluster-14550.15656,Cluster-14550.26775,Cluster-14550.7888,Cluster-5967.10,Cluster-5479.0,Cluster-19652.5,Cluster-14550.14206,Cluster-14550.6415,Cluster-3848.0,Cluster-18835.4,Cluster-14550.26215,Cluster-14550.15930,Cluster-14550.18605,Cluster-14550.14053,Cluster-14550.147…
GO:0008150	Biological Process	GO:0071840	cellular component organization or biogenesis	GO:0016043	cellular component organization	GO:0061024	membrane organization	167	Cluster-14550.23096,Cluster-14550.23839,Cluster-14636.0,Cluster-14550.13983,Cluster-14550.11978,Cluster-14154.0,Cluster-14550.16275,Cluster-14378.1,Cluster-23527.6,Cluster-14550.28873,Cluster-20787.0,Cluster-24024.2,Cluster-14550.21531,Cluster-14550.14560,Cluster-8482.1,Cluster-14550.16852,Cluster-14550.15375,Cluster-14550.18351,Cluster-21370.0,Cluster-14550.19760,Cluster-14550.9558,Cluster-23796…
GO:0008150	Biological Process	GO:0071840	cellular component organization or biogenesis	GO:0016043	cellular component organization	GO:0022411	cellular component disassembly	45	Cluster-14550.25306,Cluster-14550.19821,Cluster-23989.0,Cluster-14550.9627,Cluster-14550.28990,Cluster-14550.20794,Cluster-12304.1,Cluster-14550.8731,Cluster-14550.713,Cluster-22111.1,Cluster-14550.17491,Cluster-14550.15363,Cluster-17298.0,Cluster-18005.0,Cluster-14550.17497,Cluster-14550.4395,Cluster-14550.24035,Cluster-14550.25889,Cluster-15937.3,Cluster-23588.1,Cluster-22049.0,Cluster-14550.23…
GO:0008150	Biological Process	GO:0071840	cellular component organization or biogenesis	GO:0016043	cellular component organization	GO:0043062	extracellular structure organization	3	Cluster-179.0,Cluster-14550.17300,Cluster-14550.15235
GO:0008150	Biological Process	GO:0071840	cellular component organization or biogenesis	GO:0044085	cellular component biogenesis	GO:0070589	cellular component macromolecule biosynthetic process	50	Cluster-18960.5,Cluster-688.0,Cluster-21916.0,Cluster-12153.6,Cluster-23527.6,Cluster-18835.3,Cluster-14550.15225,Cluster-12153.3,Cluster-14550.13602,Cluster-21082.1,Cluster-20312.0,Cluster-13023.0,Cluster-14550.4390,Cluster-14550.8010,Cluster-14720.11,Cluster-14550.6910,Cluster-12488.2,Cluster-15013.0,Cluster-13043.0,Cluster-14550.28672,Cluster-3372.0,Cluster-14550.6428,Cluster-22111.3,Cluster-1…
GO:0008150	Biological Process	GO:0071840	cellular component organization or biogenesis	GO:0044085	cellular component biogenesis	GO:0042546	cell wall biogenesis	53	Cluster-14550.11665,Cluster-14550.15070,Cluster-10482.0,Cluster-14550.6908,Cluster-19652.10,Cluster-13435.0,Cluster-14550.17300,Cluster-18165.42,Cluster-15702.0,Cluster-18248.0,Cluster-14550.18684,Cluster-14550.25817,Cluster-18762.0,Cluster-2644.0,Cluster-24253.0,Cluster-7341.0,Cluster-3579.1,Cluster-187.0,Cluster-14550.15235,Cluster-14550.17589,Cluster-14550.2336,Cluster-13043.1,Cluster-14550.14…
GO:0008150	Biological Process	GO:0071840	cellular component organization or biogenesis	GO:0044085	cellular component biogenesis	GO:0022607	cellular component assembly	494	Cluster-14550.28115,Cluster-14550.1721,Cluster-14550.13732,Cluster-14550.6117,Cluster-14550.314,Cluster-14550.3494,Cluster-14550.18585,Cluster-20495.0,Cluster-14550.5120,Cluster-14550.21281,Cluster-12800.0,Cluster-14550.19546,Cluster-14550.16334,Cluster-14550.5750,Cluster-14550.14145,Cluster-14550.1379,Cluster-8106.0,Cluster-15124.0,Cluster-14550.23049,Cluster-20589.0,Cluster-14550.23205,Cluster-…
GO:0008150	Biological Process	GO:0071840	cellular component organization or biogenesis	GO:0044085	cellular component biogenesis	GO:0022613	ribonucleoprotein complex biogenesis	567	Cluster-14550.13749,Cluster-18377.0,Cluster-14550.13124,Cluster-23635.1,Cluster-14550.9228,Cluster-3126.0,Cluster-14550.17708,Cluster-22054.0,Cluster-5474.0,Cluster-14362.0,Cluster-24937.0,Cluster-14550.14199,Cluster-19748.0,Cluster-14550.12927,Cluster-14550.14328,Cluster-22307.0,Cluster-14263.0,Cluster-14550.24086,Cluster-10877.0,Cluster-22674.1,Cluster-5736.0,Cluster-15098.0,Cluster-15967.0,Clu…
GO:0008150	Biological Process	GO:0071840	cellular component organization or biogenesis	GO:0044085	cellular component biogenesis	GO:0044089	positive regulation of cellular component biogenesis	25	Cluster-14550.18605,Cluster-14550.15930,Cluster-14550.14053,Cluster-3848.0,Cluster-18835.4,Cluster-14550.6415,Cluster-14550.26215,Cluster-14550.2888,Cluster-16872.1,Cluster-14550.14720,Cluster-16872.0,Cluster-14550.3586,Cluster-13506.0,Cluster-24637.1,Cluster-14550.6812,Cluster-18454.0,Cluster-14550.7673,Cluster-14550.26775,Cluster-5967.10,Cluster-19652.5,Cluster-5479.0,Cluster-14550.14206,Cluste…
GO:0008150	Biological Process	GO:0071840	cellular component organization or biogenesis	GO:0044085	cellular component biogenesis	GO:0070271	protein complex biogenesis	309	Cluster-12928.0,Cluster-24702.0,Cluster-14550.24710,Cluster-14550.5048,Cluster-20710.0,Cluster-18903.0,Cluster-14550.15488,Cluster-21599.0,Cluster-11859.0,Cluster-14550.18605,Cluster-5636.0,Cluster-14550.2623,Cluster-14550.28424,Cluster-14550.13764,Cluster-14550.16021,Cluster-14550.17031,Cluster-14550.16059,Cluster-14550.26950,Cluster-14550.16713,Cluster-22342.0,Cluster-14550.8995,Cluster-14550.1…
GO:0008150	Biological Process	GO:0071840	cellular component organization or biogenesis	GO:0044085	cellular component biogenesis	GO:0044087	regulation of cellular component biogenesis	38	Cluster-18454.0,Cluster-14550.7673,Cluster-24637.1,Cluster-14550.6812,Cluster-20710.0,Cluster-14550.9206,Cluster-14550.8731,Cluster-5967.10,Cluster-20449.1,Cluster-3848.0,Cluster-14550.21592,Cluster-14550.18605,Cluster-14550.15930,Cluster-23118.2,Cluster-14550.23891,Cluster-16872.0,Cluster-14550.3586,Cluster-14550.2888,Cluster-3607.0,Cluster-16872.1,Cluster-22049.0,Cluster-14550.17220,Cluster-145…
GO:0008150	Biological Process	GO:0071840	cellular component organization or biogenesis	GO:0044085	cellular component biogenesis	GO:0044091	membrane biogenesis	3	Cluster-1055.0,Cluster-16699.0,Cluster-24297.1
GO:0008150	Biological Process	GO:0044699	single-organism process	GO:0044763	single-organism cellular process	GO:0006486	protein glycosylation	31	Cluster-14550.1768,Cluster-14550.10140,Cluster-15972.1,Cluster-15054.0,Cluster-14550.27740,Cluster-14550.22830,Cluster-14550.2722,Cluster-15155.0,Cluster-14550.6097,Cluster-14550.581,Cluster-14550.18651,Cluster-14550.19253,Cluster-14550.24810,Cluster-14550.6472,Cluster-14550.15917,Cluster-14550.13762,Cluster-14550.23356,Cluster-24470.0,Cluster-14550.9111,Cluster-14550.13151,Cluster-14550.24726,Cl…
GO:0008150	Biological Process	GO:0044699	single-organism process	GO:0044763	single-organism cellular process	GO:0019296	coenzyme M metabolic process	2	Cluster-19208.0,Cluster-19219.1
GO:0008150	Biological Process	GO:0044699	single-organism process	GO:0044763	single-organism cellular process	GO:0043446	cellular alkane metabolic process	37	Cluster-14550.8718,Cluster-14550.10269,Cluster-14550.18428,Cluster-25008.0,Cluster-14550.20486,Cluster-14550.27603,Cluster-22893.0,Cluster-14550.16658,Cluster-23808.0,Cluster-14275.0,Cluster-13567.0,Cluster-14550.14285,Cluster-14550.29493,Cluster-14550.26274,Cluster-14550.18964,Cluster-14550.7569,Cluster-24277.0,Cluster-14550.22966,Cluster-14550.18136,Cluster-14550.24512,Cluster-14550.17739,Clust…
GO:0008150	Biological Process	GO:0044699	single-organism process	GO:0044763	single-organism cellular process	GO:0055085	transmembrane transport	716	Cluster-14550.7545,Cluster-16366.0,Cluster-14550.26704,Cluster-21027.1,Cluster-8154.1,Cluster-14695.1,Cluster-14550.712,Cluster-14550.3773,Cluster-3168.0,Cluster-14550.15013,Cluster-14550.28604,Cluster-2584.0,Cluster-9537.0,Cluster-10962.0,Cluster-18148.0,Cluster-770.0,Cluster-14550.6811,Cluster-2156.0,Cluster-9149.2,Cluster-21844.0,Cluster-14550.3185,Cluster-15054.0,Cluster-14550.3219,Cluster-70…
GO:0008150	Biological Process	GO:0044699	single-organism process	GO:0044763	single-organism cellular process	GO:0043062	extracellular structure organization	3	Cluster-179.0,Cluster-14550.17300,Cluster-14550.15235
GO:0008150	Biological Process	GO:0044699	single-organism process	GO:0044763	single-organism cellular process	GO:0015995	chlorophyll biosynthetic process	8	Cluster-14550.19245,Cluster-14550.18531,Cluster-14550.2364,Cluster-21599.0,Cluster-13285.0,Cluster-997.0,Cluster-14550.18675,Cluster-16849.0
GO:0008150	Biological Process	GO:0044699	single-organism process	GO:0044763	single-organism cellular process	GO:0009235	cobalamin metabolic process	30	Cluster-3368.5,Cluster-11702.1,Cluster-14550.10588,Cluster-14550.26311,Cluster-15473.0,Cluster-14550.28403,Cluster-3368.4,Cluster-14550.30021,Cluster-16648.0,Cluster-647.0,Cluster-13687.1,Cluster-14550.27397,Cluster-14550.21168,Cluster-14550.15944,Cluster-14550.8593,Cluster-14550.6814,Cluster-14550.13808,Cluster-8529.0,Cluster-14550.20486,Cluster-22111.3,Cluster-23419.3,Cluster-13492.0,Cluster-14…
GO:0008150	Biological Process	GO:0044699	single-organism process	GO:0044763	single-organism cellular process	GO:0009404	toxin metabolic process	27	Cluster-5627.0,Cluster-14550.24334,Cluster-20554.0,Cluster-8014.2,Cluster-14550.20102,Cluster-14550.22680,Cluster-14550.20663,Cluster-14550.7221,Cluster-13396.0,Cluster-14550.9988,Cluster-14550.22347,Cluster-14550.23268,Cluster-14550.22669,Cluster-14550.166,Cluster-14550.16052,Cluster-11593.0,Cluster-3389.0,Cluster-14550.16326,Cluster-8509.0,Cluster-14550.9742,Cluster-14550.17121,Cluster-11089.0,…
GO:0008150	Biological Process	GO:0044699	single-organism process	GO:0044763	single-organism cellular process	GO:0006928	movement of cell or subcellular component	160	Cluster-18207.1,Cluster-14550.14926,Cluster-14550.14713,Cluster-24612.0,Cluster-14550.1526,Cluster-14550.7581,Cluster-14550.4030,Cluster-14550.8828,Cluster-14550.24047,Cluster-14550.18261,Cluster-14550.16128,Cluster-21043.11,Cluster-14550.3946,Cluster-14550.29021,Cluster-14550.22394,Cluster-14550.28221,Cluster-20843.0,Cluster-16337.0,Cluster-12957.0,Cluster-4965.0,Cluster-14550.5634,Cluster-14550…
GO:0008150	Biological Process	GO:0044699	single-organism process	GO:0044763	single-organism cellular process	GO:0044255	cellular lipid metabolic process	487	Cluster-17153.1,Cluster-12401.0,Cluster-14966.3,Cluster-14550.3042,Cluster-11151.1,Cluster-23283.0,Cluster-21043.2,Cluster-14550.12244,Cluster-19693.2,Cluster-21078.0,Cluster-14550.15108,Cluster-14550.25680,Cluster-14550.17033,Cluster-13396.0,Cluster-14550.6138,Cluster-13852.0,Cluster-14550.26909,Cluster-14550.17451,Cluster-12438.0,Cluster-23720.0,Cluster-18012.0,Cluster-14550.6309,Cluster-5553.2…
GO:0008150	Biological Process	GO:0044699	single-organism process	GO:0044763	single-organism cellular process	GO:0015980	energy derivation by oxidation of organic compounds	229	Cluster-14550.9189,Cluster-7758.0,Cluster-8143.0,Cluster-14550.27892,Cluster-11685.0,Cluster-14550.19921,Cluster-14550.14426,Cluster-14550.3069,Cluster-12387.4,Cluster-13176.0,Cluster-23852.0,Cluster-13477.0,Cluster-21946.0,Cluster-14550.6271,Cluster-21846.5,Cluster-14550.24155,Cluster-14550.14640,Cluster-23807.0,Cluster-14550.27842,Cluster-14550.15177,Cluster-14550.8922,Cluster-14550.16658,Clust…
GO:0008150	Biological Process	GO:0044699	single-organism process	GO:0044763	single-organism cellular process	GO:0071804	cellular potassium ion transport	12	Cluster-14550.15113,Cluster-14550.718,Cluster-14550.11021,Cluster-14550.13120,Cluster-931.1,Cluster-14550.16631,Cluster-14550.11659,Cluster-14550.28604,Cluster-14550.1321,Cluster-16031.0,Cluster-14550.14844,Cluster-14550.12454
GO:0008150	Biological Process	GO:0044699	single-organism process	GO:0044763	single-organism cellular process	GO:0006903	vesicle targeting	1	Cluster-14550.7888
GO:0008150	Biological Process	GO:0044699	single-organism process	GO:0044763	single-organism cellular process	GO:0007154	cell communication	1686	Cluster-14550.14869,Cluster-14550.26872,Cluster-14550.24572,Cluster-24189.0,Cluster-14550.1014,Cluster-1828.0,Cluster-2672.0,Cluster-3850.0,Cluster-23378.0,Cluster-15811.1,Cluster-14550.22532,Cluster-14550.7491,Cluster-14550.18718,Cluster-14550.11328,Cluster-14550.23741,Cluster-14550.18670,Cluster-14550.15277,Cluster-8002.0,Cluster-14550.15361,Cluster-14550.4653,Cluster-5869.0,Cluster-14550.15654…
GO:0008150	Biological Process	GO:0044699	single-organism process	GO:0044763	single-organism cellular process	GO:0007059	chromosome segregation	89	Cluster-14550.6502,Cluster-14550.19241,Cluster-14550.27127,Cluster-14550.15766,Cluster-14550.10178,Cluster-14550.28213,Cluster-14550.23410,Cluster-18924.0,Cluster-14550.1788,Cluster-14193.0,Cluster-14550.16607,Cluster-14550.25724,Cluster-14550.10815,Cluster-14550.28682,Cluster-14550.9202,Cluster-14550.24274,Cluster-14550.12436,Cluster-14550.20057,Cluster-14550.22857,Cluster-14550.2127,Cluster-145…
GO:0008150	Biological Process	GO:0044699	single-organism process	GO:0044763	single-organism cellular process	GO:0006281	DNA repair	112	Cluster-21043.6,Cluster-16808.0,Cluster-6848.0,Cluster-14550.1146,Cluster-14550.24999,Cluster-17561.0,Cluster-13842.0,Cluster-14550.2841,Cluster-12840.0,Cluster-20222.1,Cluster-14550.8358,Cluster-14550.11072,Cluster-14550.22290,Cluster-14550.2101,Cluster-20923.0,Cluster-24270.1,Cluster-24874.4,Cluster-14550.3454,Cluster-14550.15539,Cluster-6888.0,Cluster-14550.4781,Cluster-24855.0,Cluster-14550.2…
GO:0008150	Biological Process	GO:0044699	single-organism process	GO:0044763	single-organism cellular process	GO:0042180	cellular ketone metabolic process	73	Cluster-17469.0,Cluster-14550.27842,Cluster-14550.8922,Cluster-14550.14154,Cluster-14550.11958,Cluster-14550.20738,Cluster-14550.5858,Cluster-21846.5,Cluster-22793.2,Cluster-11685.0,Cluster-14550.26150,Cluster-14550.19921,Cluster-14550.12777,Cluster-14550.13997,Cluster-14550.24437,Cluster-14550.23003,Cluster-14550.3720,Cluster-5991.0,Cluster-14550.13221,Cluster-14550.24695,Cluster-17879.0,Cluster…
GO:0008150	Biological Process	GO:0044699	single-organism process	GO:0044763	single-organism cellular process	GO:0030029	actin filament-based process	47	Cluster-14550.7673,Cluster-14550.22032,Cluster-14550.1939,Cluster-14550.13532,Cluster-14550.20135,Cluster-18197.0,Cluster-14550.1938,Cluster-24637.1,Cluster-14550.8731,Cluster-14550.20136,Cluster-20710.0,Cluster-14550.1594,Cluster-14550.20764,Cluster-14550.25864,Cluster-22494.1,Cluster-5967.10,Cluster-14550.3935,Cluster-14550.21284,Cluster-14550.17743,Cluster-3848.0,Cluster-14550.18605,Cluster-14…
GO:0008150	Biological Process	GO:0044699	single-organism process	GO:0044763	single-organism cellular process	GO:0007017	microtubule-based process	171	Cluster-14550.18163,Cluster-18770.0,Cluster-14550.20751,Cluster-14550.4462,Cluster-14550.10782,Cluster-14550.10730,Cluster-14550.18924,Cluster-14550.10217,Cluster-14550.16811,Cluster-14550.22813,Cluster-22810.0,Cluster-5920.1,Cluster-3979.0,Cluster-14550.165,Cluster-14550.293,Cluster-15155.0,Cluster-14550.20027,Cluster-14550.16996,Cluster-20117.0,Cluster-14550.6589,Cluster-14550.2820,Cluster-1455…
GO:0008150	Biological Process	GO:0044699	single-organism process	GO:0044763	single-organism cellular process	GO:0008219	cell death	69	Cluster-14550.27265,Cluster-16919.0,Cluster-14550.25860,Cluster-14550.14360,Cluster-14550.21404,Cluster-14550.8120,Cluster-14550.5908,Cluster-14550.23590,Cluster-14550.11110,Cluster-14550.1976,Cluster-22222.0,Cluster-18658.3,Cluster-14550.16621,Cluster-14550.23803,Cluster-14550.11118,Cluster-14550.12052,Cluster-5134.0,Cluster-24346.0,Cluster-639.0,Cluster-14550.29500,Cluster-14550.16572,Cluster-1…
GO:0008150	Biological Process	GO:0044699	single-organism process	GO:0044763	single-organism cellular process	GO:0042197	halogenated hydrocarbon metabolic process	65	Cluster-14550.4968,Cluster-14550.5140,Cluster-14550.27957,Cluster-14550.16386,Cluster-14550.22369,Cluster-14550.7268,Cluster-14550.12146,Cluster-14550.29094,Cluster-14550.8244,Cluster-16328.0,Cluster-14550.28958,Cluster-14550.9855,Cluster-19561.0,Cluster-19220.0,Cluster-14550.8719,Cluster-14550.21912,Cluster-14550.14632,Cluster-14550.20958,Cluster-14550.5476,Cluster-14550.23557,Cluster-14550.2687…
GO:0008150	Biological Process	GO:0044699	single-organism process	GO:0044763	single-organism cellular process	GO:0007049	cell cycle	294	Cluster-14550.14772,Cluster-15155.0,Cluster-14550.20027,Cluster-14550.18449,Cluster-24803.0,Cluster-14550.19234,Cluster-14550.5917,Cluster-8482.1,Cluster-14550.14661,Cluster-12116.0,Cluster-11496.0,Cluster-14550.18956,Cluster-14550.25028,Cluster-14550.15349,Cluster-22810.0,Cluster-14550.4337,Cluster-14550.12244,Cluster-14550.11521,Cluster-14550.13244,Cluster-14550.28390,Cluster-14550.5180,Cluster…
GO:0008150	Biological Process	GO:0044699	single-organism process	GO:0044763	single-organism cellular process	GO:0048869	cellular developmental process	160	Cluster-8451.0,Cluster-14550.27322,Cluster-24202.0,Cluster-14550.9334,Cluster-14550.26497,Cluster-14550.19050,Cluster-14550.29348,Cluster-14550.24656,Cluster-14550.13156,Cluster-14550.12542,Cluster-14550.10626,Cluster-14550.20170,Cluster-14550.24685,Cluster-14550.20576,Cluster-14550.22021,Cluster-16645.0,Cluster-14550.18887,Cluster-14550.15628,Cluster-12278.0,Cluster-14550.22399,Cluster-14550.708…
GO:0008150	Biological Process	GO:0044699	single-organism process	GO:0044763	single-organism cellular process	GO:0051651	maintenance of location in cell	18	Cluster-14550.16161,Cluster-14550.381,Cluster-14550.11658,Cluster-14550.28712,Cluster-14550.15159,Cluster-15269.0,Cluster-22618.0,Cluster-14550.9779,Cluster-14550.15587,Cluster-14550.21787,Cluster-14550.8593,Cluster-14550.20816,Cluster-14550.6880,Cluster-14550.16556,Cluster-16134.1,Cluster-14550.16473,Cluster-17240.0,Cluster-14550.17220
GO:0008150	Biological Process	GO:0044699	single-organism process	GO:0044763	single-organism cellular process	GO:0022900	electron transport chain	164	Cluster-757.0,Cluster-14550.24578,Cluster-14550.14819,Cluster-14550.21806,Cluster-14550.13985,Cluster-14550.14597,Cluster-19652.8,Cluster-16967.0,Cluster-14550.15955,Cluster-14550.22865,Cluster-14550.9027,Cluster-14550.2888,Cluster-14550.25889,Cluster-14550.15646,Cluster-14550.28117,Cluster-14550.27357,Cluster-14550.18305,Cluster-14550.10029,Cluster-18138.0,Cluster-13049.1,Cluster-14550.15644,Clu…
GO:0008150	Biological Process	GO:0044699	single-organism process	GO:0044763	single-organism cellular process	GO:0046937	phytochelatin metabolic process	3	Cluster-14550.92,Cluster-14550.20054,Cluster-18230.3
GO:0008150	Biological Process	GO:0044699	single-organism process	GO:0044763	single-organism cellular process	GO:0016458	gene silencing	7	Cluster-14550.17141,Cluster-4634.1,Cluster-14550.20768,Cluster-14883.1,Cluster-22013.0,Cluster-14550.3289,Cluster-14550.13140
GO:0008150	Biological Process	GO:0044699	single-organism process	GO:0044763	single-organism cellular process	GO:0015975	energy derivation by oxidation of reduced inorganic compounds	20	Cluster-14550.17558,Cluster-23380.0,Cluster-14550.12435,Cluster-14550.20486,Cluster-14550.18428,Cluster-14550.10269,Cluster-14550.18136,Cluster-14550.7569,Cluster-24277.0,Cluster-14550.18964,Cluster-14550.3314,Cluster-23808.0,Cluster-14275.0,Cluster-13567.0,Cluster-14550.29493,Cluster-14550.26274,Cluster-14550.16658,Cluster-14550.27603,Cluster-14550.22506,Cluster-11486.0
GO:0008150	Biological Process	GO:0044699	single-organism process	GO:0044763	single-organism cellular process	GO:0022402	cell cycle process	270	Cluster-14550.293,Cluster-14550.21592,Cluster-14550.16996,Cluster-1307.0,Cluster-14550.21264,Cluster-14550.14278,Cluster-14550.16547,Cluster-14550.22389,Cluster-14550.17727,Cluster-14544.0,Cluster-14550.10391,Cluster-14550.18163,Cluster-14550.25761,Cluster-14550.18924,Cluster-14550.25660,Cluster-14550.10782,Cluster-14550.21312,Cluster-14550.9049,Cluster-14550.16811,Cluster-14550.10217,Cluster-145…
GO:0008150	Biological Process	GO:0044699	single-organism process	GO:0044763	single-organism cellular process	GO:0043647	inositol phosphate metabolic process	1	Cluster-14550.22153
GO:0008150	Biological Process	GO:0044699	single-organism process	GO:0044763	single-organism cellular process	GO:0019725	cellular homeostasis	123	Cluster-14550.23320,Cluster-14860.2,Cluster-14550.12976,Cluster-7210.0,Cluster-14550.14818,Cluster-2727.1,Cluster-14550.17035,Cluster-24783.0,Cluster-22829.1,Cluster-14550.10111,Cluster-14550.25955,Cluster-18835.3,Cluster-14550.14039,Cluster-14550.10906,Cluster-14550.11773,Cluster-14550.24656,Cluster-14550.11234,Cluster-14550.5418,Cluster-14550.21794,Cluster-14550.9600,Cluster-14550.8747,Cluster-…
GO:0008150	Biological Process	GO:0044699	single-organism process	GO:0044763	single-organism cellular process	GO:0006082	organic acid metabolic process	1342	Cluster-14550.149,Cluster-6799.1,Cluster-24615.0,Cluster-14550.28797,Cluster-8377.1,Cluster-14550.18791,Cluster-443.0,Cluster-2354.0,Cluster-14550.14282,Cluster-23126.2,Cluster-14550.29534,Cluster-9901.0,Cluster-14550.14796,Cluster-1180.0,Cluster-14550.24695,Cluster-23418.0,Cluster-19365.2,Cluster-17592.0,Cluster-14550.25272,Cluster-14550.6814,Cluster-14550.12157,Cluster-9778.0,Cluster-6964.0,Clu…
GO:0008150	Biological Process	GO:0044699	single-organism process	GO:0044763	single-organism cellular process	GO:0032196	transposition	168	Cluster-14550.22616,Cluster-14550.7937,Cluster-14550.5819,Cluster-14550.16505,Cluster-14550.5667,Cluster-14550.20730,Cluster-7001.0,Cluster-21434.0,Cluster-1347.1,Cluster-14550.19811,Cluster-330.0,Cluster-14550.20580,Cluster-674.0,Cluster-1031.0,Cluster-19685.0,Cluster-14550.6259,Cluster-14550.11848,Cluster-14550.17013,Cluster-14550.3578,Cluster-6626.0,Cluster-1236.0,Cluster-14550.4501,Cluster-14…
GO:0008150	Biological Process	GO:0044699	single-organism process	GO:0044763	single-organism cellular process	GO:0055086	nucleobase-containing small molecule metabolic process	977	Cluster-12572.0,Cluster-14550.26062,Cluster-14550.9539,Cluster-18868.1,Cluster-14550.16117,Cluster-14550.725,Cluster-17071.0,Cluster-14550.3656,Cluster-14550.12348,Cluster-21138.1,Cluster-14550.28733,Cluster-15866.0,Cluster-1024.0,Cluster-24764.1,Cluster-14550.22443,Cluster-14550.13602,Cluster-20791.1,Cluster-14550.14262,Cluster-19652.32,Cluster-509.0,Cluster-21904.1,Cluster-14550.14183,Cluster-1…
GO:0008150	Biological Process	GO:0044699	single-organism process	GO:0044763	single-organism cellular process	GO:0034637	cellular carbohydrate biosynthetic process	73	Cluster-12966.4,Cluster-14550.28115,Cluster-14550.11558,Cluster-14550.8344,Cluster-14550.16487,Cluster-14550.23619,Cluster-24874.0,Cluster-14550.19955,Cluster-19949.0,Cluster-14550.27892,Cluster-14550.14958,Cluster-14550.12672,Cluster-19679.1,Cluster-14550.25178,Cluster-14550.2995,Cluster-14550.23797,Cluster-14550.28502,Cluster-1026.0,Cluster-24235.3,Cluster-17208.0,Cluster-14550.23192,Cluster-14…
GO:0008150	Biological Process	GO:0044699	single-organism process	GO:0044763	single-organism cellular process	GO:0042723	thiamine-containing compound metabolic process	9	Cluster-19652.27,Cluster-16939.0,Cluster-16939.1,Cluster-14550.16047,Cluster-14550.26311,Cluster-14550.3659,Cluster-14550.29538,Cluster-17964.1,Cluster-14550.282
GO:0008150	Biological Process	GO:0044699	single-organism process	GO:0044763	single-organism cellular process	GO:0032940	secretion by cell	92	Cluster-14550.445,Cluster-18326.0,Cluster-22219.0,Cluster-17812.0,Cluster-14550.3644,Cluster-14550.18389,Cluster-14550.23465,Cluster-14550.28299,Cluster-14167.0,Cluster-14550.3428,Cluster-14550.3790,Cluster-14550.1933,Cluster-14550.22702,Cluster-14550.5618,Cluster-20851.0,Cluster-14550.24030,Cluster-18960.1,Cluster-16566.8,Cluster-14550.4872,Cluster-14550.4211,Cluster-14550.10941,Cluster-14550.82…
GO:0008150	Biological Process	GO:0044699	single-organism process	GO:0044763	single-organism cellular process	GO:0032535	regulation of cellular component size	21	Cluster-14550.23891,Cluster-14550.14720,Cluster-14550.15821,Cluster-22049.0,Cluster-14550.26215,Cluster-14550.6805,Cluster-3848.0,Cluster-18835.4,Cluster-14550.6415,Cluster-14550.14053,Cluster-14550.18605,Cluster-14550.15930,Cluster-14550.8731,Cluster-20710.0,Cluster-14550.7888,Cluster-5967.10,Cluster-5479.0,Cluster-19652.5,Cluster-14550.26775,Cluster-14550.7673,Cluster-24637.1
GO:0008150	Biological Process	GO:0044699	single-organism process	GO:0044763	single-organism cellular process	GO:0042168	heme metabolic process	64	Cluster-14550.5568,Cluster-18303.3,Cluster-14550.25743,Cluster-4334.1,Cluster-14550.12065,Cluster-14550.16476,Cluster-14550.16405,Cluster-12846.1,Cluster-16180.0,Cluster-14550.11386,Cluster-12676.2,Cluster-14550.19510,Cluster-22471.0,Cluster-21247.1,Cluster-19798.2,Cluster-14550.24677,Cluster-18716.0,Cluster-14550.9166,Cluster-14550.8927,Cluster-24903.0,Cluster-14550.8228,Cluster-15140.1,Cluster-…
GO:0008150	Biological Process	GO:0044699	single-organism process	GO:0044763	single-organism cellular process	GO:0008037	cell recognition	12	Cluster-14550.27972,Cluster-14550.23392,Cluster-14550.20531,Cluster-14550.26380,Cluster-14550.13060,Cluster-14550.23557,Cluster-23735.0,Cluster-14550.8159,Cluster-14550.21593,Cluster-7719.0,Cluster-14550.23647,Cluster-14550.14689
GO:0008150	Biological Process	GO:0044699	single-organism process	GO:0044763	single-organism cellular process	GO:0022411	cellular component disassembly	45	Cluster-14550.25306,Cluster-14550.19821,Cluster-23989.0,Cluster-14550.9627,Cluster-14550.28990,Cluster-14550.20794,Cluster-12304.1,Cluster-14550.8731,Cluster-14550.713,Cluster-22111.1,Cluster-14550.17491,Cluster-14550.15363,Cluster-17298.0,Cluster-18005.0,Cluster-14550.17497,Cluster-14550.4395,Cluster-14550.24035,Cluster-14550.25889,Cluster-15937.3,Cluster-23588.1,Cluster-22049.0,Cluster-14550.23…
GO:0008150	Biological Process	GO:0044699	single-organism process	GO:0044763	single-organism cellular process	GO:0005984	disaccharide metabolic process	83	Cluster-14550.26204,Cluster-14550.20093,Cluster-14550.17699,Cluster-20232.1,Cluster-14550.23610,Cluster-12803.5,Cluster-14550.17392,Cluster-14550.17701,Cluster-992.0,Cluster-24516.6,Cluster-19652.31,Cluster-22297.4,Cluster-14550.17700,Cluster-16365.5,Cluster-14550.28502,Cluster-12142.4,Cluster-14550.5984,Cluster-14550.28073,Cluster-14550.11740,Cluster-16114.1,Cluster-22297.3,Cluster-14550.11589,C…
GO:0008150	Biological Process	GO:0044699	single-organism process	GO:0044763	single-organism cellular process	GO:0097194	execution phase of apoptosis	3	Cluster-14550.25889,Cluster-14550.11808,Cluster-14550.1178
GO:0008150	Biological Process	GO:0044699	single-organism process	GO:0044763	single-organism cellular process	GO:0042810	pheromone metabolic process	3	Cluster-14550.16604,Cluster-14550.3429,Cluster-16176.0
GO:0008150	Biological Process	GO:0044699	single-organism process	GO:0044763	single-organism cellular process	GO:0019400	alditol metabolic process	14	Cluster-14550.14790,Cluster-14550.15144,Cluster-14453.0,Cluster-12188.0,Cluster-14453.1,Cluster-227.0,Cluster-4472.8,Cluster-18303.4,Cluster-14550.6877,Cluster-14550.29542,Cluster-22976.1,Cluster-18165.40,Cluster-14221.0,Cluster-14550.3376
GO:0008150	Biological Process	GO:0044699	single-organism process	GO:0044763	single-organism cellular process	GO:0023014	signal transduction by protein phosphorylation	4	Cluster-14550.7612,Cluster-14550.29538,Cluster-14550.5418,Cluster-14550.23797
GO:0008150	Biological Process	GO:0044699	single-organism process	GO:0044763	single-organism cellular process	GO:0001775	cell activation	69	Cluster-14550.16432,Cluster-8482.1,Cluster-14550.165,Cluster-14550.14724,Cluster-14550.4178,Cluster-17812.0,Cluster-14550.9534,Cluster-14550.15349,Cluster-14550.22819,Cluster-14550.11328,Cluster-14550.1525,Cluster-14550.1933,Cluster-25004.5,Cluster-14550.4302,Cluster-14550.3177,Cluster-24465.0,Cluster-14550.25660,Cluster-15284.0,Cluster-14550.9202,Cluster-14550.20057,Cluster-14550.29526,Cluster-2…
GO:0008150	Biological Process	GO:0044699	single-organism process	GO:0044763	single-organism cellular process	GO:0044802	single-organism membrane organization	135	Cluster-14550.27146,Cluster-14550.1342,Cluster-14550.11711,Cluster-14550.8991,Cluster-14550.17684,Cluster-4824.0,Cluster-12592.1,Cluster-14550.29521,Cluster-10171.0,Cluster-14014.0,Cluster-14550.10088,Cluster-24297.1,Cluster-16699.0,Cluster-14550.6903,Cluster-22721.0,Cluster-14550.22222,Cluster-14550.16964,Cluster-23018.0,Cluster-14550.19917,Cluster-14550.23410,Cluster-14550.15144,Cluster-24041.6…
GO:0008150	Biological Process	GO:0044699	single-organism process	GO:0044763	single-organism cellular process	GO:0051301	cell division	98	Cluster-14550.19902,Cluster-14550.7044,Cluster-15794.1,Cluster-12329.1,Cluster-8401.0,Cluster-14550.4724,Cluster-14550.18667,Cluster-14550.20394,Cluster-14550.7459,Cluster-14550.19505,Cluster-14550.23410,Cluster-14550.202,Cluster-14550.23755,Cluster-14550.13097,Cluster-14550.20042,Cluster-14550.25516,Cluster-12155.0,Cluster-14550.2127,Cluster-14550.5180,Cluster-14550.15781,Cluster-14550.16607,Clu…
GO:0008150	Biological Process	GO:0044699	single-organism process	GO:0044763	single-organism cellular process	GO:1902589	single-organism organelle organization	370	Cluster-16566.3,Cluster-14550.9217,Cluster-14550.20764,Cluster-14550.328,Cluster-14550.7148,Cluster-14550.18884,Cluster-18454.0,Cluster-16883.0,Cluster-14550.6812,Cluster-14550.16324,Cluster-14550.14488,Cluster-14550.9047,Cluster-14550.11200,Cluster-16872.1,Cluster-14550.1804,Cluster-14550.6597,Cluster-14550.21284,Cluster-18156.0,Cluster-16150.4,Cluster-14550.4762,Cluster-15517.1,Cluster-14550.95…
GO:0008150	Biological Process	GO:0044699	single-organism process	GO:0044763	single-organism cellular process	GO:0006771	riboflavin metabolic process	15	Cluster-24181.0,Cluster-14550.7124,Cluster-14251.1,Cluster-17153.2,Cluster-23819.0,Cluster-14550.2042,Cluster-20507.1,Cluster-14550.11529,Cluster-16233.1,Cluster-14550.10486,Cluster-18835.3,Cluster-14550.2351,Cluster-16566.20,Cluster-14550.18188,Cluster-18868.3
GO:0008150	Biological Process	GO:0044699	single-organism process	GO:0044763	single-organism cellular process	GO:0042816	vitamin B6 metabolic process	11	Cluster-19826.0,Cluster-14642.0,Cluster-14550.12138,Cluster-14550.26311,Cluster-17325.0,Cluster-13492.0,Cluster-14550.22648,Cluster-24937.0,Cluster-14550.21328,Cluster-14550.27198,Cluster-17325.2
GO:0008150	Biological Process	GO:0044699	single-organism process	GO:0044763	single-organism cellular process	GO:0009237	siderophore metabolic process	2	Cluster-14550.29533,Cluster-17795.0
GO:0008150	Biological Process	GO:0044699	single-organism process	GO:0044763	single-organism cellular process	GO:0006081	cellular aldehyde metabolic process	135	Cluster-14550.4218,Cluster-18489.0,Cluster-18165.42,Cluster-22297.3,Cluster-19457.5,Cluster-1454.0,Cluster-14550.12460,Cluster-21131.0,Cluster-14550.24677,Cluster-14550.968,Cluster-14550.21787,Cluster-14550.16207,Cluster-14550.11397,Cluster-20515.1,Cluster-21270.0,Cluster-14550.13967,Cluster-14550.13635,Cluster-14550.1354,Cluster-370.0,Cluster-2447.0,Cluster-14550.10202,Cluster-23126.3,Cluster-14…
GO:0008150	Biological Process	GO:0044699	single-organism process	GO:0044763	single-organism cellular process	GO:0030030	cell projection organization	71	Cluster-14550.10486,Cluster-12278.0,Cluster-14550.5634,Cluster-4965.0,Cluster-14550.22399,Cluster-16337.0,Cluster-14550.18887,Cluster-14550.16621,Cluster-14550.13044,Cluster-23282.0,Cluster-14550.14952,Cluster-14550.11663,Cluster-14550.18261,Cluster-16883.2,Cluster-14550.27088,Cluster-14550.12777,Cluster-10119.0,Cluster-14550.17220,Cluster-18164.0,Cluster-19763.1,Cluster-14550.18529,Cluster-16759…
GO:0008150	Biological Process	GO:0044699	single-organism process	GO:0044763	single-organism cellular process	GO:0016049	cell growth	7	Cluster-16575.0,Cluster-23739.0,Cluster-12785.0,Cluster-14550.2837,Cluster-14550.14833,Cluster-20974.0,Cluster-19866.0
GO:0008150	Biological Process	GO:0044699	single-organism process	GO:0044763	single-organism cellular process	GO:0006276	plasmid maintenance	2	Cluster-14550.18635,Cluster-366.0
GO:0008150	Biological Process	GO:0044699	single-organism process	GO:0044763	single-organism cellular process	GO:0022406	membrane docking	33	Cluster-17359.0,Cluster-14550.24513,Cluster-14550.445,Cluster-14550.7239,Cluster-14550.4646,Cluster-14550.28424,Cluster-14550.3644,Cluster-15517.1,Cluster-14550.23465,Cluster-12800.0,Cluster-14550.3428,Cluster-14550.27013,Cluster-23249.0,Cluster-16107.1,Cluster-20956.0,Cluster-19059.0,Cluster-14550.8297,Cluster-14550.28682,Cluster-14550.27331,Cluster-14550.3946,Cluster-22644.1,Cluster-14550.27538…
GO:0008150	Biological Process	GO:0044699	single-organism process	GO:0044763	single-organism cellular process	GO:0006020	inositol metabolic process	2	Cluster-24612.0,Cluster-14550.25572
GO:0008150	Biological Process	GO:0044699	single-organism process	GO:0044763	single-organism cellular process	GO:0010927	cellular component assembly involved in morphogenesis	18	Cluster-14550.16547,Cluster-14550.22228,Cluster-14550.9334,Cluster-14550.18887,Cluster-14550.11663,Cluster-21221.0,Cluster-4415.0,Cluster-14550.11521,Cluster-14550.19406,Cluster-14550.18514,Cluster-19763.0,Cluster-10119.0,Cluster-19763.1,Cluster-14550.13342,Cluster-14550.19060,Cluster-14550.18529,Cluster-23058.1,Cluster-14550.28402
GO:0008150	Biological Process	GO:0044699	single-organism process	GO:0044763	single-organism cellular process	GO:0033059	cellular pigmentation	1	Cluster-14550.6390
GO:0008150	Biological Process	GO:0044699	single-organism process	GO:0044763	single-organism cellular process	GO:0022412	cellular process involved in reproduction in multicellular organism	22	Cluster-14550.8937,Cluster-14550.14016,Cluster-14550.19167,Cluster-14550.15628,Cluster-20053.0,Cluster-14550.15523,Cluster-14550.29349,Cluster-3297.0,Cluster-11712.0,Cluster-14550.18060,Cluster-18011.0,Cluster-14550.24173,Cluster-14550.29374,Cluster-14550.29348,Cluster-14550.27578,Cluster-21537.0,Cluster-14550.11246,Cluster-14550.13319,Cluster-14550.27903,Cluster-14550.2222,Cluster-21370.0,Cluste…
GO:0008150	Biological Process	GO:0044699	single-organism process	GO:0044763	single-organism cellular process	GO:0009110	vitamin biosynthetic process	162	Cluster-14527.0,Cluster-24123.0,Cluster-16233.1,Cluster-20507.1,Cluster-11125.0,Cluster-14550.20486,Cluster-23419.3,Cluster-14550.18428,Cluster-14550.1499,Cluster-24637.0,Cluster-3368.4,Cluster-14550.30021,Cluster-23819.0,Cluster-18165.1,Cluster-14550.27603,Cluster-741.0,Cluster-14550.11039,Cluster-14550.3663,Cluster-14550.10976,Cluster-14550.21185,Cluster-14550.2961,Cluster-6549.1,Cluster-14550.…
GO:0008150	Biological Process	GO:0044699	single-organism process	GO:0044763	single-organism cellular process	GO:0030648	aminoglycoside antibiotic biosynthetic process	9	Cluster-24612.0,Cluster-16767.0,Cluster-19652.31,Cluster-14550.6962,Cluster-16365.5,Cluster-14550.1385,Cluster-17346.0,Cluster-15006.0,Cluster-992.0
GO:0008150	Biological Process	GO:0044699	single-organism process	GO:0098602	single organism cell adhesion	GO:0034446	substrate adhesion-dependent cell spreading	1	Cluster-14550.7888
GO:0008150	Biological Process	GO:0044699	single-organism process	GO:0008283	cell proliferation	GO:0042127	regulation of cell proliferation	5	Cluster-14550.8424,Cluster-14550.27493,Cluster-14550.27051,Cluster-17820.0,Cluster-25004.4
GO:0008150	Biological Process	GO:0044699	single-organism process	GO:0044767	single-organism developmental process	GO:0048869	cellular developmental process	160	Cluster-8451.0,Cluster-14550.27322,Cluster-24202.0,Cluster-14550.9334,Cluster-14550.26497,Cluster-14550.19050,Cluster-14550.29348,Cluster-14550.24656,Cluster-14550.13156,Cluster-14550.12542,Cluster-14550.10626,Cluster-14550.20170,Cluster-14550.24685,Cluster-14550.20576,Cluster-14550.22021,Cluster-16645.0,Cluster-14550.18887,Cluster-14550.15628,Cluster-12278.0,Cluster-14550.22399,Cluster-14550.708…
GO:0008150	Biological Process	GO:0044699	single-organism process	GO:0044767	single-organism developmental process	GO:0007349	cellularization	1	Cluster-14550.19167
GO:0008150	Biological Process	GO:0044699	single-organism process	GO:0044767	single-organism developmental process	GO:0048589	developmental growth	15	Cluster-18782.4,Cluster-14550.20320,Cluster-14550.28842,Cluster-14550.11889,Cluster-14550.14281,Cluster-8193.0,Cluster-14550.2205,Cluster-8193.1,Cluster-14550.10240,Cluster-14550.8259,Cluster-14550.28843,Cluster-14550.7284,Cluster-9146.0,Cluster-14550.4603,Cluster-14550.11668
GO:0008150	Biological Process	GO:0044699	single-organism process	GO:0044767	single-organism developmental process	GO:0009791	post-embryonic development	41	Cluster-14550.6269,Cluster-14550.22510,Cluster-22581.0,Cluster-21731.0,Cluster-14550.11690,Cluster-14550.21289,Cluster-14550.29999,Cluster-14550.5707,Cluster-14550.24483,Cluster-14550.19842,Cluster-22347.0,Cluster-14550.24386,Cluster-14550.14233,Cluster-14550.10306,Cluster-14917.1,Cluster-14550.8379,Cluster-22011.0,Cluster-5920.0,Cluster-17640.1,Cluster-19357.1,Cluster-14550.11272,Cluster-14550.2…
GO:0008150	Biological Process	GO:0044699	single-organism process	GO:0044767	single-organism developmental process	GO:0048514	blood vessel morphogenesis	1	Cluster-14550.25203
GO:0008150	Biological Process	GO:0044699	single-organism process	GO:0044767	single-organism developmental process	GO:0007275	multicellular organismal development	113	Cluster-14550.4736,Cluster-11877.0,Cluster-24516.3,Cluster-14550.26264,Cluster-14550.23017,Cluster-14550.15696,Cluster-19357.1,Cluster-14550.13033,Cluster-14550.19167,Cluster-13944.0,Cluster-14550.12059,Cluster-16847.1,Cluster-14550.21527,Cluster-14550.11539,Cluster-14550.15349,Cluster-14550.15189,Cluster-23918.4,Cluster-14550.28436,Cluster-14550.4592,Cluster-14550.27848,Cluster-16340.0,Cluster-1…
GO:0008150	Biological Process	GO:0044699	single-organism process	GO:0044767	single-organism developmental process	GO:0043934	sporulation	26	Cluster-14550.28912,Cluster-14550.14922,Cluster-22504.1,Cluster-14550.18488,Cluster-7066.0,Cluster-14550.25662,Cluster-14550.27982,Cluster-14550.26497,Cluster-14550.26463,Cluster-17106.0,Cluster-14550.18249,Cluster-14550.13594,Cluster-23269.0,Cluster-14550.8211,Cluster-23043.0,Cluster-14550.255,Cluster-14550.23673,Cluster-8026.0,Cluster-7760.0,Cluster-14550.21973,Cluster-14550.25014,Cluster-14550…
GO:0008150	Biological Process	GO:0044699	single-organism process	GO:0044767	single-organism developmental process	GO:0034505	tooth mineralization	1	Cluster-14550.9226
GO:0008150	Biological Process	GO:0044699	single-organism process	GO:0044767	single-organism developmental process	GO:0030703	eggshell formation	17	Cluster-14550.14016,Cluster-14550.8937,Cluster-20053.0,Cluster-14550.15628,Cluster-14550.29349,Cluster-3297.0,Cluster-14550.15523,Cluster-11712.0,Cluster-18011.0,Cluster-14550.18060,Cluster-14550.29374,Cluster-14550.29348,Cluster-21537.0,Cluster-14550.27578,Cluster-14550.11246,Cluster-14550.2222,Cluster-14550.14075
GO:0008150	Biological Process	GO:0044699	single-organism process	GO:0044767	single-organism developmental process	GO:0030900	forebrain development	1	Cluster-1751.0
GO:0008150	Biological Process	GO:0044699	single-organism process	GO:0044767	single-organism developmental process	GO:0030902	hindbrain development	2	Cluster-14550.24891,Cluster-14550.3055
GO:0008150	Biological Process	GO:0044699	single-organism process	GO:0044767	single-organism developmental process	GO:0010927	cellular component assembly involved in morphogenesis	18	Cluster-14550.16547,Cluster-14550.22228,Cluster-14550.9334,Cluster-14550.18887,Cluster-14550.11663,Cluster-21221.0,Cluster-4415.0,Cluster-14550.11521,Cluster-14550.19406,Cluster-14550.18514,Cluster-19763.0,Cluster-10119.0,Cluster-19763.1,Cluster-14550.13342,Cluster-14550.19060,Cluster-14550.18529,Cluster-23058.1,Cluster-14550.28402
GO:0008150	Biological Process	GO:0044699	single-organism process	GO:0044767	single-organism developmental process	GO:0061061	muscle structure development	2	Cluster-14550.865,Cluster-14550.24980
GO:0008150	Biological Process	GO:0044699	single-organism process	GO:0044767	single-organism developmental process	GO:0001525	angiogenesis	1	Cluster-14550.25203
GO:0008150	Biological Process	GO:0044699	single-organism process	GO:0044767	single-organism developmental process	GO:0009887	organ morphogenesis	1	Cluster-14550.9226
GO:0008150	Biological Process	GO:0044699	single-organism process	GO:0044767	single-organism developmental process	GO:0022037	metencephalon development	2	Cluster-14550.3055,Cluster-14550.24891
GO:0008150	Biological Process	GO:0044699	single-organism process	GO:0044767	single-organism developmental process	GO:0001568	blood vessel development	1	Cluster-14550.25203
GO:0008150	Biological Process	GO:0044699	single-organism process	GO:0044767	single-organism developmental process	GO:0009790	embryo development	15	Cluster-14550.16849,Cluster-23042.0,Cluster-24247.0,Cluster-14550.11184,Cluster-14550.14926,Cluster-17195.1,Cluster-24227.0,Cluster-536.0,Cluster-14550.1675,Cluster-14550.24014,Cluster-22730.3,Cluster-14550.15349,Cluster-802.0,Cluster-14550.8937,Cluster-14550.2687
GO:0008150	Biological Process	GO:0044699	single-organism process	GO:0044767	single-organism developmental process	GO:0031099	regeneration	15	Cluster-14550.2205,Cluster-8193.0,Cluster-14550.14281,Cluster-14550.11668,Cluster-14550.4603,Cluster-9146.0,Cluster-14550.7284,Cluster-14550.28843,Cluster-8193.1,Cluster-14550.10240,Cluster-14550.8259,Cluster-14550.20320,Cluster-18782.4,Cluster-14550.11889,Cluster-14550.28842
GO:0008150	Biological Process	GO:0044699	single-organism process	GO:0044767	single-organism developmental process	GO:0060322	head development	3	Cluster-14550.24891,Cluster-14550.3055,Cluster-1751.0
GO:0008150	Biological Process	GO:0044699	single-organism process	GO:0044767	single-organism developmental process	GO:0007420	brain development	3	Cluster-14550.24891,Cluster-14550.3055,Cluster-1751.0
GO:0008150	Biological Process	GO:0044699	single-organism process	GO:0043473	pigmentation	GO:0033059	cellular pigmentation	1	Cluster-14550.6390
GO:0008150	Biological Process	GO:0044699	single-organism process	GO:0044708	single-organism behavior	GO:0030534	adult behavior	3	Cluster-14550.5418,Cluster-14550.29538,Cluster-14550.7612
GO:0008150	Biological Process	GO:0044699	single-organism process	GO:0044700	single organism signaling	GO:0023057	negative regulation of signaling	15	Cluster-14550.20612,Cluster-14550.9935,Cluster-14550.13769,Cluster-14550.11697,Cluster-14550.1751,Cluster-14550.2942,Cluster-14550.17879,Cluster-14550.15361,Cluster-14550.20611,Cluster-2597.1,Cluster-14550.24086,Cluster-19947.0,Cluster-14550.23597,Cluster-14550.29536,Cluster-14550.11254
GO:0008150	Biological Process	GO:0044699	single-organism process	GO:0044700	single organism signaling	GO:0007165	signal transduction	1100	Cluster-5937.0,Cluster-14550.20284,Cluster-14550.22925,Cluster-7292.0,Cluster-14550.28740,Cluster-14550.26010,Cluster-14490.1,Cluster-21287.0,Cluster-14550.26827,Cluster-16573.0,Cluster-14550.14196,Cluster-11149.0,Cluster-14550.7901,Cluster-14550.15696,Cluster-556.0,Cluster-14550.53,Cluster-14550.16773,Cluster-7286.0,Cluster-14550.1406,Cluster-14550.12332,Cluster-14550.19374,Cluster-14550.20528,C…
GO:0008150	Biological Process	GO:0044699	single-organism process	GO:0044700	single organism signaling	GO:0007267	cell-cell signaling	59	Cluster-19195.0,Cluster-22027.0,Cluster-19484.0,Cluster-20913.0,Cluster-14550.25484,Cluster-14550.5986,Cluster-14550.16851,Cluster-14550.16870,Cluster-20970.0,Cluster-14550.11021,Cluster-14701.0,Cluster-14550.17126,Cluster-14550.20271,Cluster-923.0,Cluster-21032.0,Cluster-14550.23788,Cluster-13935.0,Cluster-14540.0,Cluster-14550.11659,Cluster-14550.16631,Cluster-14550.21754,Cluster-14550.4626,Clu…
GO:0008150	Biological Process	GO:0044699	single-organism process	GO:0044700	single organism signaling	GO:0023056	positive regulation of signaling	30	Cluster-20198.0,Cluster-16729.0,Cluster-16751.0,Cluster-14550.19823,Cluster-21310.0,Cluster-14550.15521,Cluster-14550.21353,Cluster-14550.7553,Cluster-15500.0,Cluster-14550.20477,Cluster-12215.0,Cluster-14550.27020,Cluster-14550.7612,Cluster-14550.20855,Cluster-17998.0,Cluster-21393.0,Cluster-14550.25203,Cluster-14550.14669,Cluster-14550.6434,Cluster-14550.3104,Cluster-14550.23797,Cluster-14550.2…
GO:0008150	Biological Process	GO:0044699	single-organism process	GO:0044710	single-organism metabolic process	GO:0019748	secondary metabolic process	42	Cluster-13396.0,Cluster-14550.6962,Cluster-14550.9988,Cluster-17795.0,Cluster-14550.22347,Cluster-14550.23268,Cluster-14550.28945,Cluster-17346.0,Cluster-20554.0,Cluster-14550.20102,Cluster-16176.0,Cluster-14550.22680,Cluster-17973.1,Cluster-14550.20663,Cluster-11089.0,Cluster-14550.25484,Cluster-10426.1,Cluster-14550.2051,Cluster-14550.22669,Cluster-15006.0,Cluster-14550.166,Cluster-14550.16052,…
GO:0008150	Biological Process	GO:0044699	single-organism process	GO:0044710	single-organism metabolic process	GO:0006629	lipid metabolic process	558	Cluster-5315.4,Cluster-23470.1,Cluster-14550.23875,Cluster-14550.6312,Cluster-14550.6095,Cluster-14550.24636,Cluster-23221.0,Cluster-14550.21472,Cluster-11853.1,Cluster-18234.2,Cluster-14550.8639,Cluster-14550.16832,Cluster-14550.13714,Cluster-14550.7564,Cluster-14550.27350,Cluster-14550.12157,Cluster-14550.2597,Cluster-14550.27395,Cluster-14426.0,Cluster-14550.6814,Cluster-14550.1659,Cluster-145…
GO:0008150	Biological Process	GO:0044699	single-organism process	GO:0044710	single-organism metabolic process	GO:0019296	coenzyme M metabolic process	2	Cluster-19208.0,Cluster-19219.1
GO:0008150	Biological Process	GO:0044699	single-organism process	GO:0044710	single-organism metabolic process	GO:0023014	signal transduction by protein phosphorylation	4	Cluster-14550.7612,Cluster-14550.29538,Cluster-14550.5418,Cluster-14550.23797
GO:0008150	Biological Process	GO:0044699	single-organism process	GO:0044710	single-organism metabolic process	GO:1901657	glycosyl compound metabolic process	522	Cluster-14550.1066,Cluster-19490.0,Cluster-14550.14019,Cluster-14550.28650,Cluster-14550.14887,Cluster-21846.5,Cluster-14550.12137,Cluster-2259.1,Cluster-6191.0,Cluster-14550.16865,Cluster-14550.3069,Cluster-7758.0,Cluster-1130.0,Cluster-14550.9993,Cluster-14550.20193,Cluster-19664.0,Cluster-19652.31,Cluster-5935.0,Cluster-22297.4,Cluster-14550.2006,Cluster-14550.20482,Cluster-14550.16232,Cluster…
GO:0008150	Biological Process	GO:0044699	single-organism process	GO:0044710	single-organism metabolic process	GO:0044281	small molecule metabolic process	2330	Cluster-7447.0,Cluster-509.0,Cluster-14550.18022,Cluster-14550.21907,Cluster-12572.0,Cluster-4472.4,Cluster-14550.28758,Cluster-14550.3588,Cluster-24453.0,Cluster-14550.28403,Cluster-14550.25809,Cluster-21138.1,Cluster-23021.0,Cluster-14550.20133,Cluster-12803.5,Cluster-5966.0,Cluster-19652.30,Cluster-13043.1,Cluster-14550.24969,Cluster-14550.16253,Cluster-16172.0,Cluster-14550.5258,Cluster-14550…
GO:0008150	Biological Process	GO:0044699	single-organism process	GO:0044710	single-organism metabolic process	GO:1901568	fatty acid derivative metabolic process	11	Cluster-15914.1,Cluster-12592.0,Cluster-5315.4,Cluster-14550.7921,Cluster-14550.9198,Cluster-15914.0,Cluster-14550.17908,Cluster-22535.0,Cluster-22473.0,Cluster-14550.8392,Cluster-23221.0
GO:0008150	Biological Process	GO:0044699	single-organism process	GO:0044710	single-organism metabolic process	GO:0044723	single-organism carbohydrate metabolic process	464	Cluster-12142.4,Cluster-14550.28502,Cluster-14550.21787,Cluster-14550.24677,Cluster-14550.17700,Cluster-24516.6,Cluster-14391.0,Cluster-14550.23192,Cluster-1454.0,Cluster-14550.11589,Cluster-18489.0,Cluster-18165.42,Cluster-22297.3,Cluster-14550.28073,Cluster-16114.1,Cluster-14550.17819,Cluster-14550.18281,Cluster-14550.5354,Cluster-23126.3,Cluster-14550.631,Cluster-997.0,Cluster-14550.19989,Clus…
GO:0008150	Biological Process	GO:0044699	single-organism process	GO:0044710	single-organism metabolic process	GO:0006081	cellular aldehyde metabolic process	135	Cluster-14550.4218,Cluster-18489.0,Cluster-18165.42,Cluster-22297.3,Cluster-19457.5,Cluster-1454.0,Cluster-14550.12460,Cluster-21131.0,Cluster-14550.24677,Cluster-14550.968,Cluster-14550.21787,Cluster-14550.16207,Cluster-14550.11397,Cluster-20515.1,Cluster-21270.0,Cluster-14550.13967,Cluster-14550.13635,Cluster-14550.1354,Cluster-370.0,Cluster-2447.0,Cluster-14550.10202,Cluster-23126.3,Cluster-14…
GO:0008150	Biological Process	GO:0044699	single-organism process	GO:0044710	single-organism metabolic process	GO:0015977	carbon fixation	9	Cluster-14550.26069,Cluster-14550.28062,Cluster-12239.4,Cluster-12525.2,Cluster-18165.13,Cluster-18165.14,Cluster-14550.10202,Cluster-14550.24924,Cluster-3368.1
GO:0008150	Biological Process	GO:0044699	single-organism process	GO:0044710	single-organism metabolic process	GO:0042440	pigment metabolic process	139	Cluster-22074.0,Cluster-13285.0,Cluster-14550.16405,Cluster-14550.16476,Cluster-14550.25611,Cluster-14550.10347,Cluster-14550.19510,Cluster-22471.0,Cluster-14550.23261,Cluster-12676.2,Cluster-12488.9,Cluster-18303.3,Cluster-14550.12157,Cluster-14550.1831,Cluster-14550.10867,Cluster-14550.12065,Cluster-4334.1,Cluster-14550.19546,Cluster-14550.2569,Cluster-14550.13714,Cluster-14550.25950,Cluster-18…
GO:0008150	Biological Process	GO:0044699	single-organism process	GO:0044710	single-organism metabolic process	GO:0043446	cellular alkane metabolic process	37	Cluster-14550.8718,Cluster-14550.10269,Cluster-14550.18428,Cluster-25008.0,Cluster-14550.20486,Cluster-14550.27603,Cluster-22893.0,Cluster-14550.16658,Cluster-23808.0,Cluster-14275.0,Cluster-13567.0,Cluster-14550.14285,Cluster-14550.29493,Cluster-14550.26274,Cluster-14550.18964,Cluster-14550.7569,Cluster-24277.0,Cluster-14550.22966,Cluster-14550.18136,Cluster-14550.24512,Cluster-14550.17739,Clust…
GO:0008150	Biological Process	GO:0044699	single-organism process	GO:0044710	single-organism metabolic process	GO:0016570	histone modification	15	Cluster-22944.0,Cluster-14550.13316,Cluster-14550.5694,Cluster-14550.5692,Cluster-14550.18884,Cluster-14550.13952,Cluster-14550.3428,Cluster-13157.0,Cluster-14550.22002,Cluster-14550.3901,Cluster-14550.22012,Cluster-17365.0,Cluster-14550.5594,Cluster-14550.23889,Cluster-14550.15820
GO:0008150	Biological Process	GO:0044699	single-organism process	GO:0044710	single-organism metabolic process	GO:0044711	single-organism biosynthetic process	1193	Cluster-14550.14842,Cluster-14550.20494,Cluster-5144.1,Cluster-14550.19825,Cluster-14550.15363,Cluster-14550.4654,Cluster-3208.2,Cluster-14550.10892,Cluster-14550.25827,Cluster-14720.11,Cluster-22297.1,Cluster-13492.3,Cluster-14550.22403,Cluster-14550.13832,Cluster-14550.25743,Cluster-23980.0,Cluster-24041.0,Cluster-15211.0,Cluster-14550.20037,Cluster-14550.17589,Cluster-21270.0,Cluster-14550.280…
GO:0008150	Biological Process	GO:0044699	single-organism process	GO:0044710	single-organism metabolic process	GO:0055114	oxidation-reduction process	269	Cluster-16159.0,Cluster-14550.19921,Cluster-22535.0,Cluster-11685.0,Cluster-14550.24155,Cluster-14550.6271,Cluster-12387.4,Cluster-14550.24064,Cluster-14550.24924,Cluster-23824.0,Cluster-14550.15177,Cluster-14550.8922,Cluster-14550.27842,Cluster-14550.14640,Cluster-14550.8259,Cluster-14550.25765,Cluster-14550.16026,Cluster-14550.26274,Cluster-17469.0,Cluster-14550.8171,Cluster-23126.2,Cluster-156…
GO:0008150	Biological Process	GO:0044699	single-organism process	GO:0044710	single-organism metabolic process	GO:0000723	telomere maintenance	1	Cluster-14550.3854
GO:0008150	Biological Process	GO:0044699	single-organism process	GO:0044710	single-organism metabolic process	GO:0006281	DNA repair	112	Cluster-21043.6,Cluster-16808.0,Cluster-6848.0,Cluster-14550.1146,Cluster-14550.24999,Cluster-17561.0,Cluster-13842.0,Cluster-14550.2841,Cluster-12840.0,Cluster-20222.1,Cluster-14550.8358,Cluster-14550.11072,Cluster-14550.22290,Cluster-14550.2101,Cluster-20923.0,Cluster-24270.1,Cluster-24874.4,Cluster-14550.3454,Cluster-14550.15539,Cluster-6888.0,Cluster-14550.4781,Cluster-24855.0,Cluster-14550.2…
GO:0008150	Biological Process	GO:0044699	single-organism process	GO:0044710	single-organism metabolic process	GO:0042197	halogenated hydrocarbon metabolic process	65	Cluster-14550.4968,Cluster-14550.5140,Cluster-14550.27957,Cluster-14550.16386,Cluster-14550.22369,Cluster-14550.7268,Cluster-14550.12146,Cluster-14550.29094,Cluster-14550.8244,Cluster-16328.0,Cluster-14550.28958,Cluster-14550.9855,Cluster-19561.0,Cluster-19220.0,Cluster-14550.8719,Cluster-14550.21912,Cluster-14550.14632,Cluster-14550.20958,Cluster-14550.5476,Cluster-14550.23557,Cluster-14550.2687…
GO:0008150	Biological Process	GO:0044699	single-organism process	GO:0044710	single-organism metabolic process	GO:0043570	maintenance of DNA repeat elements	5	Cluster-14550.17173,Cluster-2584.0,Cluster-14550.14060,Cluster-14550.11884,Cluster-14550.27815
GO:0008150	Biological Process	GO:0044699	single-organism process	GO:0044710	single-organism metabolic process	GO:0044712	single-organism catabolic process	291	Cluster-14550.18632,Cluster-14550.1551,Cluster-817.0,Cluster-24612.0,Cluster-14550.13967,Cluster-14550.15050,Cluster-14550.11397,Cluster-5875.0,Cluster-24096.1,Cluster-14550.16875,Cluster-14550.8120,Cluster-22297.3,Cluster-18165.42,Cluster-18489.0,Cluster-14550.282,Cluster-1417.0,Cluster-12846.1,Cluster-509.0,Cluster-16626.0,Cluster-14550.20402,Cluster-15866.0,Cluster-17777.0,Cluster-14550.12960,…
GO:0008150	Biological Process	GO:0044699	single-organism process	GO:0016265	death	GO:0008219	cell death	69	Cluster-14550.27265,Cluster-16919.0,Cluster-14550.25860,Cluster-14550.14360,Cluster-14550.21404,Cluster-14550.8120,Cluster-14550.5908,Cluster-14550.23590,Cluster-14550.11110,Cluster-14550.1976,Cluster-22222.0,Cluster-18658.3,Cluster-14550.16621,Cluster-14550.23803,Cluster-14550.11118,Cluster-14550.12052,Cluster-5134.0,Cluster-24346.0,Cluster-639.0,Cluster-14550.29500,Cluster-14550.16572,Cluster-1…
GO:0008150	Biological Process	GO:0044699	single-organism process	GO:1902578	single-organism localization	GO:0051651	maintenance of location in cell	18	Cluster-14550.16161,Cluster-14550.381,Cluster-14550.11658,Cluster-14550.28712,Cluster-14550.15159,Cluster-15269.0,Cluster-22618.0,Cluster-14550.9779,Cluster-14550.15587,Cluster-14550.21787,Cluster-14550.8593,Cluster-14550.20816,Cluster-14550.6880,Cluster-14550.16556,Cluster-16134.1,Cluster-14550.16473,Cluster-17240.0,Cluster-14550.17220
GO:0008150	Biological Process	GO:0044699	single-organism process	GO:1902578	single-organism localization	GO:0090151	establishment of protein localization to mitochondrial membrane	4	Cluster-14550.9558,Cluster-13175.0,Cluster-14550.7414,Cluster-20510.2
GO:0008150	Biological Process	GO:0044699	single-organism process	GO:1902578	single-organism localization	GO:0044765	single-organism transport	2594	Cluster-14550.22819,Cluster-14550.15349,Cluster-14550.6433,Cluster-23046.1,Cluster-18960.1,Cluster-14550.3726,Cluster-1432.0,Cluster-14550.18633,Cluster-14550.21547,Cluster-14550.12372,Cluster-14550.17995,Cluster-19798.1,Cluster-8697.0,Cluster-22734.0,Cluster-16392.0,Cluster-14550.18615,Cluster-14550.26369,Cluster-14550.18498,Cluster-4560.0,Cluster-14550.10832,Cluster-2974.0,Cluster-23335.1,Clust…
GO:0008150	Biological Process	GO:0044699	single-organism process	GO:1902578	single-organism localization	GO:1902580	single-organism cellular localization	191	Cluster-14550.16270,Cluster-14550.6903,Cluster-14550.14724,Cluster-14550.23457,Cluster-14550.16898,Cluster-14014.0,Cluster-14550.19480,Cluster-14550.833,Cluster-23018.0,Cluster-14550.16964,Cluster-22721.0,Cluster-14550.18430,Cluster-14550.8991,Cluster-14550.17684,Cluster-7450.0,Cluster-14550.11711,Cluster-14550.1342,Cluster-14550.27146,Cluster-14550.4983,Cluster-10171.0,Cluster-14550.16649,Cluste…
GO:0008150	Biological Process	GO:0044699	single-organism process	GO:1902578	single-organism localization	GO:0051204	protein insertion into mitochondrial membrane	2	Cluster-14550.9285,Cluster-14550.1342
GO:0008150	Biological Process	GO:0044699	single-organism process	GO:0044707	single-multicellular organism process	GO:0042303	molting cycle	6	Cluster-14550.15326,Cluster-11142.0,Cluster-24374.0,Cluster-14550.26559,Cluster-20042.0,Cluster-14550.13677
GO:0008150	Biological Process	GO:0044699	single-organism process	GO:0044707	single-multicellular organism process	GO:0003008	system process	201	Cluster-22930.1,Cluster-20910.0,Cluster-14550.22661,Cluster-1835.0,Cluster-8950.0,Cluster-14550.19374,Cluster-14550.27877,Cluster-14550.5061,Cluster-20331.0,Cluster-11731.0,Cluster-11446.0,Cluster-14550.28667,Cluster-7399.0,Cluster-3376.0,Cluster-14550.14166,Cluster-4453.0,Cluster-24407.0,Cluster-12529.0,Cluster-14550.16763,Cluster-19318.0,Cluster-11335.0,Cluster-5866.0,Cluster-13502.0,Cluster-13…
GO:0008150	Biological Process	GO:0044699	single-organism process	GO:0044707	single-multicellular organism process	GO:0001503	ossification	2	Cluster-14550.27322,Cluster-23918.4
GO:0008150	Biological Process	GO:0044699	single-organism process	GO:0044707	single-multicellular organism process	GO:0050878	regulation of body fluid levels	76	Cluster-14550.22819,Cluster-14550.9534,Cluster-14550.15349,Cluster-14550.1525,Cluster-14550.11328,Cluster-14550.1933,Cluster-25004.5,Cluster-14550.4302,Cluster-18817.0,Cluster-15284.0,Cluster-14550.25660,Cluster-14550.3177,Cluster-24465.0,Cluster-12846.2,Cluster-8482.1,Cluster-14550.16432,Cluster-14550.165,Cluster-14550.14724,Cluster-14550.10593,Cluster-14550.266,Cluster-14550.4178,Cluster-14550.…
GO:0008150	Biological Process	GO:0044699	single-organism process	GO:0044707	single-multicellular organism process	GO:0022404	molting cycle process	6	Cluster-20042.0,Cluster-24374.0,Cluster-14550.26559,Cluster-11142.0,Cluster-14550.15326,Cluster-14550.13677
GO:0008150	Biological Process	GO:0044699	single-organism process	GO:0044707	single-multicellular organism process	GO:0030534	adult behavior	3	Cluster-14550.5418,Cluster-14550.29538,Cluster-14550.7612
GO:0008150	Biological Process	GO:0044699	single-organism process	GO:0044707	single-multicellular organism process	GO:0009791	post-embryonic development	41	Cluster-14550.6269,Cluster-14550.22510,Cluster-22581.0,Cluster-21731.0,Cluster-14550.11690,Cluster-14550.21289,Cluster-14550.29999,Cluster-14550.5707,Cluster-14550.24483,Cluster-14550.19842,Cluster-22347.0,Cluster-14550.24386,Cluster-14550.14233,Cluster-14550.10306,Cluster-14917.1,Cluster-14550.8379,Cluster-22011.0,Cluster-5920.0,Cluster-17640.1,Cluster-19357.1,Cluster-14550.11272,Cluster-14550.2…
GO:0008150	Biological Process	GO:0044699	single-organism process	GO:0044707	single-multicellular organism process	GO:0051240	positive regulation of multicellular organismal process	6	Cluster-14550.9226,Cluster-14550.25981,Cluster-14550.9386,Cluster-14550.25203,Cluster-14550.27493,Cluster-17820.0
GO:0008150	Biological Process	GO:0044699	single-organism process	GO:0044707	single-multicellular organism process	GO:0050817	coagulation	76	Cluster-14550.29526,Cluster-23042.0,Cluster-22203.0,Cluster-14550.9937,Cluster-14550.9202,Cluster-14550.20057,Cluster-14550.25674,Cluster-14550.29750,Cluster-11018.0,Cluster-20540.0,Cluster-14550.11506,Cluster-14550.8052,Cluster-14550.19664,Cluster-14550.3470,Cluster-14550.19754,Cluster-24041.6,Cluster-14550.165,Cluster-14550.14724,Cluster-14550.4178,Cluster-14550.266,Cluster-14550.10593,Cluster-…
GO:0008150	Biological Process	GO:0044699	single-organism process	GO:0044707	single-multicellular organism process	GO:0007275	multicellular organismal development	113	Cluster-14550.4736,Cluster-11877.0,Cluster-24516.3,Cluster-14550.26264,Cluster-14550.23017,Cluster-14550.15696,Cluster-19357.1,Cluster-14550.13033,Cluster-14550.19167,Cluster-13944.0,Cluster-14550.12059,Cluster-16847.1,Cluster-14550.21527,Cluster-14550.11539,Cluster-14550.15349,Cluster-14550.15189,Cluster-23918.4,Cluster-14550.28436,Cluster-14550.4592,Cluster-14550.27848,Cluster-16340.0,Cluster-1…
GO:0008150	Biological Process	GO:0044699	single-organism process	GO:0044707	single-multicellular organism process	GO:0001816	cytokine production	4	Cluster-17820.0,Cluster-14550.27493,Cluster-14550.25981,Cluster-14550.9386
GO:0008150	Biological Process	GO:0044699	single-organism process	GO:0044702	single organism reproductive process	GO:0009875	pollen-pistil interaction	2	Cluster-14550.21593,Cluster-7719.0
GO:0008150	Biological Process	GO:0044699	single-organism process	GO:0044702	single organism reproductive process	GO:1903046	meiotic cell cycle process	26	Cluster-14550.1651,Cluster-23149.1,Cluster-14550.23768,Cluster-14550.28390,Cluster-14550.17706,Cluster-12175.0,Cluster-22178.0,Cluster-14550.12436,Cluster-14550.16607,Cluster-14550.25724,Cluster-14550.23299,Cluster-14550.28311,Cluster-14550.17727,Cluster-14550.16324,Cluster-14550.2910,Cluster-14550.18667,Cluster-14550.6083,Cluster-14550.1721,Cluster-10550.0,Cluster-14550.25028,Cluster-14550.28227…
GO:0008150	Biological Process	GO:0044699	single-organism process	GO:0044702	single organism reproductive process	GO:0030703	eggshell formation	17	Cluster-14550.14016,Cluster-14550.8937,Cluster-20053.0,Cluster-14550.15628,Cluster-14550.29349,Cluster-3297.0,Cluster-14550.15523,Cluster-11712.0,Cluster-18011.0,Cluster-14550.18060,Cluster-14550.29374,Cluster-14550.29348,Cluster-21537.0,Cluster-14550.27578,Cluster-14550.11246,Cluster-14550.2222,Cluster-14550.14075
GO:0008150	Biological Process	GO:0044699	single-organism process	GO:0044702	single organism reproductive process	GO:0007340	acrosome reaction	2	Cluster-14550.24173,Cluster-21370.0
GO:0008150	Biological Process	GO:0044699	single-organism process	GO:0044702	single organism reproductive process	GO:0035036	sperm-egg recognition	10	Cluster-14550.27972,Cluster-14550.23392,Cluster-14550.26380,Cluster-14550.23557,Cluster-14550.13060,Cluster-14550.20531,Cluster-23735.0,Cluster-14550.8159,Cluster-14550.23647,Cluster-14550.14689
GO:0008150	Biological Process	GO:0044699	single-organism process	GO:0044702	single organism reproductive process	GO:0007276	gamete generation	36	Cluster-14550.15628,Cluster-14550.28311,Cluster-12142.5,Cluster-18664.0,Cluster-14550.29349,Cluster-14550.18060,Cluster-14550.28390,Cluster-18011.0,Cluster-14550.27578,Cluster-14099.1,Cluster-14550.11246,Cluster-14550.5430,Cluster-14550.6502,Cluster-14550.13319,Cluster-14550.5342,Cluster-14550.24193,Cluster-14550.14075,Cluster-16554.0,Cluster-14550.16710,Cluster-14550.14016,Cluster-14550.8937,Clu…
GO:0008150	Biological Process	GO:0044699	single-organism process	GO:0044702	single organism reproductive process	GO:0007531	mating type determination	8	Cluster-14550.20170,Cluster-14550.12886,Cluster-18181.0,Cluster-14550.21493,Cluster-5709.0,Cluster-14550.3651,Cluster-14550.24759,Cluster-14550.4692
GO:0008150	Biological Process	GO:0044699	single-organism process	GO:0044702	single organism reproductive process	GO:0022412	cellular process involved in reproduction in multicellular organism	22	Cluster-14550.8937,Cluster-14550.14016,Cluster-14550.19167,Cluster-14550.15628,Cluster-20053.0,Cluster-14550.15523,Cluster-14550.29349,Cluster-3297.0,Cluster-11712.0,Cluster-14550.18060,Cluster-18011.0,Cluster-14550.24173,Cluster-14550.29374,Cluster-14550.29348,Cluster-14550.27578,Cluster-21537.0,Cluster-14550.11246,Cluster-14550.13319,Cluster-14550.27903,Cluster-14550.2222,Cluster-21370.0,Cluste…
GO:0008150	Biological Process	GO:0044699	single-organism process	GO:0044702	single organism reproductive process	GO:0051321	meiotic cell cycle	26	Cluster-14550.23768,Cluster-23149.1,Cluster-14550.28390,Cluster-14550.1651,Cluster-14550.16607,Cluster-14550.25724,Cluster-14550.23299,Cluster-14550.28311,Cluster-14550.17727,Cluster-12175.0,Cluster-14550.17706,Cluster-14550.12436,Cluster-22178.0,Cluster-10550.0,Cluster-14550.25028,Cluster-14550.28227,Cluster-14550.2910,Cluster-14550.16324,Cluster-14550.18667,Cluster-14550.6083,Cluster-14550.1721…
GO:0008150	Biological Process	GO:0044699	single-organism process	GO:0044702	single organism reproductive process	GO:0009566	fertilization	13	Cluster-14550.27903,Cluster-14550.14689,Cluster-14550.23647,Cluster-14550.8159,Cluster-23735.0,Cluster-14550.26380,Cluster-14550.23557,Cluster-14550.13060,Cluster-14550.20531,Cluster-14550.23392,Cluster-14550.24173,Cluster-21370.0,Cluster-14550.27972
GO:0008150	Biological Process	GO:0022610	biological adhesion	GO:0007155	cell adhesion	GO:0098609	cell-cell adhesion	24	Cluster-14550.12522,Cluster-23778.0,Cluster-24333.0,Cluster-14550.29403,Cluster-14550.18895,Cluster-16289.0,Cluster-14550.24274,Cluster-14550.28565,Cluster-14550.7335,Cluster-14550.7432,Cluster-8678.0,Cluster-14550.16853,Cluster-14550.28107,Cluster-14550.28826,Cluster-14550.9180,Cluster-14550.14702,Cluster-14550.29300,Cluster-14550.15361,Cluster-14550.25488,Cluster-3644.0,Cluster-14550.17553,Clus…
GO:0008150	Biological Process	GO:0022610	biological adhesion	GO:0007155	cell adhesion	GO:0007162	negative regulation of cell adhesion	1	Cluster-14550.7888
GO:0008150	Biological Process	GO:0022610	biological adhesion	GO:0007155	cell adhesion	GO:0031589	cell-substrate adhesion	3	Cluster-14550.3192,Cluster-14550.7888,Cluster-14550.13992
GO:0008150	Biological Process	GO:0022610	biological adhesion	GO:0007155	cell adhesion	GO:0030155	regulation of cell adhesion	1	Cluster-14550.7888
GO:0008150	Biological Process	GO:0022610	biological adhesion	GO:0007155	cell adhesion	GO:0098602	single organism cell adhesion	1	Cluster-14550.7888
GO:0008150	Biological Process	GO:0022610	biological adhesion	GO:0044406	adhesion of symbiont to host	GO:0044650	adhesion of symbiont to host cell	12	Cluster-22845.1,Cluster-14550.26809,Cluster-14550.21976,Cluster-14550.21697,Cluster-14550.5161,Cluster-14550.2188,Cluster-14550.29750,Cluster-14378.1,Cluster-22169.0,Cluster-2653.0,Cluster-14550.16471,Cluster-14550.7601
GO:0008150	Biological Process	GO:0002376	immune system process	GO:0002683	negative regulation of immune system process	GO:0002698	negative regulation of immune effector process	8	Cluster-14550.17821,Cluster-14550.10227,Cluster-14550.4075,Cluster-14550.12156,Cluster-14550.18374,Cluster-14550.1573,Cluster-14550.28713,Cluster-19793.0
GO:0008150	Biological Process	GO:0002376	immune system process	GO:0050900	leukocyte migration	GO:0002685	regulation of leukocyte migration	1	Cluster-15608.0
GO:0008150	Biological Process	GO:0002376	immune system process	GO:0050900	leukocyte migration	GO:0072676	lymphocyte migration	1	Cluster-15608.0
GO:0008150	Biological Process	GO:0002376	immune system process	GO:0002682	regulation of immune system process	GO:0002683	negative regulation of immune system process	8	Cluster-14550.17821,Cluster-14550.10227,Cluster-14550.18374,Cluster-14550.1573,Cluster-19793.0,Cluster-14550.28713,Cluster-14550.12156,Cluster-14550.4075
GO:0008150	Biological Process	GO:0002376	immune system process	GO:0002682	regulation of immune system process	GO:0050776	regulation of immune response	10	Cluster-14550.10724,Cluster-24808.0,Cluster-14550.26572,Cluster-14550.25981,Cluster-442.0,Cluster-14550.18477,Cluster-14550.9592,Cluster-14550.14675,Cluster-15608.0,Cluster-14550.9386
GO:0008150	Biological Process	GO:0002376	immune system process	GO:0002682	regulation of immune system process	GO:0002694	regulation of leukocyte activation	2	Cluster-8362.0,Cluster-14550.19879
GO:0008150	Biological Process	GO:0002376	immune system process	GO:0002682	regulation of immune system process	GO:0002684	positive regulation of immune system process	8	Cluster-14550.18477,Cluster-442.0,Cluster-14550.25981,Cluster-14550.26572,Cluster-24808.0,Cluster-14550.10724,Cluster-14550.9386,Cluster-15608.0
GO:0008150	Biological Process	GO:0002376	immune system process	GO:0002682	regulation of immune system process	GO:0002697	regulation of immune effector process	14	Cluster-14550.6086,Cluster-8008.1,Cluster-14550.17821,Cluster-14550.8584,Cluster-14550.10227,Cluster-14550.16296,Cluster-14550.4844,Cluster-14550.21061,Cluster-14550.18374,Cluster-14550.1573,Cluster-19793.0,Cluster-14550.28713,Cluster-14550.12156,Cluster-14550.4075
GO:0008150	Biological Process	GO:0002376	immune system process	GO:0002682	regulation of immune system process	GO:0050854	regulation of antigen receptor-mediated signaling pathway	1	Cluster-15608.0
GO:0008150	Biological Process	GO:0002376	immune system process	GO:0002682	regulation of immune system process	GO:0002685	regulation of leukocyte migration	1	Cluster-15608.0
GO:0008150	Biological Process	GO:0002376	immune system process	GO:0002200	somatic diversification of immune receptors	GO:0002562	somatic diversification of immune receptors via germline recombination within a single locus	5	Cluster-14550.12991,Cluster-19485.0,Cluster-14550.17178,Cluster-14550.19566,Cluster-14550.13033
GO:0008150	Biological Process	GO:0002376	immune system process	GO:0002253	activation of immune response	GO:0002757	immune response-activating signal transduction	5	Cluster-14550.10724,Cluster-15608.0,Cluster-24808.0,Cluster-14550.26572,Cluster-14550.18477
GO:0008150	Biological Process	GO:0002376	immune system process	GO:0002252	immune effector process	GO:0002698	negative regulation of immune effector process	8	Cluster-14550.17821,Cluster-14550.10227,Cluster-14550.4075,Cluster-14550.12156,Cluster-14550.18374,Cluster-14550.1573,Cluster-14550.28713,Cluster-19793.0
GO:0008150	Biological Process	GO:0002376	immune system process	GO:0002252	immune effector process	GO:0002263	cell activation involved in immune response	4	Cluster-14550.20525,Cluster-17820.1,Cluster-14550.20526,Cluster-17812.0
GO:0008150	Biological Process	GO:0002376	immune system process	GO:0002252	immune effector process	GO:0051607	defense response to virus	14	Cluster-14550.8584,Cluster-14550.17821,Cluster-14550.10227,Cluster-14550.6086,Cluster-8008.1,Cluster-14550.21061,Cluster-14550.16296,Cluster-14550.4844,Cluster-14550.1573,Cluster-14550.18374,Cluster-19793.0,Cluster-14550.28713,Cluster-14550.4075,Cluster-14550.12156
GO:0008150	Biological Process	GO:0002376	immune system process	GO:0002252	immune effector process	GO:0002697	regulation of immune effector process	14	Cluster-14550.6086,Cluster-8008.1,Cluster-14550.17821,Cluster-14550.8584,Cluster-14550.10227,Cluster-14550.16296,Cluster-14550.4844,Cluster-14550.21061,Cluster-14550.18374,Cluster-14550.1573,Cluster-19793.0,Cluster-14550.28713,Cluster-14550.12156,Cluster-14550.4075
GO:0008150	Biological Process	GO:0002376	immune system process	GO:0002252	immune effector process	GO:0002443	leukocyte mediated immunity	5	Cluster-14550.20525,Cluster-14550.14304,Cluster-17820.1,Cluster-14550.20526,Cluster-17812.0
GO:0008150	Biological Process	GO:0002376	immune system process	GO:0002252	immune effector process	GO:0043299	leukocyte degranulation	4	Cluster-14550.20525,Cluster-14550.20526,Cluster-17820.1,Cluster-17812.0
GO:0008150	Biological Process	GO:0002376	immune system process	GO:0002684	positive regulation of immune system process	GO:0050778	positive regulation of immune response	7	Cluster-14550.26572,Cluster-24808.0,Cluster-14550.18477,Cluster-14550.25981,Cluster-14550.9386,Cluster-14550.10724,Cluster-15608.0
GO:0008150	Biological Process	GO:0002376	immune system process	GO:0006955	immune response	GO:0045087	innate immune response	11	Cluster-14550.266,Cluster-14550.10593,Cluster-11018.0,Cluster-14550.25981,Cluster-24041.6,Cluster-14550.9592,Cluster-14550.25674,Cluster-12803.9,Cluster-14550.8052,Cluster-14550.9386,Cluster-14550.19664
GO:0008150	Biological Process	GO:0002376	immune system process	GO:0006955	immune response	GO:0050776	regulation of immune response	10	Cluster-14550.10724,Cluster-24808.0,Cluster-14550.26572,Cluster-14550.25981,Cluster-442.0,Cluster-14550.18477,Cluster-14550.9592,Cluster-14550.14675,Cluster-15608.0,Cluster-14550.9386
GO:0008150	Biological Process	GO:0002376	immune system process	GO:0006955	immune response	GO:0050778	positive regulation of immune response	7	Cluster-14550.26572,Cluster-24808.0,Cluster-14550.18477,Cluster-14550.25981,Cluster-14550.9386,Cluster-14550.10724,Cluster-15608.0
GO:0008150	Biological Process	GO:0002376	immune system process	GO:0006955	immune response	GO:0002263	cell activation involved in immune response	4	Cluster-14550.20525,Cluster-17820.1,Cluster-14550.20526,Cluster-17812.0
GO:0008150	Biological Process	GO:0002376	immune system process	GO:0006955	immune response	GO:0002250	adaptive immune response	1	Cluster-14550.14304
GO:0008150	Biological Process	GO:0002376	immune system process	GO:0006955	immune response	GO:0002437	inflammatory response to antigenic stimulus	1	Cluster-14550.14304
GO:0008150	Biological Process	GO:0002376	immune system process	GO:0006955	immune response	GO:0002366	leukocyte activation involved in immune response	4	Cluster-14550.20525,Cluster-14550.20526,Cluster-17820.1,Cluster-17812.0
GO:0008150	Biological Process	GO:0002376	immune system process	GO:0006955	immune response	GO:0006959	humoral immune response	8	Cluster-14550.10593,Cluster-11018.0,Cluster-14550.266,Cluster-12803.9,Cluster-14550.19664,Cluster-14550.8052,Cluster-24041.6,Cluster-14550.25674
GO:0008150	Biological Process	GO:0002376	immune system process	GO:0006955	immune response	GO:0002279	mast cell activation involved in immune response	4	Cluster-17812.0,Cluster-17820.1,Cluster-14550.20526,Cluster-14550.20525
GO:0008150	Biological Process	GO:0002376	immune system process	GO:0002520	immune system development	GO:0002200	somatic diversification of immune receptors	5	Cluster-14550.12991,Cluster-14550.17178,Cluster-19485.0,Cluster-14550.13033,Cluster-14550.19566
GO:0008150	Biological Process	GO:0002376	immune system process	GO:0045321	leukocyte activation	GO:0046649	lymphocyte activation	3	Cluster-14550.14675,Cluster-8362.0,Cluster-14550.19879
GO:0008150	Biological Process	GO:0002376	immune system process	GO:0045321	leukocyte activation	GO:0002274	myeloid leukocyte activation	4	Cluster-14550.20525,Cluster-17812.0,Cluster-17820.1,Cluster-14550.20526
GO:0008150	Biological Process	GO:0002376	immune system process	GO:0045321	leukocyte activation	GO:0002366	leukocyte activation involved in immune response	4	Cluster-14550.20525,Cluster-14550.20526,Cluster-17820.1,Cluster-17812.0
GO:0008150	Biological Process	GO:0002376	immune system process	GO:0045321	leukocyte activation	GO:0002694	regulation of leukocyte activation	2	Cluster-8362.0,Cluster-14550.19879
GO:0008150	Biological Process	GO:0050789	regulation of biological process	GO:0050794	regulation of cellular process	GO:0051983	regulation of chromosome segregation	19	Cluster-14550.23410,Cluster-14550.19269,Cluster-14550.10782,Cluster-19722.1,Cluster-17777.0,Cluster-14550.4302,Cluster-14550.28115,Cluster-14550.14591,Cluster-21505.0,Cluster-14550.17031,Cluster-14550.15349,Cluster-14550.20615,Cluster-15971.0,Cluster-14550.2127,Cluster-14550.5388,Cluster-14322.0,Cluster-24612.0,Cluster-24881.0,Cluster-14550.26212
GO:0008150	Biological Process	GO:0050789	regulation of biological process	GO:0050794	regulation of cellular process	GO:0048522	positive regulation of cellular process	196	Cluster-21599.0,Cluster-14550.27020,Cluster-14550.8727,Cluster-14550.7673,Cluster-14550.3485,Cluster-14550.24759,Cluster-20710.0,Cluster-14550.9206,Cluster-14550.11696,Cluster-23586.2,Cluster-14550.5418,Cluster-14550.19825,Cluster-14550.18605,Cluster-14550.10903,Cluster-14550.26452,Cluster-14550.1143,Cluster-14550.2020,Cluster-14550.498,Cluster-22342.0,Cluster-14550.1976,Cluster-25004.4,Cluster-1…
GO:0008150	Biological Process	GO:0050789	regulation of biological process	GO:0050794	regulation of cellular process	GO:0010941	regulation of cell death	49	Cluster-6312.0,Cluster-14550.29220,Cluster-14550.1540,Cluster-14337.0,Cluster-14550.11642,Cluster-14550.1143,Cluster-14550.21519,Cluster-23527.6,Cluster-14550.498,Cluster-14550.14624,Cluster-14550.12468,Cluster-14550.2429,Cluster-14550.4075,Cluster-14550.29500,Cluster-14550.27182,Cluster-14550.12052,Cluster-14550.11118,Cluster-14550.23803,Cluster-14550.14738,Cluster-24346.0,Cluster-639.0,Cluster-…
GO:0008150	Biological Process	GO:0050789	regulation of biological process	GO:0050794	regulation of cellular process	GO:0060968	regulation of gene silencing	2	Cluster-14883.1,Cluster-14550.20768
GO:0008150	Biological Process	GO:0050789	regulation of biological process	GO:0050794	regulation of cellular process	GO:0032886	regulation of microtubule-based process	28	Cluster-14550.18514,Cluster-14550.1525,Cluster-14550.14206,Cluster-14550.15656,Cluster-19763.1,Cluster-21433.1,Cluster-14550.29802,Cluster-19763.0,Cluster-14550.15200,Cluster-23058.1,Cluster-14550.6812,Cluster-18454.0,Cluster-21698.0,Cluster-14550.15161,Cluster-14550.28402,Cluster-14550.2888,Cluster-16872.1,Cluster-14550.16547,Cluster-16872.0,Cluster-14550.3586,Cluster-14550.9047,Cluster-13506.0,…
GO:0008150	Biological Process	GO:0050789	regulation of biological process	GO:0050794	regulation of cellular process	GO:0050792	regulation of viral process	15	Cluster-14550.14935,Cluster-14550.13829,Cluster-14550.25000,Cluster-14550.21892,Cluster-9535.2,Cluster-14550.13071,Cluster-14550.18358,Cluster-14550.8168,Cluster-14550.10553,Cluster-13833.0,Cluster-14550.19512,Cluster-14550.2339,Cluster-14550.19042,Cluster-16589.0,Cluster-14550.14317
GO:0008150	Biological Process	GO:0050789	regulation of biological process	GO:0050794	regulation of cellular process	GO:0050865	regulation of cell activation	2	Cluster-14550.19879,Cluster-8362.0
GO:0008150	Biological Process	GO:0050789	regulation of biological process	GO:0050794	regulation of cellular process	GO:0080135	regulation of cellular response to stress	2	Cluster-11878.1,Cluster-14550.15478
GO:0008150	Biological Process	GO:0050789	regulation of biological process	GO:0050794	regulation of cellular process	GO:0051726	regulation of cell cycle	60	Cluster-20449.1,Cluster-24803.0,Cluster-14550.5388,Cluster-4415.0,Cluster-14550.5915,Cluster-14550.21592,Cluster-14550.21244,Cluster-24881.0,Cluster-14550.5193,Cluster-14550.22389,Cluster-14550.5917,Cluster-3607.0,Cluster-14550.23535,Cluster-12175.0,Cluster-14550.16547,Cluster-14550.14816,Cluster-14550.25761,Cluster-17777.0,Cluster-19722.1,Cluster-14550.10782,Cluster-14550.19269,Cluster-14544.0,C…
GO:0008150	Biological Process	GO:0050789	regulation of biological process	GO:0050794	regulation of cellular process	GO:0032970	regulation of actin filament-based process	21	Cluster-14550.7673,Cluster-24637.1,Cluster-14550.8731,Cluster-20710.0,Cluster-5479.0,Cluster-5967.10,Cluster-19652.5,Cluster-14550.7888,Cluster-14550.26775,Cluster-14550.26215,Cluster-14550.6805,Cluster-3848.0,Cluster-14550.6415,Cluster-18835.4,Cluster-14550.18605,Cluster-14550.15930,Cluster-14550.14053,Cluster-14550.14720,Cluster-14550.23891,Cluster-14550.15821,Cluster-22049.0
GO:0008150	Biological Process	GO:0050789	regulation of biological process	GO:0050794	regulation of cellular process	GO:0010646	regulation of cell communication	124	Cluster-14550.23855,Cluster-14550.14904,Cluster-14550.16064,Cluster-14550.10513,Cluster-14550.14844,Cluster-14550.3104,Cluster-11816.0,Cluster-14550.22318,Cluster-14550.16773,Cluster-2597.1,Cluster-14550.1751,Cluster-3516.0,Cluster-14550.21806,Cluster-14550.21315,Cluster-14550.18155,Cluster-20198.0,Cluster-14550.20284,Cluster-14550.12454,Cluster-14550.15361,Cluster-14550.20855,Cluster-14550.19126…
GO:0008150	Biological Process	GO:0050789	regulation of biological process	GO:0050794	regulation of cellular process	GO:0042127	regulation of cell proliferation	5	Cluster-14550.8424,Cluster-14550.27493,Cluster-14550.27051,Cluster-17820.0,Cluster-25004.4
GO:0008150	Biological Process	GO:0050789	regulation of biological process	GO:0050794	regulation of cellular process	GO:0060341	regulation of cellular localization	2	Cluster-14550.20107,Cluster-14550.16852
GO:0008150	Biological Process	GO:0050789	regulation of biological process	GO:0050794	regulation of cellular process	GO:0030155	regulation of cell adhesion	1	Cluster-14550.7888
GO:0008150	Biological Process	GO:0050789	regulation of biological process	GO:0050794	regulation of cellular process	GO:0051270	regulation of cellular component movement	13	Cluster-24247.0,Cluster-23042.0,Cluster-14550.14926,Cluster-14550.11184,Cluster-17195.1,Cluster-536.0,Cluster-23392.0,Cluster-14550.7888,Cluster-14550.15349,Cluster-802.0,Cluster-14550.8937,Cluster-14550.2687,Cluster-15608.0
GO:0008150	Biological Process	GO:0050789	regulation of biological process	GO:0050794	regulation of cellular process	GO:0048523	negative regulation of cellular process	150	Cluster-19693.1,Cluster-14550.20612,Cluster-17777.0,Cluster-14550.14624,Cluster-3130.0,Cluster-14550.20615,Cluster-12285.0,Cluster-14550.21244,Cluster-4415.0,Cluster-15700.1,Cluster-14550.5915,Cluster-12175.0,Cluster-14550.17879,Cluster-25004.4,Cluster-23392.0,Cluster-14550.17031,Cluster-17528.0,Cluster-21505.0,Cluster-19763.1,Cluster-14550.11663,Cluster-24612.0,Cluster-14550.2073,Cluster-19652.2…
GO:0008150	Biological Process	GO:0050789	regulation of biological process	GO:0050794	regulation of cellular process	GO:0031323	regulation of cellular metabolic process	1787	Cluster-14550.26779,Cluster-14550.11569,Cluster-14550.4477,Cluster-21505.0,Cluster-14550.13110,Cluster-14550.1381,Cluster-14550.8424,Cluster-5003.0,Cluster-14550.25431,Cluster-340.0,Cluster-18709.0,Cluster-25004.4,Cluster-14550.21934,Cluster-14550.1301,Cluster-14550.11618,Cluster-14550.16159,Cluster-14550.25476,Cluster-14550.13046,Cluster-14550.22482,Cluster-14550.20820,Cluster-18960.3,Cluster-18…
GO:0008150	Biological Process	GO:0050789	regulation of biological process	GO:0050794	regulation of cellular process	GO:0044068	modulation by symbiont of host cellular process	17	Cluster-14550.18148,Cluster-14550.23897,Cluster-14550.22764,Cluster-14550.14624,Cluster-14550.15860,Cluster-14550.8647,Cluster-20172.0,Cluster-14550.23296,Cluster-14550.14591,Cluster-14550.4498,Cluster-18165.34,Cluster-7116.0,Cluster-14550.20943,Cluster-17006.0,Cluster-14550.21755,Cluster-14550.23295,Cluster-14550.16621
GO:0008150	Biological Process	GO:0050789	regulation of biological process	GO:0050794	regulation of cellular process	GO:0051128	regulation of cellular component organization	129	Cluster-5967.10,Cluster-14550.15349,Cluster-14550.10782,Cluster-23989.0,Cluster-21680.0,Cluster-14550.2888,Cluster-19866.0,Cluster-14550.16547,Cluster-22049.0,Cluster-14550.21592,Cluster-14550.293,Cluster-14550.15930,Cluster-14550.2837,Cluster-23118.2,Cluster-14550.19503,Cluster-17298.0,Cluster-21456.0,Cluster-19763.0,Cluster-15518.1,Cluster-21433.1,Cluster-14550.7888,Cluster-5479.0,Cluster-14550…
GO:0008150	Biological Process	GO:0050789	regulation of biological process	GO:0050794	regulation of cellular process	GO:0045595	regulation of cell differentiation	9	Cluster-14550.8211,Cluster-14550.26637,Cluster-14550.6091,Cluster-4638.0,Cluster-14550.7888,Cluster-7066.0,Cluster-14550.21973,Cluster-14550.27322,Cluster-14550.26497
GO:0008150	Biological Process	GO:0050789	regulation of biological process	GO:0050794	regulation of cellular process	GO:0060627	regulation of vesicle-mediated transport	3	Cluster-14550.20107,Cluster-14550.19503,Cluster-14550.16852
GO:0008150	Biological Process	GO:0050789	regulation of biological process	GO:0050794	regulation of cellular process	GO:0007165	signal transduction	1100	Cluster-5937.0,Cluster-14550.20284,Cluster-14550.22925,Cluster-7292.0,Cluster-14550.28740,Cluster-14550.26010,Cluster-14490.1,Cluster-21287.0,Cluster-14550.26827,Cluster-16573.0,Cluster-14550.14196,Cluster-11149.0,Cluster-14550.7901,Cluster-14550.15696,Cluster-556.0,Cluster-14550.53,Cluster-14550.16773,Cluster-7286.0,Cluster-14550.1406,Cluster-14550.12332,Cluster-14550.19374,Cluster-14550.20528,C…
GO:0008150	Biological Process	GO:0050789	regulation of biological process	GO:0050794	regulation of cellular process	GO:0034762	regulation of transmembrane transport	8	Cluster-14550.1321,Cluster-14550.12454,Cluster-14550.14844,Cluster-14550.15113,Cluster-14550.16631,Cluster-14550.11659,Cluster-14550.11021,Cluster-14550.13120
GO:0008150	Biological Process	GO:0050789	regulation of biological process	GO:0050794	regulation of cellular process	GO:0051302	regulation of cell division	38	Cluster-14550.22389,Cluster-3607.0,Cluster-12175.0,Cluster-24803.0,Cluster-14550.5388,Cluster-20449.1,Cluster-24881.0,Cluster-14550.21592,Cluster-14550.20615,Cluster-15971.0,Cluster-14550.16897,Cluster-14550.23741,Cluster-14550.15349,Cluster-17777.0,Cluster-14550.14816,Cluster-14550.10782,Cluster-19722.1,Cluster-14550.19269,Cluster-14544.0,Cluster-14550.4302,Cluster-18631.0,Cluster-14550.28115,Cl…
GO:0008150	Biological Process	GO:0050789	regulation of biological process	GO:0043900	regulation of multi-organism process	GO:0043902	positive regulation of multi-organism process	1	Cluster-14550.16621
GO:0008150	Biological Process	GO:0050789	regulation of biological process	GO:0043900	regulation of multi-organism process	GO:0043901	negative regulation of multi-organism process	8	Cluster-19793.0,Cluster-14550.28713,Cluster-14550.18374,Cluster-14550.1573,Cluster-14550.4075,Cluster-14550.12156,Cluster-14550.17821,Cluster-14550.10227
GO:0008150	Biological Process	GO:0050789	regulation of biological process	GO:0043900	regulation of multi-organism process	GO:0051709	regulation of killing of cells of other organism	1	Cluster-14550.16621
GO:0008150	Biological Process	GO:0050789	regulation of biological process	GO:0043900	regulation of multi-organism process	GO:0043903	regulation of symbiosis, encompassing mutualism through parasitism	20	Cluster-14550.14317,Cluster-14550.2339,Cluster-14550.19042,Cluster-13833.0,Cluster-14550.8168,Cluster-14550.10553,Cluster-14550.19512,Cluster-14550.18358,Cluster-14550.29965,Cluster-14550.25000,Cluster-14550.21892,Cluster-14550.14935,Cluster-22507.0,Cluster-16589.0,Cluster-14550.13071,Cluster-9535.2,Cluster-14550.16621,Cluster-14550.19251,Cluster-1084.0,Cluster-14550.13829
GO:0008150	Biological Process	GO:0050789	regulation of biological process	GO:0043900	regulation of multi-organism process	GO:0050688	regulation of defense response to virus	14	Cluster-14550.12156,Cluster-14550.4075,Cluster-14550.1573,Cluster-14550.18374,Cluster-19793.0,Cluster-14550.28713,Cluster-14550.16296,Cluster-14550.4844,Cluster-14550.21061,Cluster-14550.6086,Cluster-8008.1,Cluster-14550.8584,Cluster-14550.10227,Cluster-14550.17821
GO:0008150	Biological Process	GO:0050789	regulation of biological process	GO:0044087	regulation of cellular component biogenesis	GO:0060491	regulation of cell projection assembly	4	Cluster-23118.2,Cluster-14550.9206,Cluster-14550.17220,Cluster-21456.0
GO:0008150	Biological Process	GO:0050789	regulation of biological process	GO:0044087	regulation of cellular component biogenesis	GO:0043254	regulation of protein complex assembly	30	Cluster-14550.7673,Cluster-18454.0,Cluster-14550.6812,Cluster-24637.1,Cluster-14550.8731,Cluster-20710.0,Cluster-14550.15656,Cluster-14550.7888,Cluster-5967.10,Cluster-5479.0,Cluster-19652.5,Cluster-14550.14206,Cluster-14550.26775,Cluster-14550.26215,Cluster-14550.6805,Cluster-3848.0,Cluster-18835.4,Cluster-14550.6415,Cluster-14550.18605,Cluster-14550.14053,Cluster-14550.15930,Cluster-13506.0,Clu…
GO:0008150	Biological Process	GO:0050789	regulation of biological process	GO:0044087	regulation of cellular component biogenesis	GO:1901891	regulation of cell septum assembly	4	Cluster-12155.0,Cluster-14550.21592,Cluster-3607.0,Cluster-20449.1
GO:0008150	Biological Process	GO:0050789	regulation of biological process	GO:0044087	regulation of cellular component biogenesis	GO:1902115	regulation of organelle assembly	4	Cluster-23118.2,Cluster-14550.17220,Cluster-21456.0,Cluster-14550.9206
GO:0008150	Biological Process	GO:0050789	regulation of biological process	GO:0044087	regulation of cellular component biogenesis	GO:0044089	positive regulation of cellular component biogenesis	25	Cluster-14550.18605,Cluster-14550.15930,Cluster-14550.14053,Cluster-3848.0,Cluster-18835.4,Cluster-14550.6415,Cluster-14550.26215,Cluster-14550.2888,Cluster-16872.1,Cluster-14550.14720,Cluster-16872.0,Cluster-14550.3586,Cluster-13506.0,Cluster-24637.1,Cluster-14550.6812,Cluster-18454.0,Cluster-14550.7673,Cluster-14550.26775,Cluster-5967.10,Cluster-19652.5,Cluster-5479.0,Cluster-14550.14206,Cluste…
GO:0008150	Biological Process	GO:0050789	regulation of biological process	GO:2000241	regulation of reproductive process	GO:0051445	regulation of meiotic cell cycle	2	Cluster-14550.18667,Cluster-12175.0
GO:0008150	Biological Process	GO:0050789	regulation of biological process	GO:2000241	regulation of reproductive process	GO:2000242	negative regulation of reproductive process	2	Cluster-14550.18667,Cluster-12175.0
GO:0008150	Biological Process	GO:0050789	regulation of biological process	GO:0048518	positive regulation of biological process	GO:0002684	positive regulation of immune system process	8	Cluster-14550.18477,Cluster-442.0,Cluster-14550.25981,Cluster-14550.26572,Cluster-24808.0,Cluster-14550.10724,Cluster-14550.9386,Cluster-15608.0
GO:0008150	Biological Process	GO:0050789	regulation of biological process	GO:0048518	positive regulation of biological process	GO:1903829	positive regulation of cellular protein localization	2	Cluster-14550.20107,Cluster-14550.16852
GO:0008150	Biological Process	GO:0050789	regulation of biological process	GO:0048518	positive regulation of biological process	GO:0051050	positive regulation of transport	10	Cluster-14550.16852,Cluster-14550.16631,Cluster-14550.11659,Cluster-14550.11021,Cluster-14550.13120,Cluster-14550.15113,Cluster-14550.12454,Cluster-14550.14844,Cluster-14550.1321,Cluster-14550.20107
GO:0008150	Biological Process	GO:0050789	regulation of biological process	GO:0048518	positive regulation of biological process	GO:0048584	positive regulation of response to stimulus	38	Cluster-21393.0,Cluster-17998.0,Cluster-14550.25203,Cluster-14550.14669,Cluster-14550.6434,Cluster-12665.0,Cluster-14550.14738,Cluster-14550.29538,Cluster-14550.21628,Cluster-16729.0,Cluster-16751.0,Cluster-14550.19823,Cluster-21310.0,Cluster-14550.7553,Cluster-14550.21353,Cluster-14550.26572,Cluster-12215.0,Cluster-14550.10724,Cluster-14550.7612,Cluster-14550.9386,Cluster-14550.3104,Cluster-1455…
GO:0008150	Biological Process	GO:0050789	regulation of biological process	GO:0048518	positive regulation of biological process	GO:0023056	positive regulation of signaling	30	Cluster-20198.0,Cluster-16729.0,Cluster-16751.0,Cluster-14550.19823,Cluster-21310.0,Cluster-14550.15521,Cluster-14550.21353,Cluster-14550.7553,Cluster-15500.0,Cluster-14550.20477,Cluster-12215.0,Cluster-14550.27020,Cluster-14550.7612,Cluster-14550.20855,Cluster-17998.0,Cluster-21393.0,Cluster-14550.25203,Cluster-14550.14669,Cluster-14550.6434,Cluster-14550.3104,Cluster-14550.23797,Cluster-14550.2…
GO:0008150	Biological Process	GO:0050789	regulation of biological process	GO:0048518	positive regulation of biological process	GO:0044089	positive regulation of cellular component biogenesis	25	Cluster-14550.18605,Cluster-14550.15930,Cluster-14550.14053,Cluster-3848.0,Cluster-18835.4,Cluster-14550.6415,Cluster-14550.26215,Cluster-14550.2888,Cluster-16872.1,Cluster-14550.14720,Cluster-16872.0,Cluster-14550.3586,Cluster-13506.0,Cluster-24637.1,Cluster-14550.6812,Cluster-18454.0,Cluster-14550.7673,Cluster-14550.26775,Cluster-5967.10,Cluster-19652.5,Cluster-5479.0,Cluster-14550.14206,Cluste…
GO:0008150	Biological Process	GO:0050789	regulation of biological process	GO:0048518	positive regulation of biological process	GO:0048522	positive regulation of cellular process	196	Cluster-21599.0,Cluster-14550.27020,Cluster-14550.8727,Cluster-14550.7673,Cluster-14550.3485,Cluster-14550.24759,Cluster-20710.0,Cluster-14550.9206,Cluster-14550.11696,Cluster-23586.2,Cluster-14550.5418,Cluster-14550.19825,Cluster-14550.18605,Cluster-14550.10903,Cluster-14550.26452,Cluster-14550.1143,Cluster-14550.2020,Cluster-14550.498,Cluster-22342.0,Cluster-14550.1976,Cluster-25004.4,Cluster-1…
GO:0008150	Biological Process	GO:0050789	regulation of biological process	GO:0048518	positive regulation of biological process	GO:0031343	positive regulation of cell killing	1	Cluster-14550.16621
GO:0008150	Biological Process	GO:0050789	regulation of biological process	GO:0048518	positive regulation of biological process	GO:0051240	positive regulation of multicellular organismal process	6	Cluster-14550.9226,Cluster-14550.25981,Cluster-14550.9386,Cluster-14550.25203,Cluster-14550.27493,Cluster-17820.0
GO:0008150	Biological Process	GO:0050789	regulation of biological process	GO:0048518	positive regulation of biological process	GO:0051094	positive regulation of developmental process	7	Cluster-7066.0,Cluster-14550.21973,Cluster-14550.25203,Cluster-4638.0,Cluster-14550.6091,Cluster-14550.9226,Cluster-14550.26637
GO:0008150	Biological Process	GO:0050789	regulation of biological process	GO:0048518	positive regulation of biological process	GO:0043902	positive regulation of multi-organism process	1	Cluster-14550.16621
GO:0008150	Biological Process	GO:0050789	regulation of biological process	GO:0048518	positive regulation of biological process	GO:0009893	positive regulation of metabolic process	129	Cluster-14550.11696,Cluster-23586.2,Cluster-14550.11963,Cluster-14550.9206,Cluster-14550.24759,Cluster-14550.8727,Cluster-21599.0,Cluster-14550.3485,Cluster-14550.2020,Cluster-14550.498,Cluster-14550.26452,Cluster-14550.5418,Cluster-14550.10903,Cluster-14550.18113,Cluster-14550.11120,Cluster-15929.0,Cluster-14550.8424,Cluster-14550.25860,Cluster-14550.26654,Cluster-14550.16279,Cluster-14550.21404…
GO:0008150	Biological Process	GO:0050789	regulation of biological process	GO:0051239	regulation of multicellular organismal process	GO:0051240	positive regulation of multicellular organismal process	6	Cluster-14550.9226,Cluster-14550.25981,Cluster-14550.9386,Cluster-14550.25203,Cluster-14550.27493,Cluster-17820.0
GO:0008150	Biological Process	GO:0050789	regulation of biological process	GO:0051239	regulation of multicellular organismal process	GO:0050818	regulation of coagulation	1	Cluster-14550.20982
GO:0008150	Biological Process	GO:0050789	regulation of biological process	GO:0051239	regulation of multicellular organismal process	GO:2000026	regulation of multicellular organismal development	13	Cluster-14550.9226,Cluster-536.0,Cluster-17195.1,Cluster-14550.14926,Cluster-14550.11184,Cluster-23042.0,Cluster-24247.0,Cluster-14550.2687,Cluster-802.0,Cluster-14550.8937,Cluster-14550.25203,Cluster-14550.15349,Cluster-23918.4
GO:0008150	Biological Process	GO:0050789	regulation of biological process	GO:0051239	regulation of multicellular organismal process	GO:1900046	regulation of hemostasis	1	Cluster-14550.20982
GO:0008150	Biological Process	GO:0050789	regulation of biological process	GO:0051239	regulation of multicellular organismal process	GO:0001817	regulation of cytokine production	4	Cluster-14550.27493,Cluster-14550.25981,Cluster-14550.9386,Cluster-17820.0
GO:0008150	Biological Process	GO:0050789	regulation of biological process	GO:0051239	regulation of multicellular organismal process	GO:0030278	regulation of ossification	2	Cluster-23918.4,Cluster-14550.27322
GO:0008150	Biological Process	GO:0050789	regulation of biological process	GO:0051239	regulation of multicellular organismal process	GO:0044057	regulation of system process	20	Cluster-14550.14166,Cluster-17234.0,Cluster-14550.28667,Cluster-18230.3,Cluster-14550.9832,Cluster-14550.24270,Cluster-14550.14875,Cluster-14550.16763,Cluster-14550.22661,Cluster-14550.537,Cluster-14550.25444,Cluster-14550.12469,Cluster-14550.18089,Cluster-14550.27589,Cluster-5687.3,Cluster-20302.0,Cluster-14550.17009,Cluster-2651.0,Cluster-14550.28491,Cluster-13838.0
GO:0008150	Biological Process	GO:0050789	regulation of biological process	GO:0032879	regulation of localization	GO:0010883	regulation of lipid storage	2	Cluster-14550.27493,Cluster-17820.0
GO:0008150	Biological Process	GO:0050789	regulation of biological process	GO:0032879	regulation of localization	GO:0051270	regulation of cellular component movement	13	Cluster-24247.0,Cluster-23042.0,Cluster-14550.14926,Cluster-14550.11184,Cluster-17195.1,Cluster-536.0,Cluster-23392.0,Cluster-14550.7888,Cluster-14550.15349,Cluster-802.0,Cluster-14550.8937,Cluster-14550.2687,Cluster-15608.0
GO:0008150	Biological Process	GO:0050789	regulation of biological process	GO:0032879	regulation of localization	GO:0032880	regulation of protein localization	2	Cluster-14550.20107,Cluster-14550.16852
GO:0008150	Biological Process	GO:0050789	regulation of biological process	GO:0032879	regulation of localization	GO:0051049	regulation of transport	26	Cluster-11917.0,Cluster-14550.16631,Cluster-15517.1,Cluster-14550.6670,Cluster-14550.11659,Cluster-14550.19503,Cluster-14550.15113,Cluster-14550.14844,Cluster-9412.0,Cluster-22722.0,Cluster-14550.20107,Cluster-8139.0,Cluster-14550.16852,Cluster-14550.11021,Cluster-14550.13120,Cluster-14550.15361,Cluster-21043.14,Cluster-14550.20576,Cluster-14550.21871,Cluster-14550.19330,Cluster-14550.10173,Clust…
GO:0008150	Biological Process	GO:0050789	regulation of biological process	GO:0032879	regulation of localization	GO:0060341	regulation of cellular localization	2	Cluster-14550.20107,Cluster-14550.16852
GO:0008150	Biological Process	GO:0050789	regulation of biological process	GO:0050793	regulation of developmental process	GO:0022603	regulation of anatomical structure morphogenesis	15	Cluster-15518.1,Cluster-7066.0,Cluster-14550.7888,Cluster-14550.21973,Cluster-14550.25203,Cluster-14550.7083,Cluster-14550.26497,Cluster-19804.2,Cluster-23146.1,Cluster-14550.9226,Cluster-14550.6091,Cluster-14550.26637,Cluster-4638.0,Cluster-18165.12,Cluster-14550.8211
GO:0008150	Biological Process	GO:0050789	regulation of biological process	GO:0050793	regulation of developmental process	GO:0051093	negative regulation of developmental process	1	Cluster-14550.7888
GO:0008150	Biological Process	GO:0050789	regulation of biological process	GO:0050793	regulation of developmental process	GO:0045595	regulation of cell differentiation	9	Cluster-14550.8211,Cluster-14550.26637,Cluster-14550.6091,Cluster-4638.0,Cluster-14550.7888,Cluster-7066.0,Cluster-14550.21973,Cluster-14550.27322,Cluster-14550.26497
GO:0008150	Biological Process	GO:0050789	regulation of biological process	GO:0050793	regulation of developmental process	GO:0043937	regulation of sporulation	7	Cluster-14550.8211,Cluster-14550.26497,Cluster-14550.21973,Cluster-7066.0,Cluster-4638.0,Cluster-14550.6091,Cluster-14550.26637
GO:0008150	Biological Process	GO:0050789	regulation of biological process	GO:0050793	regulation of developmental process	GO:0051094	positive regulation of developmental process	7	Cluster-7066.0,Cluster-14550.21973,Cluster-14550.25203,Cluster-4638.0,Cluster-14550.6091,Cluster-14550.9226,Cluster-14550.26637
GO:0008150	Biological Process	GO:0050789	regulation of biological process	GO:0050793	regulation of developmental process	GO:2000026	regulation of multicellular organismal development	13	Cluster-14550.9226,Cluster-536.0,Cluster-17195.1,Cluster-14550.14926,Cluster-14550.11184,Cluster-23042.0,Cluster-24247.0,Cluster-14550.2687,Cluster-802.0,Cluster-14550.8937,Cluster-14550.25203,Cluster-14550.15349,Cluster-23918.4
GO:0008150	Biological Process	GO:0050789	regulation of biological process	GO:0031341	regulation of cell killing	GO:0051709	regulation of killing of cells of other organism	1	Cluster-14550.16621
GO:0008150	Biological Process	GO:0050789	regulation of biological process	GO:0031341	regulation of cell killing	GO:0031343	positive regulation of cell killing	1	Cluster-14550.16621
GO:0008150	Biological Process	GO:0050789	regulation of biological process	GO:0002682	regulation of immune system process	GO:0002683	negative regulation of immune system process	8	Cluster-14550.17821,Cluster-14550.10227,Cluster-14550.18374,Cluster-14550.1573,Cluster-19793.0,Cluster-14550.28713,Cluster-14550.12156,Cluster-14550.4075
GO:0008150	Biological Process	GO:0050789	regulation of biological process	GO:0002682	regulation of immune system process	GO:0050776	regulation of immune response	10	Cluster-14550.10724,Cluster-24808.0,Cluster-14550.26572,Cluster-14550.25981,Cluster-442.0,Cluster-14550.18477,Cluster-14550.9592,Cluster-14550.14675,Cluster-15608.0,Cluster-14550.9386
GO:0008150	Biological Process	GO:0050789	regulation of biological process	GO:0002682	regulation of immune system process	GO:0002684	positive regulation of immune system process	8	Cluster-14550.18477,Cluster-442.0,Cluster-14550.25981,Cluster-14550.26572,Cluster-24808.0,Cluster-14550.10724,Cluster-14550.9386,Cluster-15608.0
GO:0008150	Biological Process	GO:0050789	regulation of biological process	GO:0002682	regulation of immune system process	GO:0002694	regulation of leukocyte activation	2	Cluster-8362.0,Cluster-14550.19879
GO:0008150	Biological Process	GO:0050789	regulation of biological process	GO:0002682	regulation of immune system process	GO:0002685	regulation of leukocyte migration	1	Cluster-15608.0
GO:0008150	Biological Process	GO:0050789	regulation of biological process	GO:0002682	regulation of immune system process	GO:0050854	regulation of antigen receptor-mediated signaling pathway	1	Cluster-15608.0
GO:0008150	Biological Process	GO:0050789	regulation of biological process	GO:0002682	regulation of immune system process	GO:0002697	regulation of immune effector process	14	Cluster-14550.6086,Cluster-8008.1,Cluster-14550.17821,Cluster-14550.8584,Cluster-14550.10227,Cluster-14550.16296,Cluster-14550.4844,Cluster-14550.21061,Cluster-14550.18374,Cluster-14550.1573,Cluster-19793.0,Cluster-14550.28713,Cluster-14550.12156,Cluster-14550.4075
GO:0008150	Biological Process	GO:0050789	regulation of biological process	GO:0048583	regulation of response to stimulus	GO:0050795	regulation of behavior	3	Cluster-2038.0,Cluster-19074.0,Cluster-12800.0
GO:0008150	Biological Process	GO:0050789	regulation of biological process	GO:0048583	regulation of response to stimulus	GO:0080134	regulation of response to stress	25	Cluster-19793.0,Cluster-14550.1573,Cluster-14550.4075,Cluster-14550.8584,Cluster-14550.10227,Cluster-14550.21061,Cluster-14550.4844,Cluster-14550.25981,Cluster-14550.16296,Cluster-24595.0,Cluster-14550.15478,Cluster-14550.28713,Cluster-14550.18374,Cluster-14550.9592,Cluster-14550.20982,Cluster-18658.3,Cluster-11878.1,Cluster-14550.12156,Cluster-14550.9386,Cluster-14550.19785,Cluster-14550.17821,C…
GO:0008150	Biological Process	GO:0050789	regulation of biological process	GO:0048583	regulation of response to stimulus	GO:0032101	regulation of response to external stimulus	22	Cluster-14550.16296,Cluster-14550.4844,Cluster-14550.21061,Cluster-14550.7612,Cluster-14550.8584,Cluster-14550.10227,Cluster-14550.4075,Cluster-14550.1573,Cluster-19793.0,Cluster-12800.0,Cluster-14550.5418,Cluster-14550.6086,Cluster-8008.1,Cluster-14550.29538,Cluster-19074.0,Cluster-14550.17821,Cluster-14550.12156,Cluster-14550.20982,Cluster-14550.9592,Cluster-2038.0,Cluster-14550.18374,Cluster-1…
GO:0008150	Biological Process	GO:0050789	regulation of biological process	GO:0048583	regulation of response to stimulus	GO:0002831	regulation of response to biotic stimulus	15	Cluster-14550.6086,Cluster-8008.1,Cluster-14550.17821,Cluster-14550.8584,Cluster-14550.10227,Cluster-14550.16296,Cluster-14550.4844,Cluster-14550.21061,Cluster-14550.9592,Cluster-14550.18374,Cluster-14550.1573,Cluster-14550.28713,Cluster-19793.0,Cluster-14550.12156,Cluster-14550.4075
GO:0008150	Biological Process	GO:0050789	regulation of biological process	GO:0048583	regulation of response to stimulus	GO:0009966	regulation of signal transduction	102	Cluster-20198.0,Cluster-14550.18155,Cluster-14550.21806,Cluster-14550.21315,Cluster-14550.20477,Cluster-17878.0,Cluster-14550.2937,Cluster-15434.0,Cluster-14550.20855,Cluster-14550.19126,Cluster-14550.3104,Cluster-11816.0,Cluster-14550.16064,Cluster-14550.10513,Cluster-14550.23855,Cluster-14550.1751,Cluster-14550.22318,Cluster-14550.16773,Cluster-2597.1,Cluster-14564.0,Cluster-14550.18514,Cluster…
GO:0008150	Biological Process	GO:0050789	regulation of biological process	GO:0048583	regulation of response to stimulus	GO:0048584	positive regulation of response to stimulus	38	Cluster-21393.0,Cluster-17998.0,Cluster-14550.25203,Cluster-14550.14669,Cluster-14550.6434,Cluster-12665.0,Cluster-14550.14738,Cluster-14550.29538,Cluster-14550.21628,Cluster-16729.0,Cluster-16751.0,Cluster-14550.19823,Cluster-21310.0,Cluster-14550.7553,Cluster-14550.21353,Cluster-14550.26572,Cluster-12215.0,Cluster-14550.10724,Cluster-14550.7612,Cluster-14550.9386,Cluster-14550.3104,Cluster-1455…
GO:0008150	Biological Process	GO:0050789	regulation of biological process	GO:0048583	regulation of response to stimulus	GO:0050776	regulation of immune response	10	Cluster-14550.10724,Cluster-24808.0,Cluster-14550.26572,Cluster-14550.25981,Cluster-442.0,Cluster-14550.18477,Cluster-14550.9592,Cluster-14550.14675,Cluster-15608.0,Cluster-14550.9386
GO:0008150	Biological Process	GO:0050789	regulation of biological process	GO:0048583	regulation of response to stimulus	GO:0048585	negative regulation of response to stimulus	25	Cluster-14550.29536,Cluster-14550.28713,Cluster-14550.18374,Cluster-14550.12156,Cluster-14550.23597,Cluster-19947.0,Cluster-14550.29538,Cluster-2597.1,Cluster-14550.20611,Cluster-14550.17821,Cluster-14550.1751,Cluster-14550.5418,Cluster-14550.9935,Cluster-14550.11254,Cluster-19793.0,Cluster-14550.1573,Cluster-14550.4075,Cluster-14550.24086,Cluster-14550.10227,Cluster-14550.7612,Cluster-14550.2942…
GO:0008150	Biological Process	GO:0050789	regulation of biological process	GO:0048519	negative regulation of biological process	GO:0002683	negative regulation of immune system process	8	Cluster-14550.17821,Cluster-14550.10227,Cluster-14550.18374,Cluster-14550.1573,Cluster-19793.0,Cluster-14550.28713,Cluster-14550.12156,Cluster-14550.4075
GO:0008150	Biological Process	GO:0050789	regulation of biological process	GO:0048519	negative regulation of biological process	GO:0040013	negative regulation of locomotion	2	Cluster-23392.0,Cluster-14550.7888
GO:0008150	Biological Process	GO:0050789	regulation of biological process	GO:0048519	negative regulation of biological process	GO:0051051	negative regulation of transport	7	Cluster-14550.15361,Cluster-21043.14,Cluster-14550.21871,Cluster-14550.19013,Cluster-14550.19330,Cluster-14550.10173,Cluster-14550.19503
GO:0008150	Biological Process	GO:0050789	regulation of biological process	GO:0048519	negative regulation of biological process	GO:0051093	negative regulation of developmental process	1	Cluster-14550.7888
GO:0008150	Biological Process	GO:0050789	regulation of biological process	GO:0048519	negative regulation of biological process	GO:0043901	negative regulation of multi-organism process	8	Cluster-19793.0,Cluster-14550.28713,Cluster-14550.18374,Cluster-14550.1573,Cluster-14550.4075,Cluster-14550.12156,Cluster-14550.17821,Cluster-14550.10227
GO:0008150	Biological Process	GO:0050789	regulation of biological process	GO:0048519	negative regulation of biological process	GO:0009892	negative regulation of metabolic process	107	Cluster-14550.2127,Cluster-14883.1,Cluster-14550.5065,Cluster-14550.16363,Cluster-14550.17445,Cluster-3870.1,Cluster-14550.25997,Cluster-14550.4560,Cluster-19551.0,Cluster-16365.23,Cluster-14550.28473,Cluster-14550.24277,Cluster-18870.0,Cluster-1084.0,Cluster-14550.21240,Cluster-22271.3,Cluster-14550.22905,Cluster-14550.9889,Cluster-14550.23410,Cluster-24872.0,Cluster-19391.0,Cluster-14550.4550,C…
GO:0008150	Biological Process	GO:0050789	regulation of biological process	GO:0048519	negative regulation of biological process	GO:0023057	negative regulation of signaling	15	Cluster-14550.20612,Cluster-14550.9935,Cluster-14550.13769,Cluster-14550.11697,Cluster-14550.1751,Cluster-14550.2942,Cluster-14550.17879,Cluster-14550.15361,Cluster-14550.20611,Cluster-2597.1,Cluster-14550.24086,Cluster-19947.0,Cluster-14550.23597,Cluster-14550.29536,Cluster-14550.11254
GO:0008150	Biological Process	GO:0050789	regulation of biological process	GO:0048519	negative regulation of biological process	GO:0048585	negative regulation of response to stimulus	25	Cluster-14550.29536,Cluster-14550.28713,Cluster-14550.18374,Cluster-14550.12156,Cluster-14550.23597,Cluster-19947.0,Cluster-14550.29538,Cluster-2597.1,Cluster-14550.20611,Cluster-14550.17821,Cluster-14550.1751,Cluster-14550.5418,Cluster-14550.9935,Cluster-14550.11254,Cluster-19793.0,Cluster-14550.1573,Cluster-14550.4075,Cluster-14550.24086,Cluster-14550.10227,Cluster-14550.7612,Cluster-14550.2942…
GO:0008150	Biological Process	GO:0050789	regulation of biological process	GO:0048519	negative regulation of biological process	GO:0048523	negative regulation of cellular process	150	Cluster-19693.1,Cluster-14550.20612,Cluster-17777.0,Cluster-14550.14624,Cluster-3130.0,Cluster-14550.20615,Cluster-12285.0,Cluster-14550.21244,Cluster-4415.0,Cluster-15700.1,Cluster-14550.5915,Cluster-12175.0,Cluster-14550.17879,Cluster-25004.4,Cluster-23392.0,Cluster-14550.17031,Cluster-17528.0,Cluster-21505.0,Cluster-19763.1,Cluster-14550.11663,Cluster-24612.0,Cluster-14550.2073,Cluster-19652.2…
GO:0008150	Biological Process	GO:0050789	regulation of biological process	GO:0048519	negative regulation of biological process	GO:2000242	negative regulation of reproductive process	2	Cluster-14550.18667,Cluster-12175.0
GO:0008150	Biological Process	GO:0050789	regulation of biological process	GO:0019222	regulation of metabolic process	GO:0080090	regulation of primary metabolic process	1758	Cluster-17201.0,Cluster-177.0,Cluster-12431.0,Cluster-23794.0,Cluster-14550.21074,Cluster-20104.0,Cluster-14550.14328,Cluster-14720.2,Cluster-14550.2494,Cluster-14550.8959,Cluster-14550.12344,Cluster-21732.0,Cluster-1214.0,Cluster-23635.1,Cluster-14550.21228,Cluster-14550.8972,Cluster-14550.6976,Cluster-14550.23590,Cluster-14550.2019,Cluster-21434.0,Cluster-24454.1,Cluster-14550.22817,Cluster-145…
GO:0008150	Biological Process	GO:0050789	regulation of biological process	GO:0019222	regulation of metabolic process	GO:0051171	regulation of nitrogen compound metabolic process	1678	Cluster-18589.0,Cluster-14550.19292,Cluster-12301.0,Cluster-14550.24035,Cluster-14550.9145,Cluster-16396.0,Cluster-14550.7748,Cluster-14550.5011,Cluster-8014.1,Cluster-14550.6914,Cluster-8969.0,Cluster-14550.13751,Cluster-14550.20048,Cluster-14550.18016,Cluster-14550.13693,Cluster-14550.8986,Cluster-13567.0,Cluster-14550.291,Cluster-14254.0,Cluster-14550.21661,Cluster-14550.713,Cluster-14550.1886…
GO:0008150	Biological Process	GO:0050789	regulation of biological process	GO:0019222	regulation of metabolic process	GO:0009894	regulation of catabolic process	77	Cluster-14550.3485,Cluster-17777.0,Cluster-21599.0,Cluster-14550.5792,Cluster-14550.28115,Cluster-23099.0,Cluster-14550.24632,Cluster-14550.20615,Cluster-14550.11696,Cluster-14550.25291,Cluster-14550.4756,Cluster-14550.7712,Cluster-14550.14005,Cluster-14732.1,Cluster-14550.16741,Cluster-14550.26452,Cluster-14550.19995,Cluster-14550.11948,Cluster-14550.2020,Cluster-12779.0,Cluster-14550.14782,Clus…
GO:0008150	Biological Process	GO:0050789	regulation of biological process	GO:0019222	regulation of metabolic process	GO:0060255	regulation of macromolecule metabolic process	1770	Cluster-14550.25382,Cluster-22726.0,Cluster-14550.1976,Cluster-14550.16713,Cluster-22342.0,Cluster-14550.25153,Cluster-21131.0,Cluster-14550.7423,Cluster-14550.19512,Cluster-20222.0,Cluster-14550.19823,Cluster-14550.4874,Cluster-14550.6381,Cluster-14550.5657,Cluster-14550.16059,Cluster-14550.1817,Cluster-14550.28948,Cluster-14550.17251,Cluster-14550.14970,Cluster-14550.8392,Cluster-14550.13634,Cl…
GO:0008150	Biological Process	GO:0050789	regulation of biological process	GO:0019222	regulation of metabolic process	GO:0050790	regulation of catalytic activity	156	Cluster-14550.15200,Cluster-20500.0,Cluster-14550.15321,Cluster-14550.21713,Cluster-19391.0,Cluster-17362.0,Cluster-14550.16893,Cluster-14550.20356,Cluster-6576.0,Cluster-14550.6724,Cluster-14550.1623,Cluster-16190.0,Cluster-21597.1,Cluster-14550.16183,Cluster-14550.23796,Cluster-14550.26512,Cluster-14550.9347,Cluster-14550.19974,Cluster-14550.27565,Cluster-18532.0,Cluster-14550.28988,Cluster-145…
GO:0008150	Biological Process	GO:0050789	regulation of biological process	GO:0019222	regulation of metabolic process	GO:0009889	regulation of biosynthetic process	1556	Cluster-20795.0,Cluster-7967.0,Cluster-23342.1,Cluster-14550.5456,Cluster-14550.4550,Cluster-14550.6083,Cluster-14070.0,Cluster-21668.2,Cluster-14550.3067,Cluster-15582.0,Cluster-15558.0,Cluster-18818.0,Cluster-20137.0,Cluster-8564.0,Cluster-835.0,Cluster-20139.0,Cluster-18165.45,Cluster-14550.1650,Cluster-14550.5364,Cluster-4374.0,Cluster-5840.0,Cluster-2047.0,Cluster-14550.20468,Cluster-14550.2…
GO:0008150	Biological Process	GO:0050789	regulation of biological process	GO:0019222	regulation of metabolic process	GO:0031323	regulation of cellular metabolic process	1787	Cluster-14550.26779,Cluster-14550.11569,Cluster-14550.4477,Cluster-21505.0,Cluster-14550.13110,Cluster-14550.1381,Cluster-14550.8424,Cluster-5003.0,Cluster-14550.25431,Cluster-340.0,Cluster-18709.0,Cluster-25004.4,Cluster-14550.21934,Cluster-14550.1301,Cluster-14550.11618,Cluster-14550.16159,Cluster-14550.25476,Cluster-14550.13046,Cluster-14550.22482,Cluster-14550.20820,Cluster-18960.3,Cluster-18…
GO:0008150	Biological Process	GO:0050789	regulation of biological process	GO:0019222	regulation of metabolic process	GO:0009893	positive regulation of metabolic process	129	Cluster-14550.11696,Cluster-23586.2,Cluster-14550.11963,Cluster-14550.9206,Cluster-14550.24759,Cluster-14550.8727,Cluster-21599.0,Cluster-14550.3485,Cluster-14550.2020,Cluster-14550.498,Cluster-14550.26452,Cluster-14550.5418,Cluster-14550.10903,Cluster-14550.18113,Cluster-14550.11120,Cluster-15929.0,Cluster-14550.8424,Cluster-14550.25860,Cluster-14550.26654,Cluster-14550.16279,Cluster-14550.21404…
GO:0008150	Biological Process	GO:0050789	regulation of biological process	GO:0019222	regulation of metabolic process	GO:0009892	negative regulation of metabolic process	107	Cluster-14550.2127,Cluster-14883.1,Cluster-14550.5065,Cluster-14550.16363,Cluster-14550.17445,Cluster-3870.1,Cluster-14550.25997,Cluster-14550.4560,Cluster-19551.0,Cluster-16365.23,Cluster-14550.28473,Cluster-14550.24277,Cluster-18870.0,Cluster-1084.0,Cluster-14550.21240,Cluster-22271.3,Cluster-14550.22905,Cluster-14550.9889,Cluster-14550.23410,Cluster-24872.0,Cluster-19391.0,Cluster-14550.4550,C…
GO:0008150	Biological Process	GO:0050789	regulation of biological process	GO:0040012	regulation of locomotion	GO:2000145	regulation of cell motility	13	Cluster-14550.15349,Cluster-14550.7888,Cluster-15608.0,Cluster-14550.2687,Cluster-802.0,Cluster-14550.8937,Cluster-14550.11184,Cluster-14550.14926,Cluster-24247.0,Cluster-23042.0,Cluster-23392.0,Cluster-536.0,Cluster-17195.1
GO:0008150	Biological Process	GO:0050789	regulation of biological process	GO:0040012	regulation of locomotion	GO:0040013	negative regulation of locomotion	2	Cluster-23392.0,Cluster-14550.7888
GO:0008150	Biological Process	GO:0050789	regulation of biological process	GO:0023051	regulation of signaling	GO:0009966	regulation of signal transduction	102	Cluster-20198.0,Cluster-14550.18155,Cluster-14550.21806,Cluster-14550.21315,Cluster-14550.20477,Cluster-17878.0,Cluster-14550.2937,Cluster-15434.0,Cluster-14550.20855,Cluster-14550.19126,Cluster-14550.3104,Cluster-11816.0,Cluster-14550.16064,Cluster-14550.10513,Cluster-14550.23855,Cluster-14550.1751,Cluster-14550.22318,Cluster-14550.16773,Cluster-2597.1,Cluster-14564.0,Cluster-14550.18514,Cluster…
GO:0008150	Biological Process	GO:0050789	regulation of biological process	GO:0023051	regulation of signaling	GO:0001881	receptor recycling	1	Cluster-14550.23797
GO:0008150	Biological Process	GO:0050789	regulation of biological process	GO:0023051	regulation of signaling	GO:0050804	modulation of synaptic transmission	9	Cluster-14550.15113,Cluster-14550.15361,Cluster-14550.13120,Cluster-14550.11021,Cluster-14550.11659,Cluster-14550.16631,Cluster-14550.1321,Cluster-14550.14844,Cluster-14550.12454
GO:0008150	Biological Process	GO:0050789	regulation of biological process	GO:0023051	regulation of signaling	GO:0023057	negative regulation of signaling	15	Cluster-14550.20612,Cluster-14550.9935,Cluster-14550.13769,Cluster-14550.11697,Cluster-14550.1751,Cluster-14550.2942,Cluster-14550.17879,Cluster-14550.15361,Cluster-14550.20611,Cluster-2597.1,Cluster-14550.24086,Cluster-19947.0,Cluster-14550.23597,Cluster-14550.29536,Cluster-14550.11254
GO:0008150	Biological Process	GO:0050789	regulation of biological process	GO:0023051	regulation of signaling	GO:0023056	positive regulation of signaling	30	Cluster-20198.0,Cluster-16729.0,Cluster-16751.0,Cluster-14550.19823,Cluster-21310.0,Cluster-14550.15521,Cluster-14550.21353,Cluster-14550.7553,Cluster-15500.0,Cluster-14550.20477,Cluster-12215.0,Cluster-14550.27020,Cluster-14550.7612,Cluster-14550.20855,Cluster-17998.0,Cluster-21393.0,Cluster-14550.25203,Cluster-14550.14669,Cluster-14550.6434,Cluster-14550.3104,Cluster-14550.23797,Cluster-14550.2…
GO:0008150	Biological Process	GO:0001906	cell killing	GO:0031341	regulation of cell killing	GO:0051709	regulation of killing of cells of other organism	1	Cluster-14550.16621
GO:0008150	Biological Process	GO:0001906	cell killing	GO:0031341	regulation of cell killing	GO:0031343	positive regulation of cell killing	1	Cluster-14550.16621
GO:0008150	Biological Process	GO:0001906	cell killing	GO:0031343	positive regulation of cell killing	GO:0051712	positive regulation of killing of cells of other organism	1	Cluster-14550.16621
GO:0008150	Biological Process	GO:0001906	cell killing	GO:0031640	killing of cells of other organism	GO:0051715	cytolysis in other organism	19	Cluster-16607.1,Cluster-8350.0,Cluster-19311.0,Cluster-6090.0,Cluster-14550.18715,Cluster-14550.6074,Cluster-14550.3799,Cluster-14550.15678,Cluster-2738.1,Cluster-14550.5985,Cluster-14550.12499,Cluster-10399.0,Cluster-3583.0,Cluster-14550.16005,Cluster-20126.0,Cluster-23557.0,Cluster-6918.1,Cluster-18735.0,Cluster-14550.27420
GO:0008150	Biological Process	GO:0001906	cell killing	GO:0031640	killing of cells of other organism	GO:0051712	positive regulation of killing of cells of other organism	1	Cluster-14550.16621
GO:0008150	Biological Process	GO:0001906	cell killing	GO:0031640	killing of cells of other organism	GO:0051883	killing of cells in other organism involved in symbiotic interaction	17	Cluster-6090.0,Cluster-8350.0,Cluster-19311.0,Cluster-16607.1,Cluster-14550.16621,Cluster-14550.15678,Cluster-14550.18715,Cluster-14550.3799,Cluster-3583.0,Cluster-14550.5985,Cluster-14550.12499,Cluster-2738.1,Cluster-23557.0,Cluster-14550.27420,Cluster-18735.0,Cluster-6918.1,Cluster-14550.16005
GO:0008150	Biological Process	GO:0001906	cell killing	GO:0031640	killing of cells of other organism	GO:0051709	regulation of killing of cells of other organism	1	Cluster-14550.16621
GO:0008150	Biological Process	GO:0048519	negative regulation of biological process	GO:0048585	negative regulation of response to stimulus	GO:0002832	negative regulation of response to biotic stimulus	8	Cluster-14550.10227,Cluster-14550.17821,Cluster-14550.4075,Cluster-14550.12156,Cluster-19793.0,Cluster-14550.28713,Cluster-14550.18374,Cluster-14550.1573
GO:0008150	Biological Process	GO:0048519	negative regulation of biological process	GO:0048585	negative regulation of response to stimulus	GO:0009968	negative regulation of signal transduction	8	Cluster-14550.11697,Cluster-14550.2942,Cluster-14550.1751,Cluster-2597.1,Cluster-14550.24086,Cluster-19947.0,Cluster-14550.29536,Cluster-14550.11254
GO:0008150	Biological Process	GO:0048519	negative regulation of biological process	GO:0048585	negative regulation of response to stimulus	GO:0032102	negative regulation of response to external stimulus	11	Cluster-14550.7612,Cluster-14550.10227,Cluster-14550.17821,Cluster-14550.29538,Cluster-14550.5418,Cluster-14550.18374,Cluster-14550.1573,Cluster-14550.28713,Cluster-19793.0,Cluster-14550.4075,Cluster-14550.12156
GO:0008150	Biological Process	GO:0048519	negative regulation of biological process	GO:0048585	negative regulation of response to stimulus	GO:0031348	negative regulation of defense response	8	Cluster-14550.10227,Cluster-14550.17821,Cluster-14550.28713,Cluster-19793.0,Cluster-14550.1573,Cluster-14550.18374,Cluster-14550.12156,Cluster-14550.4075
GO:0008150	Biological Process	GO:0048519	negative regulation of biological process	GO:0002683	negative regulation of immune system process	GO:0002698	negative regulation of immune effector process	8	Cluster-14550.17821,Cluster-14550.10227,Cluster-14550.4075,Cluster-14550.12156,Cluster-14550.18374,Cluster-14550.1573,Cluster-14550.28713,Cluster-19793.0
GO:0008150	Biological Process	GO:0048519	negative regulation of biological process	GO:0040013	negative regulation of locomotion	GO:2000146	negative regulation of cell motility	1	Cluster-23392.0
GO:0008150	Biological Process	GO:0048519	negative regulation of biological process	GO:0048523	negative regulation of cellular process	GO:0060969	negative regulation of gene silencing	2	Cluster-14550.20768,Cluster-14883.1
GO:0008150	Biological Process	GO:0048519	negative regulation of biological process	GO:0048523	negative regulation of cellular process	GO:0060548	negative regulation of cell death	8	Cluster-22222.0,Cluster-14550.14624,Cluster-14550.1540,Cluster-14550.11642,Cluster-14550.21904,Cluster-18993.0,Cluster-14550.14360,Cluster-14550.25203
GO:0008150	Biological Process	GO:0048519	negative regulation of biological process	GO:0048523	negative regulation of cellular process	GO:0051782	negative regulation of cell division	17	Cluster-17777.0,Cluster-14550.19269,Cluster-14550.10782,Cluster-14550.23410,Cluster-14550.18667,Cluster-14550.28115,Cluster-14550.4302,Cluster-14550.14591,Cluster-21505.0,Cluster-14550.20615,Cluster-14550.17031,Cluster-14550.15349,Cluster-14322.0,Cluster-14550.2127,Cluster-24881.0,Cluster-24612.0,Cluster-12175.0
GO:0008150	Biological Process	GO:0048519	negative regulation of biological process	GO:0048523	negative regulation of cellular process	GO:0045596	negative regulation of cell differentiation	1	Cluster-14550.7888
GO:0008150	Biological Process	GO:0048519	negative regulation of biological process	GO:0048523	negative regulation of cellular process	GO:0007162	negative regulation of cell adhesion	1	Cluster-14550.7888
GO:0008150	Biological Process	GO:0048519	negative regulation of biological process	GO:0048523	negative regulation of cellular process	GO:0051129	negative regulation of cellular component organization	40	Cluster-14550.20615,Cluster-14550.15349,Cluster-14550.8731,Cluster-14550.713,Cluster-14550.28115,Cluster-14550.4302,Cluster-17777.0,Cluster-14550.10782,Cluster-14550.19269,Cluster-22049.0,Cluster-12175.0,Cluster-14550.16547,Cluster-14550.23891,Cluster-24881.0,Cluster-18005.0,Cluster-14550.19503,Cluster-4415.0,Cluster-14550.24035,Cluster-14550.18514,Cluster-14550.17031,Cluster-14550.7888,Cluster-1…
GO:0008150	Biological Process	GO:0048519	negative regulation of biological process	GO:0048523	negative regulation of cellular process	GO:0031324	negative regulation of cellular metabolic process	93	Cluster-10730.0,Cluster-14550.3190,Cluster-11041.0,Cluster-14550.7784,Cluster-14550.18990,Cluster-14550.2073,Cluster-19652.22,Cluster-22075.0,Cluster-24612.0,Cluster-25004.3,Cluster-14322.0,Cluster-16680.0,Cluster-14550.14820,Cluster-14550.17031,Cluster-14550.17849,Cluster-17528.0,Cluster-14550.16552,Cluster-21043.7,Cluster-21505.0,Cluster-14550.21794,Cluster-14550.14591,Cluster-14550.26333,Clust…
GO:0008150	Biological Process	GO:0048519	negative regulation of biological process	GO:0048523	negative regulation of cellular process	GO:0045786	negative regulation of cell cycle	39	Cluster-19763.1,Cluster-14550.17885,Cluster-21505.0,Cluster-14550.14591,Cluster-19763.0,Cluster-14550.17894,Cluster-14550.18514,Cluster-9582.0,Cluster-14550.7574,Cluster-14550.17031,Cluster-14550.28402,Cluster-14550.23410,Cluster-23392.0,Cluster-23058.1,Cluster-14550.18667,Cluster-14322.0,Cluster-14550.11521,Cluster-14550.2127,Cluster-14550.11663,Cluster-24612.0,Cluster-14550.14894,Cluster-14550.…
GO:0008150	Biological Process	GO:0048519	negative regulation of biological process	GO:0048523	negative regulation of cellular process	GO:0051985	negative regulation of chromosome segregation	15	Cluster-14550.23410,Cluster-14550.2127,Cluster-14550.10782,Cluster-14550.19269,Cluster-17777.0,Cluster-14322.0,Cluster-14550.4302,Cluster-24612.0,Cluster-14550.28115,Cluster-24881.0,Cluster-14550.14591,Cluster-21505.0,Cluster-14550.15349,Cluster-14550.17031,Cluster-14550.20615
GO:0008150	Biological Process	GO:0048519	negative regulation of biological process	GO:0048523	negative regulation of cellular process	GO:0051271	negative regulation of cellular component movement	2	Cluster-23392.0,Cluster-14550.7888
GO:0008150	Biological Process	GO:0048519	negative regulation of biological process	GO:0048523	negative regulation of cellular process	GO:0010648	negative regulation of cell communication	15	Cluster-14550.23597,Cluster-14550.24086,Cluster-19947.0,Cluster-14550.29536,Cluster-14550.11254,Cluster-14550.13769,Cluster-14550.11697,Cluster-14550.17879,Cluster-14550.2942,Cluster-14550.1751,Cluster-14550.20612,Cluster-14550.9935,Cluster-14550.20611,Cluster-2597.1,Cluster-14550.15361
GO:0008150	Biological Process	GO:0048519	negative regulation of biological process	GO:0051051	negative regulation of transport	GO:0045806	negative regulation of endocytosis	1	Cluster-14550.19503
GO:0008150	Biological Process	GO:0048519	negative regulation of biological process	GO:0051051	negative regulation of transport	GO:0010829	negative regulation of glucose transport	5	Cluster-14550.21871,Cluster-21043.14,Cluster-14550.10173,Cluster-14550.19330,Cluster-14550.19013
GO:0008150	Biological Process	GO:0048519	negative regulation of biological process	GO:0051051	negative regulation of transport	GO:0051589	negative regulation of neurotransmitter transport	1	Cluster-14550.15361
GO:0008150	Biological Process	GO:0048519	negative regulation of biological process	GO:0043901	negative regulation of multi-organism process	GO:0050687	negative regulation of defense response to virus	8	Cluster-14550.18374,Cluster-14550.1573,Cluster-14550.28713,Cluster-19793.0,Cluster-14550.12156,Cluster-14550.4075,Cluster-14550.10227,Cluster-14550.17821
GO:0008150	Biological Process	GO:0048519	negative regulation of biological process	GO:2000242	negative regulation of reproductive process	GO:0051447	negative regulation of meiotic cell cycle	2	Cluster-14550.18667,Cluster-12175.0
GO:0008150	Biological Process	GO:0048519	negative regulation of biological process	GO:0051093	negative regulation of developmental process	GO:0045596	negative regulation of cell differentiation	1	Cluster-14550.7888
GO:0008150	Biological Process	GO:0048519	negative regulation of biological process	GO:0009892	negative regulation of metabolic process	GO:0043086	negative regulation of catalytic activity	28	Cluster-19652.22,Cluster-24881.0,Cluster-24612.0,Cluster-14322.0,Cluster-14550.16363,Cluster-14550.22148,Cluster-14550.1540,Cluster-14550.2127,Cluster-14550.28826,Cluster-14550.28115,Cluster-14550.4302,Cluster-19391.0,Cluster-14071.1,Cluster-17777.0,Cluster-22222.0,Cluster-14550.10782,Cluster-14550.19269,Cluster-14550.23410,Cluster-14550.16893,Cluster-14550.20615,Cluster-2445.0,Cluster-14550.5719…
GO:0008150	Biological Process	GO:0048519	negative regulation of biological process	GO:0009892	negative regulation of metabolic process	GO:0010605	negative regulation of macromolecule metabolic process	97	Cluster-17528.0,Cluster-14550.17849,Cluster-14550.17031,Cluster-21505.0,Cluster-14550.21794,Cluster-14550.14591,Cluster-21043.7,Cluster-14550.16552,Cluster-14550.13596,Cluster-25004.4,Cluster-14550.26333,Cluster-14550.4950,Cluster-22222.0,Cluster-14071.1,Cluster-11041.0,Cluster-10730.0,Cluster-14550.3190,Cluster-14550.20768,Cluster-24612.0,Cluster-19652.22,Cluster-22075.0,Cluster-14550.2073,Clust…
GO:0008150	Biological Process	GO:0048519	negative regulation of biological process	GO:0009892	negative regulation of metabolic process	GO:0009890	negative regulation of biosynthetic process	71	Cluster-19652.21,Cluster-5709.1,Cluster-14550.24035,Cluster-14550.13621,Cluster-14550.17951,Cluster-14530.0,Cluster-14550.16352,Cluster-14550.3453,Cluster-22895.0,Cluster-4634.1,Cluster-14550.21312,Cluster-14550.22746,Cluster-14550.13140,Cluster-19695.0,Cluster-14550.713,Cluster-14550.993,Cluster-19551.0,Cluster-14550.25997,Cluster-3870.1,Cluster-14550.4560,Cluster-14550.17445,Cluster-14550.5065,…
GO:0008150	Biological Process	GO:0048519	negative regulation of biological process	GO:0009892	negative regulation of metabolic process	GO:0009895	negative regulation of catabolic process	15	Cluster-24881.0,Cluster-24612.0,Cluster-14550.4302,Cluster-14550.28115,Cluster-17777.0,Cluster-14322.0,Cluster-14550.23410,Cluster-14550.19269,Cluster-14550.2127,Cluster-14550.10782,Cluster-14550.20615,Cluster-14550.17031,Cluster-14550.15349,Cluster-21505.0,Cluster-14550.14591
GO:0008150	Biological Process	GO:0048519	negative regulation of biological process	GO:0009892	negative regulation of metabolic process	GO:0031324	negative regulation of cellular metabolic process	93	Cluster-10730.0,Cluster-14550.3190,Cluster-11041.0,Cluster-14550.7784,Cluster-14550.18990,Cluster-14550.2073,Cluster-19652.22,Cluster-22075.0,Cluster-24612.0,Cluster-25004.3,Cluster-14322.0,Cluster-16680.0,Cluster-14550.14820,Cluster-14550.17031,Cluster-14550.17849,Cluster-17528.0,Cluster-14550.16552,Cluster-21043.7,Cluster-21505.0,Cluster-14550.21794,Cluster-14550.14591,Cluster-14550.26333,Clust…
GO:0008150	Biological Process	GO:0048519	negative regulation of biological process	GO:0009892	negative regulation of metabolic process	GO:0051172	negative regulation of nitrogen compound metabolic process	71	Cluster-14550.14820,Cluster-25004.3,Cluster-16680.0,Cluster-14550.2073,Cluster-14550.18990,Cluster-14550.7784,Cluster-22075.0,Cluster-11041.0,Cluster-14550.3190,Cluster-10730.0,Cluster-14550.4950,Cluster-14550.26333,Cluster-25004.4,Cluster-14550.13596,Cluster-14550.21794,Cluster-21043.7,Cluster-17528.0,Cluster-15700.1,Cluster-14550.23487,Cluster-18005.0,Cluster-19458.0,Cluster-22013.0,Cluster-203…
GO:0008150	Biological Process	GO:0048519	negative regulation of biological process	GO:0023057	negative regulation of signaling	GO:0050805	negative regulation of synaptic transmission	1	Cluster-14550.15361
GO:0008150	Biological Process	GO:0048519	negative regulation of biological process	GO:0023057	negative regulation of signaling	GO:0009968	negative regulation of signal transduction	8	Cluster-14550.11697,Cluster-14550.2942,Cluster-14550.1751,Cluster-2597.1,Cluster-14550.24086,Cluster-19947.0,Cluster-14550.29536,Cluster-14550.11254
GO:0008150	Biological Process	GO:0044848	biological phase	GO:0022403	cell cycle phase	GO:0098763	mitotic cell cycle phase	9	Cluster-14550.15200,Cluster-14550.293,Cluster-21698.0,Cluster-20883.0,Cluster-14550.15161,Cluster-14550.19126,Cluster-21433.1,Cluster-14550.29802,Cluster-14550.9047
GO:0008150	Biological Process	GO:0044848	biological phase	GO:0022403	cell cycle phase	GO:0051324	prophase	4	Cluster-14550.28227,Cluster-14550.16607,Cluster-14550.1721,Cluster-14550.16324
GO:0008150	Biological Process	GO:0044848	biological phase	GO:0022403	cell cycle phase	GO:0000279	M phase	5	Cluster-14550.19126,Cluster-14550.28227,Cluster-14550.16607,Cluster-14550.1721,Cluster-14550.16324
GO:0008150	Biological Process	GO:0044848	biological phase	GO:0022403	cell cycle phase	GO:0098762	meiotic cell cycle phase	4	Cluster-14550.28227,Cluster-14550.16607,Cluster-14550.1721,Cluster-14550.16324
GO:0008150	Biological Process	GO:0044848	biological phase	GO:0022403	cell cycle phase	GO:0051322	anaphase	8	Cluster-21698.0,Cluster-14550.15161,Cluster-20883.0,Cluster-14550.293,Cluster-14550.15200,Cluster-21433.1,Cluster-14550.29802,Cluster-14550.9047
GO:0008150	Biological Process	GO:0051179	localization	GO:0051234	establishment of localization	GO:0051656	establishment of organelle localization	3	Cluster-14550.4983,Cluster-14550.7888,Cluster-14550.6390
GO:0008150	Biological Process	GO:0051179	localization	GO:0051234	establishment of localization	GO:0045184	establishment of protein localization	615	Cluster-5511.0,Cluster-14550.11150,Cluster-24644.0,Cluster-14550.20057,Cluster-14550.11186,Cluster-14550.16274,Cluster-14550.16446,Cluster-14550.18542,Cluster-14550.13071,Cluster-17396.0,Cluster-14550.16359,Cluster-18762.0,Cluster-14550.11190,Cluster-10671.0,Cluster-14550.23633,Cluster-14550.7921,Cluster-14550.19480,Cluster-14550.15841,Cluster-14550.14724,Cluster-3685.0,Cluster-4402.0,Cluster-930…
GO:0008150	Biological Process	GO:0051179	localization	GO:0051234	establishment of localization	GO:0051649	establishment of localization in cell	643	Cluster-14550.13983,Cluster-14550.5618,Cluster-14550.20879,Cluster-14154.0,Cluster-14550.5739,Cluster-14550.16275,Cluster-1057.0,Cluster-14550.21312,Cluster-12239.0,Cluster-14550.25660,Cluster-14550.11956,Cluster-14550.16547,Cluster-14550.16125,Cluster-14550.16680,Cluster-14550.14079,Cluster-14550.8768,Cluster-14550.293,Cluster-14550.8783,Cluster-14550.7463,Cluster-14550.11506,Cluster-14550.25559…
GO:0008150	Biological Process	GO:0051179	localization	GO:0051234	establishment of localization	GO:0006810	transport	2915	Cluster-14550.11542,Cluster-15361.2,Cluster-14550.11944,Cluster-24846.2,Cluster-2729.0,Cluster-14550.11463,Cluster-21433.3,Cluster-19964.0,Cluster-6026.0,Cluster-14550.14534,Cluster-14550.26429,Cluster-14550.21344,Cluster-14550.12783,Cluster-14550.6138,Cluster-14550.2003,Cluster-22845.1,Cluster-20719.0,Cluster-14550.29238,Cluster-14550.21545,Cluster-17106.0,Cluster-17752.0,Cluster-14966.3,Cluster…
GO:0008150	Biological Process	GO:0051179	localization	GO:0051234	establishment of localization	GO:0051236	establishment of RNA localization	46	Cluster-12116.0,Cluster-14550.25976,Cluster-14550.2349,Cluster-14550.9862,Cluster-14550.13370,Cluster-14550.6307,Cluster-14550.13642,Cluster-17370.1,Cluster-13652.0,Cluster-22574.3,Cluster-22084.0,Cluster-14550.8686,Cluster-14550.19376,Cluster-4824.0,Cluster-18929.0,Cluster-14550.23320,Cluster-14550.20879,Cluster-14550.12633,Cluster-24881.0,Cluster-15768.0,Cluster-14550.9630,Cluster-2038.0,Cluste…
GO:0008150	Biological Process	GO:0051179	localization	GO:1902579	multi-organism localization	GO:0044766	multi-organism transport	32	Cluster-14550.1870,Cluster-24576.0,Cluster-21436.0,Cluster-14550.29349,Cluster-14550.8265,Cluster-16589.0,Cluster-14550.2050,Cluster-14550.19974,Cluster-14550.13071,Cluster-13903.0,Cluster-14550.18649,Cluster-14550.19198,Cluster-22025.1,Cluster-14550.23664,Cluster-14550.12148,Cluster-16857.0,Cluster-2043.0,Cluster-14550.5786,Cluster-14550.20289,Cluster-14550.4187,Cluster-14550.28399,Cluster-14550…
GO:0008150	Biological Process	GO:0051179	localization	GO:0032879	regulation of localization	GO:0060341	regulation of cellular localization	2	Cluster-14550.20107,Cluster-14550.16852
GO:0008150	Biological Process	GO:0051179	localization	GO:0032879	regulation of localization	GO:0051049	regulation of transport	26	Cluster-11917.0,Cluster-14550.16631,Cluster-15517.1,Cluster-14550.6670,Cluster-14550.11659,Cluster-14550.19503,Cluster-14550.15113,Cluster-14550.14844,Cluster-9412.0,Cluster-22722.0,Cluster-14550.20107,Cluster-8139.0,Cluster-14550.16852,Cluster-14550.11021,Cluster-14550.13120,Cluster-14550.15361,Cluster-21043.14,Cluster-14550.20576,Cluster-14550.21871,Cluster-14550.19330,Cluster-14550.10173,Clust…
GO:0008150	Biological Process	GO:0051179	localization	GO:0032879	regulation of localization	GO:0032880	regulation of protein localization	2	Cluster-14550.20107,Cluster-14550.16852
GO:0008150	Biological Process	GO:0051179	localization	GO:0032879	regulation of localization	GO:0051270	regulation of cellular component movement	13	Cluster-24247.0,Cluster-23042.0,Cluster-14550.14926,Cluster-14550.11184,Cluster-17195.1,Cluster-536.0,Cluster-23392.0,Cluster-14550.7888,Cluster-14550.15349,Cluster-802.0,Cluster-14550.8937,Cluster-14550.2687,Cluster-15608.0
GO:0008150	Biological Process	GO:0051179	localization	GO:0032879	regulation of localization	GO:0010883	regulation of lipid storage	2	Cluster-14550.27493,Cluster-17820.0
GO:0008150	Biological Process	GO:0051179	localization	GO:0051641	cellular localization	GO:1902580	single-organism cellular localization	191	Cluster-14550.16270,Cluster-14550.6903,Cluster-14550.14724,Cluster-14550.23457,Cluster-14550.16898,Cluster-14014.0,Cluster-14550.19480,Cluster-14550.833,Cluster-23018.0,Cluster-14550.16964,Cluster-22721.0,Cluster-14550.18430,Cluster-14550.8991,Cluster-14550.17684,Cluster-7450.0,Cluster-14550.11711,Cluster-14550.1342,Cluster-14550.27146,Cluster-14550.4983,Cluster-10171.0,Cluster-14550.16649,Cluste…
GO:0008150	Biological Process	GO:0051179	localization	GO:0051641	cellular localization	GO:0051649	establishment of localization in cell	643	Cluster-14550.13983,Cluster-14550.5618,Cluster-14550.20879,Cluster-14154.0,Cluster-14550.5739,Cluster-14550.16275,Cluster-1057.0,Cluster-14550.21312,Cluster-12239.0,Cluster-14550.25660,Cluster-14550.11956,Cluster-14550.16547,Cluster-14550.16125,Cluster-14550.16680,Cluster-14550.14079,Cluster-14550.8768,Cluster-14550.293,Cluster-14550.8783,Cluster-14550.7463,Cluster-14550.11506,Cluster-14550.25559…
GO:0008150	Biological Process	GO:0051179	localization	GO:0051641	cellular localization	GO:0051651	maintenance of location in cell	18	Cluster-14550.16161,Cluster-14550.381,Cluster-14550.11658,Cluster-14550.28712,Cluster-14550.15159,Cluster-15269.0,Cluster-22618.0,Cluster-14550.9779,Cluster-14550.15587,Cluster-14550.21787,Cluster-14550.8593,Cluster-14550.20816,Cluster-14550.6880,Cluster-14550.16556,Cluster-16134.1,Cluster-14550.16473,Cluster-17240.0,Cluster-14550.17220
GO:0008150	Biological Process	GO:0051179	localization	GO:0051641	cellular localization	GO:0071166	ribonucleoprotein complex localization	16	Cluster-14550.18969,Cluster-14550.16624,Cluster-9743.0,Cluster-14550.14782,Cluster-17370.1,Cluster-14550.14605,Cluster-14550.2349,Cluster-14550.9862,Cluster-14550.12633,Cluster-14550.20879,Cluster-14550.26429,Cluster-4824.0,Cluster-18929.0,Cluster-14550.14045,Cluster-22084.0,Cluster-22574.3
GO:0008150	Biological Process	GO:0051179	localization	GO:0051641	cellular localization	GO:0051640	organelle localization	8	Cluster-14550.20525,Cluster-14550.4983,Cluster-14550.6390,Cluster-17820.1,Cluster-14550.20526,Cluster-17812.0,Cluster-14550.23797,Cluster-14550.7888
GO:0008150	Biological Process	GO:0051179	localization	GO:0051641	cellular localization	GO:0070727	cellular macromolecule localization	491	Cluster-15867.0,Cluster-14550.14591,Cluster-14550.26072,Cluster-14550.17220,Cluster-21791.0,Cluster-14550.14045,Cluster-14550.8212,Cluster-20646.0,Cluster-14550.149,Cluster-14550.22817,Cluster-14550.18529,Cluster-14550.14605,Cluster-20612.0,Cluster-16901.5,Cluster-22011.0,Cluster-14550.16556,Cluster-16365.6,Cluster-14550.14720,Cluster-14550.18878,Cluster-24321.0,Cluster-14550.15159,Cluster-14550.…
GO:0008150	Biological Process	GO:0051179	localization	GO:0051641	cellular localization	GO:0060341	regulation of cellular localization	2	Cluster-14550.20107,Cluster-14550.16852
GO:0008150	Biological Process	GO:0051179	localization	GO:0033036	macromolecule localization	GO:0033037	polysaccharide localization	7	Cluster-16315.0,Cluster-14550.14651,Cluster-22342.0,Cluster-5553.0,Cluster-16172.1,Cluster-14550.576,Cluster-14550.6569
GO:0008150	Biological Process	GO:0051179	localization	GO:0033036	macromolecule localization	GO:0006403	RNA localization	46	Cluster-14550.13370,Cluster-14550.9862,Cluster-14550.2349,Cluster-12116.0,Cluster-14550.25976,Cluster-13652.0,Cluster-17370.1,Cluster-14550.6307,Cluster-14550.13642,Cluster-4824.0,Cluster-18929.0,Cluster-22084.0,Cluster-22574.3,Cluster-14550.19376,Cluster-14550.8686,Cluster-14550.12633,Cluster-14550.23320,Cluster-14550.20879,Cluster-15768.0,Cluster-24881.0,Cluster-2038.0,Cluster-14550.9630,Cluste…
GO:0008150	Biological Process	GO:0051179	localization	GO:0033036	macromolecule localization	GO:0070727	cellular macromolecule localization	491	Cluster-15867.0,Cluster-14550.14591,Cluster-14550.26072,Cluster-14550.17220,Cluster-21791.0,Cluster-14550.14045,Cluster-14550.8212,Cluster-20646.0,Cluster-14550.149,Cluster-14550.22817,Cluster-14550.18529,Cluster-14550.14605,Cluster-20612.0,Cluster-16901.5,Cluster-22011.0,Cluster-14550.16556,Cluster-16365.6,Cluster-14550.14720,Cluster-14550.18878,Cluster-24321.0,Cluster-14550.15159,Cluster-14550.…
GO:0008150	Biological Process	GO:0051179	localization	GO:0033036	macromolecule localization	GO:0010876	lipid localization	66	Cluster-2059.0,Cluster-3486.0,Cluster-14550.11506,Cluster-14550.15784,Cluster-9255.0,Cluster-20471.0,Cluster-14550.15241,Cluster-2000.0,Cluster-14550.11843,Cluster-15637.3,Cluster-21032.0,Cluster-19457.0,Cluster-14550.14189,Cluster-14550.14115,Cluster-13183.0,Cluster-14550.9555,Cluster-14550.9227,Cluster-14550.27493,Cluster-9843.4,Cluster-14550.15898,Cluster-5405.0,Cluster-14550.3193,Cluster-1428…
GO:0008150	Biological Process	GO:0051179	localization	GO:0033036	macromolecule localization	GO:0008104	protein localization	643	Cluster-22215.1,Cluster-23527.6,Cluster-14550.21531,Cluster-24024.2,Cluster-14550.22389,Cluster-14550.16473,Cluster-14550.9049,Cluster-21864.0,Cluster-14550.13489,Cluster-15055.3,Cluster-14636.0,Cluster-14550.9730,Cluster-14550.22924,Cluster-14550.1650,Cluster-14550.21738,Cluster-14550.23413,Cluster-14550.27954,Cluster-14550.17875,Cluster-14550.15880,Cluster-14550.21279,Cluster-14550.14917,Cluste…
GO:0008150	Biological Process	GO:0051179	localization	GO:0051235	maintenance of location	GO:0051651	maintenance of location in cell	18	Cluster-14550.16161,Cluster-14550.381,Cluster-14550.11658,Cluster-14550.28712,Cluster-14550.15159,Cluster-15269.0,Cluster-22618.0,Cluster-14550.9779,Cluster-14550.15587,Cluster-14550.21787,Cluster-14550.8593,Cluster-14550.20816,Cluster-14550.6880,Cluster-14550.16556,Cluster-16134.1,Cluster-14550.16473,Cluster-17240.0,Cluster-14550.17220
GO:0008150	Biological Process	GO:0051179	localization	GO:0051235	maintenance of location	GO:0019915	lipid storage	2	Cluster-14550.27493,Cluster-17820.0
GO:0008150	Biological Process	GO:0051179	localization	GO:0051235	maintenance of location	GO:0045185	maintenance of protein location	18	Cluster-14550.15159,Cluster-15269.0,Cluster-22618.0,Cluster-14550.9779,Cluster-14550.28712,Cluster-14550.11658,Cluster-14550.16161,Cluster-14550.381,Cluster-14550.17220,Cluster-14550.16556,Cluster-14550.6880,Cluster-14550.20816,Cluster-16134.1,Cluster-14550.16473,Cluster-17240.0,Cluster-14550.15587,Cluster-14550.21787,Cluster-14550.8593
GO:0008150	Biological Process	GO:0051179	localization	GO:0051674	localization of cell	GO:0048870	cell motility	51	Cluster-14550.25029,Cluster-14550.296,Cluster-10360.3,Cluster-14550.7888,Cluster-14550.16279,Cluster-14550.204,Cluster-17195.1,Cluster-15686.0,Cluster-14550.28213,Cluster-23392.0,Cluster-24247.0,Cluster-802.0,Cluster-12957.0,Cluster-22454.0,Cluster-14550.22394,Cluster-14550.29021,Cluster-13154.0,Cluster-14550.16128,Cluster-3538.1,Cluster-4939.0,Cluster-14550.28652,Cluster-14550.24047,Cluster-1455…
GO:0008150	Biological Process	GO:0051179	localization	GO:1902578	single-organism localization	GO:0044765	single-organism transport	2594	Cluster-14550.22819,Cluster-14550.15349,Cluster-14550.6433,Cluster-23046.1,Cluster-18960.1,Cluster-14550.3726,Cluster-1432.0,Cluster-14550.18633,Cluster-14550.21547,Cluster-14550.12372,Cluster-14550.17995,Cluster-19798.1,Cluster-8697.0,Cluster-22734.0,Cluster-16392.0,Cluster-14550.18615,Cluster-14550.26369,Cluster-14550.18498,Cluster-4560.0,Cluster-14550.10832,Cluster-2974.0,Cluster-23335.1,Clust…
GO:0008150	Biological Process	GO:0051179	localization	GO:1902578	single-organism localization	GO:1902580	single-organism cellular localization	191	Cluster-14550.16270,Cluster-14550.6903,Cluster-14550.14724,Cluster-14550.23457,Cluster-14550.16898,Cluster-14014.0,Cluster-14550.19480,Cluster-14550.833,Cluster-23018.0,Cluster-14550.16964,Cluster-22721.0,Cluster-14550.18430,Cluster-14550.8991,Cluster-14550.17684,Cluster-7450.0,Cluster-14550.11711,Cluster-14550.1342,Cluster-14550.27146,Cluster-14550.4983,Cluster-10171.0,Cluster-14550.16649,Cluste…
GO:0008150	Biological Process	GO:0051179	localization	GO:1902578	single-organism localization	GO:0090151	establishment of protein localization to mitochondrial membrane	4	Cluster-14550.9558,Cluster-13175.0,Cluster-14550.7414,Cluster-20510.2
GO:0008150	Biological Process	GO:0051179	localization	GO:1902578	single-organism localization	GO:0051651	maintenance of location in cell	18	Cluster-14550.16161,Cluster-14550.381,Cluster-14550.11658,Cluster-14550.28712,Cluster-14550.15159,Cluster-15269.0,Cluster-22618.0,Cluster-14550.9779,Cluster-14550.15587,Cluster-14550.21787,Cluster-14550.8593,Cluster-14550.20816,Cluster-14550.6880,Cluster-14550.16556,Cluster-16134.1,Cluster-14550.16473,Cluster-17240.0,Cluster-14550.17220
GO:0008150	Biological Process	GO:0051179	localization	GO:1902578	single-organism localization	GO:0051204	protein insertion into mitochondrial membrane	2	Cluster-14550.9285,Cluster-14550.1342
GO:0008150	Biological Process	GO:0048511	rhythmic process	GO:0007622	rhythmic behavior	GO:0048512	circadian behavior	4	Cluster-14550.6973,Cluster-22274.0,Cluster-14550.23746,Cluster-18712.0
GO:0008150	Biological Process	GO:0048511	rhythmic process	GO:0007623	circadian rhythm	GO:0048512	circadian behavior	4	Cluster-14550.6973,Cluster-22274.0,Cluster-14550.23746,Cluster-18712.0
GO:0008150	Biological Process	GO:0048511	rhythmic process	GO:0007623	circadian rhythm	GO:0042752	regulation of circadian rhythm	3	Cluster-11041.0,Cluster-14550.26333,Cluster-14550.2073
GO:0008150	Biological Process	GO:0040011	locomotion	GO:0048870	cell motility	GO:0016477	cell migration	12	Cluster-14550.15349,Cluster-15608.0,Cluster-14550.2687,Cluster-802.0,Cluster-14550.8937,Cluster-14550.11184,Cluster-14550.14926,Cluster-23042.0,Cluster-24247.0,Cluster-23392.0,Cluster-536.0,Cluster-17195.1
GO:0008150	Biological Process	GO:0040011	locomotion	GO:0048870	cell motility	GO:2000146	negative regulation of cell motility	1	Cluster-23392.0
GO:0008150	Biological Process	GO:0040011	locomotion	GO:0048870	cell motility	GO:0001539	cilium or flagellum-dependent cell motility	39	Cluster-13154.0,Cluster-14550.22394,Cluster-14550.29021,Cluster-22454.0,Cluster-12957.0,Cluster-24612.0,Cluster-14550.14713,Cluster-14550.1651,Cluster-14550.1526,Cluster-3538.1,Cluster-14550.24047,Cluster-4939.0,Cluster-14550.28652,Cluster-14550.16128,Cluster-10360.3,Cluster-14550.16279,Cluster-14550.25029,Cluster-14550.296,Cluster-14550.28213,Cluster-15686.0,Cluster-14550.204,Cluster-14287.0,Clu…
GO:0008150	Biological Process	GO:0040011	locomotion	GO:0048870	cell motility	GO:2000145	regulation of cell motility	13	Cluster-14550.15349,Cluster-14550.7888,Cluster-15608.0,Cluster-14550.2687,Cluster-802.0,Cluster-14550.8937,Cluster-14550.11184,Cluster-14550.14926,Cluster-24247.0,Cluster-23042.0,Cluster-23392.0,Cluster-536.0,Cluster-17195.1
GO:0008150	Biological Process	GO:0040011	locomotion	GO:0040013	negative regulation of locomotion	GO:2000146	negative regulation of cell motility	1	Cluster-23392.0
GO:0008150	Biological Process	GO:0040011	locomotion	GO:0040012	regulation of locomotion	GO:2000145	regulation of cell motility	13	Cluster-14550.15349,Cluster-14550.7888,Cluster-15608.0,Cluster-14550.2687,Cluster-802.0,Cluster-14550.8937,Cluster-14550.11184,Cluster-14550.14926,Cluster-24247.0,Cluster-23042.0,Cluster-23392.0,Cluster-536.0,Cluster-17195.1
GO:0008150	Biological Process	GO:0040011	locomotion	GO:0040012	regulation of locomotion	GO:0040013	negative regulation of locomotion	2	Cluster-23392.0,Cluster-14550.7888
GO:0008150	Biological Process	GO:0040011	locomotion	GO:0042330	taxis	GO:0006935	chemotaxis	27	Cluster-23282.0,Cluster-14550.21527,Cluster-14550.14952,Cluster-13944.0,Cluster-19074.0,Cluster-14550.2607,Cluster-14550.18261,Cluster-14550.10486,Cluster-12278.0,Cluster-2038.0,Cluster-14550.22399,Cluster-4965.0,Cluster-16337.0,Cluster-14550.23017,Cluster-14550.8824,Cluster-16645.0,Cluster-6446.0,Cluster-21370.0,Cluster-22693.0,Cluster-16759.2,Cluster-14550.24685,Cluster-14550.18262,Cluster-1455…
GO:0008150	Biological Process	GO:0040011	locomotion	GO:0051821	dissemination or transmission of organism from other organism involved in symbiotic interaction	GO:0044007	dissemination or transmission of symbiont from host	6	Cluster-14550.8159,Cluster-14550.7713,Cluster-14550.14904,Cluster-12623.0,Cluster-14550.11894,Cluster-14550.21196
GO:0008150	Biological Process	GO:0040011	locomotion	GO:0052192	movement in environment of other organism involved in symbiotic interaction	GO:0051828	entry into other organism involved in symbiotic interaction	29	Cluster-13429.0,Cluster-2043.0,Cluster-14550.25107,Cluster-14550.716,Cluster-14550.12148,Cluster-14550.4113,Cluster-14550.5719,Cluster-13884.0,Cluster-14550.6331,Cluster-14550.18766,Cluster-14550.21849,Cluster-14550.11978,Cluster-14550.24297,Cluster-14550.5325,Cluster-14550.11994,Cluster-18930.0,Cluster-14550.11992,Cluster-14550.2202,Cluster-14550.29721,Cluster-12203.0,Cluster-14550.10510,Cluster…
GO:0008150	Biological Process	GO:0040011	locomotion	GO:0052192	movement in environment of other organism involved in symbiotic interaction	GO:0051814	movement in other organism involved in symbiotic interaction	28	Cluster-14550.6346,Cluster-14550.11295,Cluster-16857.0,Cluster-14550.6931,Cluster-22025.1,Cluster-14550.23228,Cluster-14550.7077,Cluster-14550.23664,Cluster-13903.0,Cluster-14550.18649,Cluster-14550.28178,Cluster-14550.13591,Cluster-14550.19198,Cluster-14550.2467,Cluster-23921.0,Cluster-14550.8265,Cluster-14550.29348,Cluster-14550.19974,Cluster-14550.2050,Cluster-14550.20289,Cluster-21436.0,Clust…
GO:0008150	Biological Process	GO:0040011	locomotion	GO:0052192	movement in environment of other organism involved in symbiotic interaction	GO:0052126	movement in host environment	57	Cluster-2043.0,Cluster-14550.12148,Cluster-16857.0,Cluster-22025.1,Cluster-14550.5719,Cluster-13884.0,Cluster-14550.18766,Cluster-14550.23664,Cluster-14550.21849,Cluster-13903.0,Cluster-14550.19198,Cluster-14550.11994,Cluster-14550.18649,Cluster-12203.0,Cluster-14550.29721,Cluster-14550.2202,Cluster-14550.10510,Cluster-14550.8265,Cluster-14550.19974,Cluster-14550.2050,Cluster-3989.0,Cluster-21436…
GO:0008150	Biological Process	GO:0065007	biological regulation	GO:0065009	regulation of molecular function	GO:0050790	regulation of catalytic activity	156	Cluster-14550.15200,Cluster-20500.0,Cluster-14550.15321,Cluster-14550.21713,Cluster-19391.0,Cluster-17362.0,Cluster-14550.16893,Cluster-14550.20356,Cluster-6576.0,Cluster-14550.6724,Cluster-14550.1623,Cluster-16190.0,Cluster-21597.1,Cluster-14550.16183,Cluster-14550.23796,Cluster-14550.26512,Cluster-14550.9347,Cluster-14550.19974,Cluster-14550.27565,Cluster-18532.0,Cluster-14550.28988,Cluster-145…
GO:0008150	Biological Process	GO:0065007	biological regulation	GO:0065009	regulation of molecular function	GO:0044092	negative regulation of molecular function	28	Cluster-14550.16363,Cluster-14322.0,Cluster-14550.22148,Cluster-14550.1540,Cluster-14550.2127,Cluster-24881.0,Cluster-19652.22,Cluster-24612.0,Cluster-14071.1,Cluster-19391.0,Cluster-22222.0,Cluster-17777.0,Cluster-14550.19269,Cluster-14550.10782,Cluster-14550.23410,Cluster-14550.28826,Cluster-14550.28115,Cluster-14550.4302,Cluster-14550.16552,Cluster-21505.0,Cluster-14550.14591,Cluster-14550.168…
GO:0008150	Biological Process	GO:0065007	biological regulation	GO:0065009	regulation of molecular function	GO:0044093	positive regulation of molecular function	31	Cluster-14550.19974,Cluster-14550.18113,Cluster-14550.15113,Cluster-14550.21415,Cluster-14550.29538,Cluster-14550.11659,Cluster-14550.5418,Cluster-14550.16631,Cluster-14550.14018,Cluster-22583.0,Cluster-14550.19647,Cluster-14550.29957,Cluster-14550.14844,Cluster-14550.498,Cluster-14550.1976,Cluster-14550.7612,Cluster-14550.5103,Cluster-13298.0,Cluster-14550.15321,Cluster-14550.13120,Cluster-14550…
GO:0008150	Biological Process	GO:0065007	biological regulation	GO:0065009	regulation of molecular function	GO:0032409	regulation of transporter activity	8	Cluster-14550.1321,Cluster-14550.12454,Cluster-14550.14844,Cluster-14550.15113,Cluster-14550.16631,Cluster-14550.11659,Cluster-14550.11021,Cluster-14550.13120
GO:0008150	Biological Process	GO:0065007	biological regulation	GO:0065008	regulation of biological quality	GO:0090066	regulation of anatomical structure size	38	Cluster-14550.25444,Cluster-14550.27589,Cluster-14550.18089,Cluster-5687.3,Cluster-20302.0,Cluster-14550.7888,Cluster-5479.0,Cluster-19652.5,Cluster-13838.0,Cluster-14550.26775,Cluster-14550.6805,Cluster-14550.26215,Cluster-14550.14166,Cluster-14550.6415,Cluster-18835.4,Cluster-14550.28667,Cluster-14550.14053,Cluster-14550.14720,Cluster-14550.15821,Cluster-14550.16763,Cluster-14550.7673,Cluster-2…
GO:0008150	Biological Process	GO:0065007	biological regulation	GO:0065008	regulation of biological quality	GO:0032098	regulation of appetite	3	Cluster-14550.5418,Cluster-14550.29538,Cluster-14550.7612
GO:0008150	Biological Process	GO:0065007	biological regulation	GO:0065008	regulation of biological quality	GO:0035821	modification of morphology or physiology of other organism	101	Cluster-10399.0,Cluster-14550.23738,Cluster-14550.14624,Cluster-14550.314,Cluster-14550.5985,Cluster-14550.18700,Cluster-14550.29550,Cluster-14550.23897,Cluster-14550.3021,Cluster-6918.1,Cluster-14550.17532,Cluster-10989.0,Cluster-20126.0,Cluster-14550.23736,Cluster-14550.17821,Cluster-18165.34,Cluster-17430.0,Cluster-14409.0,Cluster-14550.23295,Cluster-14550.1503,Cluster-14550.28713,Cluster-1718…
GO:0008150	Biological Process	GO:0065007	biological regulation	GO:0065008	regulation of biological quality	GO:0001505	regulation of neurotransmitter levels	1	Cluster-14550.15361
GO:0008150	Biological Process	GO:0065007	biological regulation	GO:0065008	regulation of biological quality	GO:0051235	maintenance of location	23	Cluster-14550.8593,Cluster-14550.21787,Cluster-14550.15587,Cluster-14550.16473,Cluster-17240.0,Cluster-16134.1,Cluster-14550.16556,Cluster-14550.6880,Cluster-14550.20816,Cluster-14550.17220,Cluster-14550.22534,Cluster-9255.0,Cluster-14550.381,Cluster-14550.16161,Cluster-14550.27493,Cluster-14550.28712,Cluster-14550.11658,Cluster-3419.0,Cluster-22618.0,Cluster-14550.9779,Cluster-15269.0,Cluster-14…
GO:0008150	Biological Process	GO:0065007	biological regulation	GO:0065008	regulation of biological quality	GO:0042592	homeostatic process	266	Cluster-14550.25431,Cluster-14550.297,Cluster-14550.8747,Cluster-24903.0,Cluster-8985.0,Cluster-16759.0,Cluster-14550.7353,Cluster-14550.13634,Cluster-16589.0,Cluster-13823.0,Cluster-14550.19785,Cluster-14550.14023,Cluster-13550.0,Cluster-14550.8201,Cluster-24783.0,Cluster-21327.0,Cluster-2727.1,Cluster-7210.0,Cluster-14550.14818,Cluster-21528.0,Cluster-14550.12976,Cluster-14550.5418,Cluster-2298…
GO:0008150	Biological Process	GO:0065007	biological regulation	GO:0065008	regulation of biological quality	GO:0043487	regulation of RNA stability	2	Cluster-9237.0,Cluster-14550.24566
GO:0008150	Biological Process	GO:0065007	biological regulation	GO:0065008	regulation of biological quality	GO:0050878	regulation of body fluid levels	76	Cluster-14550.22819,Cluster-14550.9534,Cluster-14550.15349,Cluster-14550.1525,Cluster-14550.11328,Cluster-14550.1933,Cluster-25004.5,Cluster-14550.4302,Cluster-18817.0,Cluster-15284.0,Cluster-14550.25660,Cluster-14550.3177,Cluster-24465.0,Cluster-12846.2,Cluster-8482.1,Cluster-14550.16432,Cluster-14550.165,Cluster-14550.14724,Cluster-14550.10593,Cluster-14550.266,Cluster-14550.4178,Cluster-14550.…
GO:0008150	Biological Process	GO:0065007	biological regulation	GO:0065008	regulation of biological quality	GO:0045924	regulation of female receptivity	3	Cluster-22160.0,Cluster-14550.10096,Cluster-14550.1905
GO:0008150	Biological Process	GO:0065007	biological regulation	GO:0065008	regulation of biological quality	GO:0031647	regulation of protein stability	19	Cluster-14550.23582,Cluster-12801.0,Cluster-20087.0,Cluster-14550.9268,Cluster-17235.0,Cluster-21200.0,Cluster-17812.0,Cluster-14550.10907,Cluster-6819.0,Cluster-2577.0,Cluster-14550.25155,Cluster-14550.6950,Cluster-14286.0,Cluster-14550.24295,Cluster-14550.7628,Cluster-14550.25156,Cluster-12485.1,Cluster-14550.20203,Cluster-14550.25493
GO:0008150	Biological Process	GO:0065007	biological regulation	GO:0065008	regulation of biological quality	GO:0010817	regulation of hormone levels	60	Cluster-14550.9498,Cluster-4472.4,Cluster-14550.19907,Cluster-14550.16832,Cluster-19465.0,Cluster-14550.8639,Cluster-14550.13797,Cluster-14550.7148,Cluster-13492.3,Cluster-16788.0,Cluster-14550.13600,Cluster-23419.0,Cluster-14550.16604,Cluster-19649.0,Cluster-22793.1,Cluster-14550.4717,Cluster-14550.29796,Cluster-14550.16859,Cluster-14550.16044,Cluster-14550.14842,Cluster-14550.83,Cluster-12230.0…
GO:0008150	Biological Process	GO:0065007	biological regulation	GO:0050789	regulation of biological process	GO:0050793	regulation of developmental process	27	Cluster-536.0,Cluster-14550.6091,Cluster-14550.26637,Cluster-14550.9226,Cluster-17195.1,Cluster-4638.0,Cluster-18165.12,Cluster-14550.11184,Cluster-24247.0,Cluster-15518.1,Cluster-14550.7888,Cluster-14550.15349,Cluster-14550.21973,Cluster-19804.2,Cluster-23918.4,Cluster-23146.1,Cluster-14550.14926,Cluster-14550.8211,Cluster-23042.0,Cluster-14550.8937,Cluster-802.0,Cluster-14550.2687,Cluster-7066.…
GO:0008150	Biological Process	GO:0065007	biological regulation	GO:0050789	regulation of biological process	GO:2000241	regulation of reproductive process	2	Cluster-12175.0,Cluster-14550.18667
GO:0008150	Biological Process	GO:0065007	biological regulation	GO:0050789	regulation of biological process	GO:0044087	regulation of cellular component biogenesis	38	Cluster-18454.0,Cluster-14550.7673,Cluster-24637.1,Cluster-14550.6812,Cluster-20710.0,Cluster-14550.9206,Cluster-14550.8731,Cluster-5967.10,Cluster-20449.1,Cluster-3848.0,Cluster-14550.21592,Cluster-14550.18605,Cluster-14550.15930,Cluster-23118.2,Cluster-14550.23891,Cluster-16872.0,Cluster-14550.3586,Cluster-14550.2888,Cluster-3607.0,Cluster-16872.1,Cluster-22049.0,Cluster-14550.17220,Cluster-145…
GO:0008150	Biological Process	GO:0065007	biological regulation	GO:0050789	regulation of biological process	GO:0051239	regulation of multicellular organismal process	39	Cluster-17234.0,Cluster-14550.27493,Cluster-18230.3,Cluster-14550.9832,Cluster-14550.2687,Cluster-14550.24270,Cluster-14550.8937,Cluster-14550.20982,Cluster-14550.9386,Cluster-14550.27322,Cluster-14550.14875,Cluster-14550.12469,Cluster-536.0,Cluster-14550.537,Cluster-14550.11184,Cluster-14550.25981,Cluster-14550.17009,Cluster-23918.4,Cluster-2651.0,Cluster-14550.15349,Cluster-14550.28491,Cluster-…
GO:0008150	Biological Process	GO:0065007	biological regulation	GO:0050789	regulation of biological process	GO:0050794	regulation of cellular process	3445	Cluster-24612.0,Cluster-14550.14926,Cluster-14550.5576,Cluster-14550.12205,Cluster-14550.16105,Cluster-14550.12801,Cluster-400.0,Cluster-14550.19400,Cluster-14550.24763,Cluster-14550.18138,Cluster-14550.26481,Cluster-12132.0,Cluster-14550.3649,Cluster-14550.4465,Cluster-16566.1,Cluster-14550.14746,Cluster-14550.8502,Cluster-14550.7553,Cluster-14550.23160,Cluster-20272.0,Cluster-19812.0,Cluster-15…
GO:0008150	Biological Process	GO:0065007	biological regulation	GO:0050789	regulation of biological process	GO:0019222	regulation of metabolic process	1936	Cluster-14550.24367,Cluster-12989.0,Cluster-21839.0,Cluster-14550.24192,Cluster-14550.24979,Cluster-14550.13952,Cluster-14550.12676,Cluster-14550.6566,Cluster-19715.1,Cluster-14550.17127,Cluster-14550.15126,Cluster-14550.23856,Cluster-14550.6470,Cluster-18532.0,Cluster-20883.0,Cluster-14550.23768,Cluster-14550.9347,Cluster-14550.13890,Cluster-4811.1,Cluster-14550.6451,Cluster-2073.0,Cluster-14550…
GO:0008150	Biological Process	GO:0065007	biological regulation	GO:0050789	regulation of biological process	GO:0031341	regulation of cell killing	6	Cluster-14550.9456,Cluster-24532.0,Cluster-14550.14256,Cluster-15185.0,Cluster-14550.16621,Cluster-24175.0
GO:0008150	Biological Process	GO:0065007	biological regulation	GO:0050789	regulation of biological process	GO:0040012	regulation of locomotion	16	Cluster-536.0,Cluster-23392.0,Cluster-17195.1,Cluster-14550.11184,Cluster-24247.0,Cluster-15608.0,Cluster-12800.0,Cluster-14550.7888,Cluster-14550.15349,Cluster-19074.0,Cluster-14550.14926,Cluster-23042.0,Cluster-802.0,Cluster-14550.8937,Cluster-14550.2687,Cluster-2038.0
GO:0008150	Biological Process	GO:0065007	biological regulation	GO:0050789	regulation of biological process	GO:0032879	regulation of localization	41	Cluster-15608.0,Cluster-14550.1321,Cluster-14550.8986,Cluster-14550.22726,Cluster-14550.15349,Cluster-14550.12454,Cluster-14550.19330,Cluster-14550.19013,Cluster-14550.10173,Cluster-536.0,Cluster-14550.20576,Cluster-21043.14,Cluster-14550.15361,Cluster-14550.13120,Cluster-14550.11184,Cluster-8139.0,Cluster-14550.2687,Cluster-14550.8937,Cluster-14550.14844,Cluster-9412.0,Cluster-14550.15113,Cluste…
GO:0008150	Biological Process	GO:0065007	biological regulation	GO:0050789	regulation of biological process	GO:0048518	positive regulation of biological process	219	Cluster-14550.5792,Cluster-18454.0,Cluster-15500.0,Cluster-14550.18477,Cluster-14550.6812,Cluster-14550.15521,Cluster-12582.0,Cluster-14550.1321,Cluster-14550.24632,Cluster-23099.0,Cluster-14550.15517,Cluster-14550.20170,Cluster-14550.25291,Cluster-14550.15113,Cluster-14550.18180,Cluster-14550.29220,Cluster-14550.7712,Cluster-14550.4756,Cluster-16872.0,Cluster-14550.27348,Cluster-14550.19995,Clus…
GO:0008150	Biological Process	GO:0065007	biological regulation	GO:0050789	regulation of biological process	GO:0043900	regulation of multi-organism process	38	Cluster-14550.29965,Cluster-14550.25000,Cluster-14550.4075,Cluster-14550.14317,Cluster-14550.16296,Cluster-14550.18358,Cluster-14550.28713,Cluster-9535.2,Cluster-14550.9592,Cluster-14550.19251,Cluster-10808.0,Cluster-14550.17821,Cluster-14550.6086,Cluster-22507.0,Cluster-14550.1573,Cluster-19793.0,Cluster-14550.21892,Cluster-8789.0,Cluster-14550.14935,Cluster-14550.10227,Cluster-14550.8584,Cluste…
GO:0008150	Biological Process	GO:0065007	biological regulation	GO:0050789	regulation of biological process	GO:0040008	regulation of growth	11	Cluster-23739.0,Cluster-16575.0,Cluster-14550.9374,Cluster-14550.2837,Cluster-21786.0,Cluster-14550.15709,Cluster-20974.0,Cluster-19866.0,Cluster-14550.14833,Cluster-10544.2,Cluster-12785.0
GO:0008150	Biological Process	GO:0065007	biological regulation	GO:0050789	regulation of biological process	GO:0048519	negative regulation of biological process	187	Cluster-14550.18990,Cluster-14550.7784,Cluster-20835.1,Cluster-14550.14894,Cluster-14322.0,Cluster-14550.20611,Cluster-18796.0,Cluster-14550.6805,Cluster-14550.14820,Cluster-14550.29538,Cluster-10730.0,Cluster-14550.3190,Cluster-14550.15821,Cluster-14550.20768,Cluster-14550.26333,Cluster-14550.4950,Cluster-14550.13596,Cluster-14550.11697,Cluster-14550.13769,Cluster-14071.1,Cluster-22222.0,Cluster…
GO:0008150	Biological Process	GO:0065007	biological regulation	GO:0050789	regulation of biological process	GO:0002682	regulation of immune system process	31	Cluster-14550.14675,Cluster-15608.0,Cluster-19793.0,Cluster-14550.1573,Cluster-20198.0,Cluster-16729.0,Cluster-14550.4075,Cluster-14550.8584,Cluster-14550.10227,Cluster-14550.10724,Cluster-14550.4844,Cluster-442.0,Cluster-14550.18477,Cluster-14550.25981,Cluster-14550.16296,Cluster-14550.26572,Cluster-14550.21061,Cluster-15500.0,Cluster-14550.9592,Cluster-8362.0,Cluster-14550.28713,Cluster-14550.1…
GO:0008150	Biological Process	GO:0065007	biological regulation	GO:0050789	regulation of biological process	GO:0048583	regulation of response to stimulus	149	Cluster-14550.20855,Cluster-14550.2937,Cluster-442.0,Cluster-14550.18155,Cluster-14550.21806,Cluster-20198.0,Cluster-2597.1,Cluster-14550.6086,Cluster-24808.0,Cluster-14550.1751,Cluster-14550.10513,Cluster-14550.9592,Cluster-14550.23855,Cluster-11816.0,Cluster-14550.3104,Cluster-14550.9386,Cluster-21360.0,Cluster-14550.10724,Cluster-14550.21353,Cluster-20581.0,Cluster-14550.4844,Cluster-14550.161…
GO:0008150	Biological Process	GO:0065007	biological regulation	GO:0050789	regulation of biological process	GO:0042752	regulation of circadian rhythm	3	Cluster-11041.0,Cluster-14550.26333,Cluster-14550.2073
GO:0008150	Biological Process	GO:0065007	biological regulation	GO:0050789	regulation of biological process	GO:0023051	regulation of signaling	125	Cluster-14550.5830,Cluster-14550.27020,Cluster-14550.25159,Cluster-14550.27223,Cluster-14550.11174,Cluster-14550.29356,Cluster-14550.22828,Cluster-15500.0,Cluster-14550.20612,Cluster-14550.15521,Cluster-20494.0,Cluster-14550.1321,Cluster-15608.0,Cluster-14550.8078,Cluster-14550.15113,Cluster-14550.18113,Cluster-14550.2623,Cluster-14550.5418,Cluster-14550.27283,Cluster-14550.19825,Cluster-14550.18…
GO:0008150	Biological Process	GO:0032502	developmental process	GO:0048646	anatomical structure formation involved in morphogenesis	GO:0030703	eggshell formation	17	Cluster-14550.14016,Cluster-14550.8937,Cluster-20053.0,Cluster-14550.15628,Cluster-14550.29349,Cluster-3297.0,Cluster-14550.15523,Cluster-11712.0,Cluster-18011.0,Cluster-14550.18060,Cluster-14550.29374,Cluster-14550.29348,Cluster-21537.0,Cluster-14550.27578,Cluster-14550.11246,Cluster-14550.2222,Cluster-14550.14075
GO:0008150	Biological Process	GO:0032502	developmental process	GO:0048646	anatomical structure formation involved in morphogenesis	GO:0097186	amelogenesis	1	Cluster-14550.9226
GO:0008150	Biological Process	GO:0032502	developmental process	GO:0048646	anatomical structure formation involved in morphogenesis	GO:0030435	sporulation resulting in formation of a cellular spore	7	Cluster-4638.0,Cluster-14550.26637,Cluster-14550.6091,Cluster-14550.26497,Cluster-14550.8211,Cluster-14550.21973,Cluster-7066.0
GO:0008150	Biological Process	GO:0032502	developmental process	GO:0048646	anatomical structure formation involved in morphogenesis	GO:0001525	angiogenesis	1	Cluster-14550.25203
GO:0008150	Biological Process	GO:0032502	developmental process	GO:0048646	anatomical structure formation involved in morphogenesis	GO:0007349	cellularization	1	Cluster-14550.19167
GO:0008150	Biological Process	GO:0032502	developmental process	GO:0048646	anatomical structure formation involved in morphogenesis	GO:0010927	cellular component assembly involved in morphogenesis	18	Cluster-14550.16547,Cluster-14550.22228,Cluster-14550.9334,Cluster-14550.18887,Cluster-14550.11663,Cluster-21221.0,Cluster-4415.0,Cluster-14550.11521,Cluster-14550.19406,Cluster-14550.18514,Cluster-19763.0,Cluster-10119.0,Cluster-19763.1,Cluster-14550.13342,Cluster-14550.19060,Cluster-14550.18529,Cluster-23058.1,Cluster-14550.28402
GO:0008150	Biological Process	GO:0032502	developmental process	GO:0051094	positive regulation of developmental process	GO:0042482	positive regulation of odontogenesis	1	Cluster-14550.9226
GO:0008150	Biological Process	GO:0032502	developmental process	GO:0051094	positive regulation of developmental process	GO:0045597	positive regulation of cell differentiation	5	Cluster-14550.21973,Cluster-7066.0,Cluster-14550.26637,Cluster-14550.6091,Cluster-4638.0
GO:0008150	Biological Process	GO:0032502	developmental process	GO:0051094	positive regulation of developmental process	GO:0070169	positive regulation of biomineral tissue development	1	Cluster-14550.9226
GO:0008150	Biological Process	GO:0032502	developmental process	GO:0051094	positive regulation of developmental process	GO:1904018	positive regulation of vasculature development	1	Cluster-14550.25203
GO:0008150	Biological Process	GO:0032502	developmental process	GO:0051094	positive regulation of developmental process	GO:0043938	positive regulation of sporulation	5	Cluster-7066.0,Cluster-14550.21973,Cluster-14550.6091,Cluster-14550.26637,Cluster-4638.0
GO:0008150	Biological Process	GO:0032502	developmental process	GO:0044767	single-organism developmental process	GO:0034505	tooth mineralization	1	Cluster-14550.9226
GO:0008150	Biological Process	GO:0032502	developmental process	GO:0044767	single-organism developmental process	GO:0030900	forebrain development	1	Cluster-1751.0
GO:0008150	Biological Process	GO:0032502	developmental process	GO:0044767	single-organism developmental process	GO:0030703	eggshell formation	17	Cluster-14550.14016,Cluster-14550.8937,Cluster-20053.0,Cluster-14550.15628,Cluster-14550.29349,Cluster-3297.0,Cluster-14550.15523,Cluster-11712.0,Cluster-18011.0,Cluster-14550.18060,Cluster-14550.29374,Cluster-14550.29348,Cluster-21537.0,Cluster-14550.27578,Cluster-14550.11246,Cluster-14550.2222,Cluster-14550.14075
GO:0008150	Biological Process	GO:0032502	developmental process	GO:0044767	single-organism developmental process	GO:0010927	cellular component assembly involved in morphogenesis	18	Cluster-14550.16547,Cluster-14550.22228,Cluster-14550.9334,Cluster-14550.18887,Cluster-14550.11663,Cluster-21221.0,Cluster-4415.0,Cluster-14550.11521,Cluster-14550.19406,Cluster-14550.18514,Cluster-19763.0,Cluster-10119.0,Cluster-19763.1,Cluster-14550.13342,Cluster-14550.19060,Cluster-14550.18529,Cluster-23058.1,Cluster-14550.28402
GO:0008150	Biological Process	GO:0032502	developmental process	GO:0044767	single-organism developmental process	GO:0030902	hindbrain development	2	Cluster-14550.24891,Cluster-14550.3055
GO:0008150	Biological Process	GO:0032502	developmental process	GO:0044767	single-organism developmental process	GO:0061061	muscle structure development	2	Cluster-14550.865,Cluster-14550.24980
GO:0008150	Biological Process	GO:0032502	developmental process	GO:0044767	single-organism developmental process	GO:0009791	post-embryonic development	41	Cluster-14550.6269,Cluster-14550.22510,Cluster-22581.0,Cluster-21731.0,Cluster-14550.11690,Cluster-14550.21289,Cluster-14550.29999,Cluster-14550.5707,Cluster-14550.24483,Cluster-14550.19842,Cluster-22347.0,Cluster-14550.24386,Cluster-14550.14233,Cluster-14550.10306,Cluster-14917.1,Cluster-14550.8379,Cluster-22011.0,Cluster-5920.0,Cluster-17640.1,Cluster-19357.1,Cluster-14550.11272,Cluster-14550.2…
GO:0008150	Biological Process	GO:0032502	developmental process	GO:0044767	single-organism developmental process	GO:0048589	developmental growth	15	Cluster-18782.4,Cluster-14550.20320,Cluster-14550.28842,Cluster-14550.11889,Cluster-14550.14281,Cluster-8193.0,Cluster-14550.2205,Cluster-8193.1,Cluster-14550.10240,Cluster-14550.8259,Cluster-14550.28843,Cluster-14550.7284,Cluster-9146.0,Cluster-14550.4603,Cluster-14550.11668
GO:0008150	Biological Process	GO:0032502	developmental process	GO:0044767	single-organism developmental process	GO:0007349	cellularization	1	Cluster-14550.19167
GO:0008150	Biological Process	GO:0032502	developmental process	GO:0044767	single-organism developmental process	GO:0048869	cellular developmental process	160	Cluster-8451.0,Cluster-14550.27322,Cluster-24202.0,Cluster-14550.9334,Cluster-14550.26497,Cluster-14550.19050,Cluster-14550.29348,Cluster-14550.24656,Cluster-14550.13156,Cluster-14550.12542,Cluster-14550.10626,Cluster-14550.20170,Cluster-14550.24685,Cluster-14550.20576,Cluster-14550.22021,Cluster-16645.0,Cluster-14550.18887,Cluster-14550.15628,Cluster-12278.0,Cluster-14550.22399,Cluster-14550.708…
GO:0008150	Biological Process	GO:0032502	developmental process	GO:0044767	single-organism developmental process	GO:0048514	blood vessel morphogenesis	1	Cluster-14550.25203
GO:0008150	Biological Process	GO:0032502	developmental process	GO:0044767	single-organism developmental process	GO:0007275	multicellular organismal development	113	Cluster-14550.4736,Cluster-11877.0,Cluster-24516.3,Cluster-14550.26264,Cluster-14550.23017,Cluster-14550.15696,Cluster-19357.1,Cluster-14550.13033,Cluster-14550.19167,Cluster-13944.0,Cluster-14550.12059,Cluster-16847.1,Cluster-14550.21527,Cluster-14550.11539,Cluster-14550.15349,Cluster-14550.15189,Cluster-23918.4,Cluster-14550.28436,Cluster-14550.4592,Cluster-14550.27848,Cluster-16340.0,Cluster-1…
GO:0008150	Biological Process	GO:0032502	developmental process	GO:0044767	single-organism developmental process	GO:0043934	sporulation	26	Cluster-14550.28912,Cluster-14550.14922,Cluster-22504.1,Cluster-14550.18488,Cluster-7066.0,Cluster-14550.25662,Cluster-14550.27982,Cluster-14550.26497,Cluster-14550.26463,Cluster-17106.0,Cluster-14550.18249,Cluster-14550.13594,Cluster-23269.0,Cluster-14550.8211,Cluster-23043.0,Cluster-14550.255,Cluster-14550.23673,Cluster-8026.0,Cluster-7760.0,Cluster-14550.21973,Cluster-14550.25014,Cluster-14550…
GO:0008150	Biological Process	GO:0032502	developmental process	GO:0044767	single-organism developmental process	GO:0007420	brain development	3	Cluster-14550.24891,Cluster-14550.3055,Cluster-1751.0
GO:0008150	Biological Process	GO:0032502	developmental process	GO:0044767	single-organism developmental process	GO:0060322	head development	3	Cluster-14550.24891,Cluster-14550.3055,Cluster-1751.0
GO:0008150	Biological Process	GO:0032502	developmental process	GO:0044767	single-organism developmental process	GO:0001525	angiogenesis	1	Cluster-14550.25203
GO:0008150	Biological Process	GO:0032502	developmental process	GO:0044767	single-organism developmental process	GO:0022037	metencephalon development	2	Cluster-14550.3055,Cluster-14550.24891
GO:0008150	Biological Process	GO:0032502	developmental process	GO:0044767	single-organism developmental process	GO:0009887	organ morphogenesis	1	Cluster-14550.9226
GO:0008150	Biological Process	GO:0032502	developmental process	GO:0044767	single-organism developmental process	GO:0031099	regeneration	15	Cluster-14550.2205,Cluster-8193.0,Cluster-14550.14281,Cluster-14550.11668,Cluster-14550.4603,Cluster-9146.0,Cluster-14550.7284,Cluster-14550.28843,Cluster-8193.1,Cluster-14550.10240,Cluster-14550.8259,Cluster-14550.20320,Cluster-18782.4,Cluster-14550.11889,Cluster-14550.28842
GO:0008150	Biological Process	GO:0032502	developmental process	GO:0044767	single-organism developmental process	GO:0009790	embryo development	15	Cluster-14550.16849,Cluster-23042.0,Cluster-24247.0,Cluster-14550.11184,Cluster-14550.14926,Cluster-17195.1,Cluster-24227.0,Cluster-536.0,Cluster-14550.1675,Cluster-14550.24014,Cluster-22730.3,Cluster-14550.15349,Cluster-802.0,Cluster-14550.8937,Cluster-14550.2687
GO:0008150	Biological Process	GO:0032502	developmental process	GO:0044767	single-organism developmental process	GO:0001568	blood vessel development	1	Cluster-14550.25203
GO:0008150	Biological Process	GO:0032502	developmental process	GO:0003006	developmental process involved in reproduction	GO:0030703	eggshell formation	17	Cluster-14550.14016,Cluster-14550.8937,Cluster-20053.0,Cluster-14550.15628,Cluster-14550.29349,Cluster-3297.0,Cluster-14550.15523,Cluster-11712.0,Cluster-18011.0,Cluster-14550.18060,Cluster-14550.29374,Cluster-14550.29348,Cluster-21537.0,Cluster-14550.27578,Cluster-14550.11246,Cluster-14550.2222,Cluster-14550.14075
GO:0008150	Biological Process	GO:0032502	developmental process	GO:0003006	developmental process involved in reproduction	GO:0030707	ovarian follicle cell development	17	Cluster-14550.18060,Cluster-18011.0,Cluster-14550.29374,Cluster-14550.29348,Cluster-21537.0,Cluster-14550.27578,Cluster-14550.8937,Cluster-14550.14016,Cluster-20053.0,Cluster-14550.15628,Cluster-3297.0,Cluster-14550.29349,Cluster-14550.15523,Cluster-11712.0,Cluster-14550.14075,Cluster-14550.11246,Cluster-14550.2222
GO:0008150	Biological Process	GO:0032502	developmental process	GO:0003006	developmental process involved in reproduction	GO:0007281	germ cell development	19	Cluster-14550.14075,Cluster-14550.11246,Cluster-14550.13319,Cluster-14550.2222,Cluster-18011.0,Cluster-14550.18060,Cluster-14550.29374,Cluster-14550.29348,Cluster-21537.0,Cluster-14550.27578,Cluster-14550.8937,Cluster-14550.14016,Cluster-14550.19167,Cluster-20053.0,Cluster-14550.15628,Cluster-3297.0,Cluster-14550.29349,Cluster-14550.15523,Cluster-11712.0
GO:0008150	Biological Process	GO:0032502	developmental process	GO:0003006	developmental process involved in reproduction	GO:0007548	sex differentiation	5	Cluster-14550.17170,Cluster-14550.15696,Cluster-14550.8802,Cluster-443.0,Cluster-14550.9593
GO:0008150	Biological Process	GO:0032502	developmental process	GO:0003006	developmental process involved in reproduction	GO:0007530	sex determination	8	Cluster-14550.21493,Cluster-14550.4692,Cluster-5709.0,Cluster-14550.24759,Cluster-14550.3651,Cluster-14550.12886,Cluster-18181.0,Cluster-14550.20170
GO:0008150	Biological Process	GO:0032502	developmental process	GO:0003006	developmental process involved in reproduction	GO:0048515	spermatid differentiation	2	Cluster-14550.13319,Cluster-14550.19167
GO:0008150	Biological Process	GO:0032502	developmental process	GO:0051093	negative regulation of developmental process	GO:0045596	negative regulation of cell differentiation	1	Cluster-14550.7888
GO:0008150	Biological Process	GO:0032502	developmental process	GO:0048856	anatomical structure development	GO:0048731	system development	50	Cluster-14550.3055,Cluster-15648.0,Cluster-14550.12513,Cluster-14550.9267,Cluster-14550.20056,Cluster-21370.0,Cluster-22693.0,Cluster-16759.2,Cluster-14550.19566,Cluster-14550.18262,Cluster-14550.9226,Cluster-19485.0,Cluster-14550.8824,Cluster-14550.24980,Cluster-6446.0,Cluster-12278.0,Cluster-1751.0,Cluster-4965.0,Cluster-14550.22399,Cluster-19652.30,Cluster-16337.0,Cluster-14550.14281,Cluster-1…
GO:0008150	Biological Process	GO:0032502	developmental process	GO:0048856	anatomical structure development	GO:0022037	metencephalon development	2	Cluster-14550.3055,Cluster-14550.24891
GO:0008150	Biological Process	GO:0032502	developmental process	GO:0048856	anatomical structure development	GO:0009653	anatomical structure morphogenesis	159	Cluster-14550.8211,Cluster-23233.1,Cluster-14550.5452,Cluster-4415.0,Cluster-23146.1,Cluster-14550.29374,Cluster-14550.7043,Cluster-14550.4136,Cluster-14550.14154,Cluster-14550.8937,Cluster-24072.2,Cluster-5298.0,Cluster-14550.13827,Cluster-14550.13342,Cluster-14550.11663,Cluster-14550.5707,Cluster-14550.29999,Cluster-14550.27578,Cluster-14550.18261,Cluster-18011.0,Cluster-14550.26229,Cluster-225…
GO:0008150	Biological Process	GO:0032502	developmental process	GO:0048856	anatomical structure development	GO:0048513	organ development	19	Cluster-14550.20056,Cluster-14550.9226,Cluster-14550.4638,Cluster-14550.24980,Cluster-14550.12513,Cluster-14550.25395,Cluster-14550.27848,Cluster-14550.3055,Cluster-15648.0,Cluster-23918.4,Cluster-14550.6419,Cluster-14550.865,Cluster-16847.1,Cluster-14550.14926,Cluster-14550.11889,Cluster-1751.0,Cluster-14550.14281,Cluster-19652.30,Cluster-14550.24891
GO:0008150	Biological Process	GO:0032502	developmental process	GO:0048856	anatomical structure development	GO:0048468	cell development	45	Cluster-14550.27101,Cluster-14550.24685,Cluster-14550.10333,Cluster-16645.0,Cluster-14550.10626,Cluster-14550.4592,Cluster-14550.2222,Cluster-14550.29374,Cluster-14550.29348,Cluster-21537.0,Cluster-14550.21527,Cluster-13944.0,Cluster-14550.8937,Cluster-14550.19167,Cluster-14550.14016,Cluster-20053.0,Cluster-14550.23017,Cluster-3297.0,Cluster-14550.15523,Cluster-11712.0,Cluster-21370.0,Cluster-226…
GO:0008150	Biological Process	GO:0032502	developmental process	GO:0048856	anatomical structure development	GO:0009888	tissue development	36	Cluster-14550.9226,Cluster-14550.14075,Cluster-14550.20320,Cluster-8193.0,Cluster-14550.11246,Cluster-14550.28843,Cluster-9146.0,Cluster-14550.18060,Cluster-18011.0,Cluster-14550.28842,Cluster-14550.27578,Cluster-14550.15628,Cluster-14550.14281,Cluster-14550.2205,Cluster-14550.10240,Cluster-14550.4603,Cluster-14550.29349,Cluster-16566.8,Cluster-18165.2,Cluster-8193.1,Cluster-14550.8259,Cluster-14…
GO:0008150	Biological Process	GO:0032502	developmental process	GO:0048856	anatomical structure development	GO:0009790	embryo development	15	Cluster-14550.16849,Cluster-23042.0,Cluster-24247.0,Cluster-14550.11184,Cluster-14550.14926,Cluster-17195.1,Cluster-24227.0,Cluster-536.0,Cluster-14550.1675,Cluster-14550.24014,Cluster-22730.3,Cluster-14550.15349,Cluster-802.0,Cluster-14550.8937,Cluster-14550.2687
GO:0008150	Biological Process	GO:0032502	developmental process	GO:0048856	anatomical structure development	GO:0031099	regeneration	15	Cluster-14550.2205,Cluster-8193.0,Cluster-14550.14281,Cluster-14550.11668,Cluster-14550.4603,Cluster-9146.0,Cluster-14550.7284,Cluster-14550.28843,Cluster-8193.1,Cluster-14550.10240,Cluster-14550.8259,Cluster-14550.20320,Cluster-18782.4,Cluster-14550.11889,Cluster-14550.28842
GO:0008150	Biological Process	GO:0032502	developmental process	GO:0048856	anatomical structure development	GO:0021537	telencephalon development	1	Cluster-1751.0
GO:0008150	Biological Process	GO:0032502	developmental process	GO:0048856	anatomical structure development	GO:0001568	blood vessel development	1	Cluster-14550.25203
GO:0008150	Biological Process	GO:0032502	developmental process	GO:0048856	anatomical structure development	GO:0060322	head development	3	Cluster-14550.24891,Cluster-14550.3055,Cluster-1751.0
GO:0008150	Biological Process	GO:0032502	developmental process	GO:0048856	anatomical structure development	GO:0030900	forebrain development	1	Cluster-1751.0
GO:0008150	Biological Process	GO:0032502	developmental process	GO:0048856	anatomical structure development	GO:0030902	hindbrain development	2	Cluster-14550.24891,Cluster-14550.3055
GO:0008150	Biological Process	GO:0032502	developmental process	GO:0048856	anatomical structure development	GO:0021543	pallium development	1	Cluster-1751.0
GO:0008150	Biological Process	GO:0032502	developmental process	GO:0048856	anatomical structure development	GO:0061061	muscle structure development	2	Cluster-14550.865,Cluster-14550.24980
GO:0008150	Biological Process	GO:0032502	developmental process	GO:0009653	anatomical structure morphogenesis	GO:0048646	anatomical structure formation involved in morphogenesis	50	Cluster-14550.19167,Cluster-14550.8937,Cluster-14550.14016,Cluster-20053.0,Cluster-14550.15523,Cluster-14550.9334,Cluster-14550.26497,Cluster-3297.0,Cluster-14550.16547,Cluster-11712.0,Cluster-14550.25662,Cluster-14550.29374,Cluster-14550.29348,Cluster-4415.0,Cluster-14550.8211,Cluster-21537.0,Cluster-21221.0,Cluster-14550.13342,Cluster-14550.2222,Cluster-14550.21973,Cluster-4638.0,Cluster-14550.…
GO:0008150	Biological Process	GO:0032502	developmental process	GO:0009653	anatomical structure morphogenesis	GO:0022603	regulation of anatomical structure morphogenesis	15	Cluster-15518.1,Cluster-7066.0,Cluster-14550.7888,Cluster-14550.21973,Cluster-14550.25203,Cluster-14550.7083,Cluster-14550.26497,Cluster-19804.2,Cluster-23146.1,Cluster-14550.9226,Cluster-14550.6091,Cluster-14550.26637,Cluster-4638.0,Cluster-18165.12,Cluster-14550.8211
GO:0008150	Biological Process	GO:0032502	developmental process	GO:0009653	anatomical structure morphogenesis	GO:0032989	cellular component morphogenesis	82	Cluster-16645.0,Cluster-14550.24685,Cluster-24072.2,Cluster-14550.13827,Cluster-14550.13342,Cluster-14550.12542,Cluster-14550.10626,Cluster-23233.1,Cluster-14550.13156,Cluster-4415.0,Cluster-23146.1,Cluster-14550.9334,Cluster-8451.0,Cluster-14550.14154,Cluster-14550.4136,Cluster-14550.18529,Cluster-18165.12,Cluster-14550.16144,Cluster-14550.28402,Cluster-21800.1,Cluster-19221.1,Cluster-16759.2,Cl…
GO:0008150	Biological Process	GO:0032502	developmental process	GO:0009653	anatomical structure morphogenesis	GO:0010927	cellular component assembly involved in morphogenesis	18	Cluster-14550.16547,Cluster-14550.22228,Cluster-14550.9334,Cluster-14550.18887,Cluster-14550.11663,Cluster-21221.0,Cluster-4415.0,Cluster-14550.11521,Cluster-14550.19406,Cluster-14550.18514,Cluster-19763.0,Cluster-10119.0,Cluster-19763.1,Cluster-14550.13342,Cluster-14550.19060,Cluster-14550.18529,Cluster-23058.1,Cluster-14550.28402
GO:0008150	Biological Process	GO:0032502	developmental process	GO:0009653	anatomical structure morphogenesis	GO:0048514	blood vessel morphogenesis	1	Cluster-14550.25203
GO:0008150	Biological Process	GO:0032502	developmental process	GO:0009653	anatomical structure morphogenesis	GO:0009887	organ morphogenesis	1	Cluster-14550.9226
GO:0008150	Biological Process	GO:0032502	developmental process	GO:0009653	anatomical structure morphogenesis	GO:0009886	post-embryonic morphogenesis	41	Cluster-14550.21289,Cluster-14550.11690,Cluster-21731.0,Cluster-14550.24483,Cluster-14550.5707,Cluster-14550.29999,Cluster-14550.22510,Cluster-14550.6269,Cluster-22581.0,Cluster-14550.8379,Cluster-17640.1,Cluster-22011.0,Cluster-5920.0,Cluster-14550.24386,Cluster-22347.0,Cluster-14550.19842,Cluster-14550.14233,Cluster-14550.10306,Cluster-14917.1,Cluster-14550.11539,Cluster-14550.7391,Cluster-1455…
GO:0008150	Biological Process	GO:0032502	developmental process	GO:0050793	regulation of developmental process	GO:0022603	regulation of anatomical structure morphogenesis	15	Cluster-15518.1,Cluster-7066.0,Cluster-14550.7888,Cluster-14550.21973,Cluster-14550.25203,Cluster-14550.7083,Cluster-14550.26497,Cluster-19804.2,Cluster-23146.1,Cluster-14550.9226,Cluster-14550.6091,Cluster-14550.26637,Cluster-4638.0,Cluster-18165.12,Cluster-14550.8211
GO:0008150	Biological Process	GO:0032502	developmental process	GO:0050793	regulation of developmental process	GO:0051093	negative regulation of developmental process	1	Cluster-14550.7888
GO:0008150	Biological Process	GO:0032502	developmental process	GO:0050793	regulation of developmental process	GO:0045595	regulation of cell differentiation	9	Cluster-14550.8211,Cluster-14550.26637,Cluster-14550.6091,Cluster-4638.0,Cluster-14550.7888,Cluster-7066.0,Cluster-14550.21973,Cluster-14550.27322,Cluster-14550.26497
GO:0008150	Biological Process	GO:0032502	developmental process	GO:0050793	regulation of developmental process	GO:0043937	regulation of sporulation	7	Cluster-14550.8211,Cluster-14550.26497,Cluster-14550.21973,Cluster-7066.0,Cluster-4638.0,Cluster-14550.6091,Cluster-14550.26637
GO:0008150	Biological Process	GO:0032502	developmental process	GO:0050793	regulation of developmental process	GO:2000026	regulation of multicellular organismal development	13	Cluster-14550.9226,Cluster-536.0,Cluster-17195.1,Cluster-14550.14926,Cluster-14550.11184,Cluster-23042.0,Cluster-24247.0,Cluster-14550.2687,Cluster-802.0,Cluster-14550.8937,Cluster-14550.25203,Cluster-14550.15349,Cluster-23918.4
GO:0008150	Biological Process	GO:0032502	developmental process	GO:0050793	regulation of developmental process	GO:0051094	positive regulation of developmental process	7	Cluster-7066.0,Cluster-14550.21973,Cluster-14550.25203,Cluster-4638.0,Cluster-14550.6091,Cluster-14550.9226,Cluster-14550.26637
GO:0008150	Biological Process	GO:0023052	signaling	GO:0044700	single organism signaling	GO:0007165	signal transduction	1100	Cluster-5937.0,Cluster-14550.20284,Cluster-14550.22925,Cluster-7292.0,Cluster-14550.28740,Cluster-14550.26010,Cluster-14490.1,Cluster-21287.0,Cluster-14550.26827,Cluster-16573.0,Cluster-14550.14196,Cluster-11149.0,Cluster-14550.7901,Cluster-14550.15696,Cluster-556.0,Cluster-14550.53,Cluster-14550.16773,Cluster-7286.0,Cluster-14550.1406,Cluster-14550.12332,Cluster-14550.19374,Cluster-14550.20528,C…
GO:0008150	Biological Process	GO:0023052	signaling	GO:0044700	single organism signaling	GO:0023056	positive regulation of signaling	30	Cluster-20198.0,Cluster-16729.0,Cluster-16751.0,Cluster-14550.19823,Cluster-21310.0,Cluster-14550.15521,Cluster-14550.21353,Cluster-14550.7553,Cluster-15500.0,Cluster-14550.20477,Cluster-12215.0,Cluster-14550.27020,Cluster-14550.7612,Cluster-14550.20855,Cluster-17998.0,Cluster-21393.0,Cluster-14550.25203,Cluster-14550.14669,Cluster-14550.6434,Cluster-14550.3104,Cluster-14550.23797,Cluster-14550.2…
GO:0008150	Biological Process	GO:0023052	signaling	GO:0044700	single organism signaling	GO:0007267	cell-cell signaling	59	Cluster-19195.0,Cluster-22027.0,Cluster-19484.0,Cluster-20913.0,Cluster-14550.25484,Cluster-14550.5986,Cluster-14550.16851,Cluster-14550.16870,Cluster-20970.0,Cluster-14550.11021,Cluster-14701.0,Cluster-14550.17126,Cluster-14550.20271,Cluster-923.0,Cluster-21032.0,Cluster-14550.23788,Cluster-13935.0,Cluster-14540.0,Cluster-14550.11659,Cluster-14550.16631,Cluster-14550.21754,Cluster-14550.4626,Clu…
GO:0008150	Biological Process	GO:0023052	signaling	GO:0044700	single organism signaling	GO:0023057	negative regulation of signaling	15	Cluster-14550.20612,Cluster-14550.9935,Cluster-14550.13769,Cluster-14550.11697,Cluster-14550.1751,Cluster-14550.2942,Cluster-14550.17879,Cluster-14550.15361,Cluster-14550.20611,Cluster-2597.1,Cluster-14550.24086,Cluster-19947.0,Cluster-14550.23597,Cluster-14550.29536,Cluster-14550.11254
GO:0008150	Biological Process	GO:0023052	signaling	GO:0023056	positive regulation of signaling	GO:0009967	positive regulation of signal transduction	30	Cluster-14550.14738,Cluster-14550.19825,Cluster-14550.5418,Cluster-14550.18180,Cluster-14550.29538,Cluster-14550.21628,Cluster-21393.0,Cluster-17998.0,Cluster-14550.14669,Cluster-14550.25203,Cluster-14550.6434,Cluster-14550.23797,Cluster-14550.3104,Cluster-14550.23855,Cluster-12665.0,Cluster-14550.27348,Cluster-14550.15521,Cluster-14550.21353,Cluster-14550.7553,Cluster-15500.0,Cluster-14550.20477…
GO:0008150	Biological Process	GO:0023052	signaling	GO:0023057	negative regulation of signaling	GO:0009968	negative regulation of signal transduction	8	Cluster-14550.11697,Cluster-14550.2942,Cluster-14550.1751,Cluster-2597.1,Cluster-14550.24086,Cluster-19947.0,Cluster-14550.29536,Cluster-14550.11254
GO:0008150	Biological Process	GO:0023052	signaling	GO:0023057	negative regulation of signaling	GO:0050805	negative regulation of synaptic transmission	1	Cluster-14550.15361
GO:0008150	Biological Process	GO:0023052	signaling	GO:0023051	regulation of signaling	GO:0023057	negative regulation of signaling	15	Cluster-14550.20612,Cluster-14550.9935,Cluster-14550.13769,Cluster-14550.11697,Cluster-14550.1751,Cluster-14550.2942,Cluster-14550.17879,Cluster-14550.15361,Cluster-14550.20611,Cluster-2597.1,Cluster-14550.24086,Cluster-19947.0,Cluster-14550.23597,Cluster-14550.29536,Cluster-14550.11254
GO:0008150	Biological Process	GO:0023052	signaling	GO:0023051	regulation of signaling	GO:0050804	modulation of synaptic transmission	9	Cluster-14550.15113,Cluster-14550.15361,Cluster-14550.13120,Cluster-14550.11021,Cluster-14550.11659,Cluster-14550.16631,Cluster-14550.1321,Cluster-14550.14844,Cluster-14550.12454
GO:0008150	Biological Process	GO:0023052	signaling	GO:0023051	regulation of signaling	GO:0001881	receptor recycling	1	Cluster-14550.23797
GO:0008150	Biological Process	GO:0023052	signaling	GO:0023051	regulation of signaling	GO:0009966	regulation of signal transduction	102	Cluster-20198.0,Cluster-14550.18155,Cluster-14550.21806,Cluster-14550.21315,Cluster-14550.20477,Cluster-17878.0,Cluster-14550.2937,Cluster-15434.0,Cluster-14550.20855,Cluster-14550.19126,Cluster-14550.3104,Cluster-11816.0,Cluster-14550.16064,Cluster-14550.10513,Cluster-14550.23855,Cluster-14550.1751,Cluster-14550.22318,Cluster-14550.16773,Cluster-2597.1,Cluster-14564.0,Cluster-14550.18514,Cluster…
GO:0008150	Biological Process	GO:0023052	signaling	GO:0023051	regulation of signaling	GO:0023056	positive regulation of signaling	30	Cluster-20198.0,Cluster-16729.0,Cluster-16751.0,Cluster-14550.19823,Cluster-21310.0,Cluster-14550.15521,Cluster-14550.21353,Cluster-14550.7553,Cluster-15500.0,Cluster-14550.20477,Cluster-12215.0,Cluster-14550.27020,Cluster-14550.7612,Cluster-14550.20855,Cluster-17998.0,Cluster-21393.0,Cluster-14550.25203,Cluster-14550.14669,Cluster-14550.6434,Cluster-14550.3104,Cluster-14550.23797,Cluster-14550.2…
GO:0008150	Biological Process	GO:0008152	metabolic process	GO:0042445	hormone metabolic process	GO:0034754	cellular hormone metabolic process	57	Cluster-14550.7148,Cluster-14550.8639,Cluster-14550.13797,Cluster-19465.0,Cluster-14550.16832,Cluster-14550.19907,Cluster-4472.4,Cluster-14550.9498,Cluster-14550.29796,Cluster-22793.1,Cluster-14550.4717,Cluster-23419.0,Cluster-19649.0,Cluster-16788.0,Cluster-13492.3,Cluster-14550.13600,Cluster-14550.83,Cluster-14550.14842,Cluster-14550.16044,Cluster-14550.16859,Cluster-14550.710,Cluster-14550.117…
GO:0008150	Biological Process	GO:0008152	metabolic process	GO:0042445	hormone metabolic process	GO:0042446	hormone biosynthetic process	3	Cluster-16176.0,Cluster-14550.16604,Cluster-14550.3429
GO:0008150	Biological Process	GO:0008152	metabolic process	GO:0042445	hormone metabolic process	GO:0042810	pheromone metabolic process	3	Cluster-14550.16604,Cluster-14550.3429,Cluster-16176.0
GO:0008150	Biological Process	GO:0008152	metabolic process	GO:0009893	positive regulation of metabolic process	GO:0009896	positive regulation of catabolic process	47	Cluster-14550.16607,Cluster-14550.8959,Cluster-14550.14251,Cluster-14550.20468,Cluster-24530.0,Cluster-14550.16011,Cluster-23732.0,Cluster-24612.0,Cluster-179.0,Cluster-23042.0,Cluster-14550.29802,Cluster-14550.14591,Cluster-18164.0,Cluster-1179.0,Cluster-14550.16279,Cluster-14550.26654,Cluster-14550.14045,Cluster-15929.0,Cluster-20646.0,Cluster-14550.14782,Cluster-14550.1866,Cluster-14550.29750,…
GO:0008150	Biological Process	GO:0008152	metabolic process	GO:0009893	positive regulation of metabolic process	GO:0009891	positive regulation of biosynthetic process	48	Cluster-14550.4692,Cluster-14550.7807,Cluster-14550.5456,Cluster-20791.2,Cluster-14550.10663,Cluster-22342.0,Cluster-14550.11120,Cluster-18181.0,Cluster-14550.15012,Cluster-21456.0,Cluster-14550.24869,Cluster-14550.3470,Cluster-14550.20567,Cluster-14550.13416,Cluster-22068.0,Cluster-21878.0,Cluster-5709.0,Cluster-14550.26374,Cluster-14550.22482,Cluster-14550.14328,Cluster-14550.27630,Cluster-1455…
GO:0008150	Biological Process	GO:0008152	metabolic process	GO:0009893	positive regulation of metabolic process	GO:0051173	positive regulation of nitrogen compound metabolic process	48	Cluster-14550.446,Cluster-21680.0,Cluster-14550.10903,Cluster-23118.2,Cluster-14550.19567,Cluster-15937.1,Cluster-12111.0,Cluster-14550.15517,Cluster-23586.2,Cluster-14550.20170,Cluster-14550.12886,Cluster-14490.1,Cluster-14550.9206,Cluster-12490.0,Cluster-12582.0,Cluster-14550.3651,Cluster-14550.24759,Cluster-11780.0,Cluster-14550.13751,Cluster-14550.14226,Cluster-14550.8727,Cluster-14550.21493,…
GO:0008150	Biological Process	GO:0008152	metabolic process	GO:0009893	positive regulation of metabolic process	GO:0031325	positive regulation of cellular metabolic process	115	Cluster-14550.27630,Cluster-14550.16011,Cluster-24530.0,Cluster-14550.8959,Cluster-19624.0,Cluster-14550.14251,Cluster-14550.5223,Cluster-179.0,Cluster-14550.20567,Cluster-22068.0,Cluster-14550.14590,Cluster-21878.0,Cluster-14550.26374,Cluster-24612.0,Cluster-14550.22482,Cluster-14550.14328,Cluster-23732.0,Cluster-14550.29538,Cluster-15929.0,Cluster-14550.14045,Cluster-20646.0,Cluster-14550.11120…
GO:0008150	Biological Process	GO:0008152	metabolic process	GO:0009893	positive regulation of metabolic process	GO:0010604	positive regulation of macromolecule metabolic process	70	Cluster-14550.13751,Cluster-14550.25048,Cluster-14550.14226,Cluster-14550.21493,Cluster-14550.3651,Cluster-11780.0,Cluster-14490.1,Cluster-14550.11614,Cluster-12490.0,Cluster-15937.1,Cluster-12111.0,Cluster-14550.4075,Cluster-14550.12886,Cluster-14550.19567,Cluster-23118.2,Cluster-14550.446,Cluster-21680.0,Cluster-14550.10663,Cluster-14550.7612,Cluster-20791.2,Cluster-14550.5456,Cluster-14550.780…
GO:0008150	Biological Process	GO:0008152	metabolic process	GO:0009893	positive regulation of metabolic process	GO:0043085	positive regulation of catalytic activity	14	Cluster-14550.18113,Cluster-14550.29538,Cluster-14550.7612,Cluster-14550.1976,Cluster-14550.19974,Cluster-14550.15321,Cluster-13298.0,Cluster-14550.5418,Cluster-8693.0,Cluster-14550.21404,Cluster-16190.0,Cluster-14550.498,Cluster-14550.25860,Cluster-14550.4075
GO:0008150	Biological Process	GO:0008152	metabolic process	GO:0006807	nitrogen compound metabolic process	GO:2001057	reactive nitrogen species metabolic process	14	Cluster-14550.7005,Cluster-18809.0,Cluster-14550.26978,Cluster-24931.0,Cluster-14550.25272,Cluster-14550.19280,Cluster-14550.16973,Cluster-14550.5981,Cluster-2259.5,Cluster-14550.4333,Cluster-14550.14168,Cluster-22625.0,Cluster-358.0,Cluster-12676.1
GO:0008150	Biological Process	GO:0008152	metabolic process	GO:0006807	nitrogen compound metabolic process	GO:0051171	regulation of nitrogen compound metabolic process	1678	Cluster-18589.0,Cluster-14550.19292,Cluster-12301.0,Cluster-14550.24035,Cluster-14550.9145,Cluster-16396.0,Cluster-14550.7748,Cluster-14550.5011,Cluster-8014.1,Cluster-14550.6914,Cluster-8969.0,Cluster-14550.13751,Cluster-14550.20048,Cluster-14550.18016,Cluster-14550.13693,Cluster-14550.8986,Cluster-13567.0,Cluster-14550.291,Cluster-14254.0,Cluster-14550.21661,Cluster-14550.713,Cluster-14550.1886…
GO:0008150	Biological Process	GO:0008152	metabolic process	GO:0006807	nitrogen compound metabolic process	GO:0071941	nitrogen cycle metabolic process	27	Cluster-14550.21281,Cluster-22400.0,Cluster-14550.14399,Cluster-14550.7005,Cluster-15845.0,Cluster-22553.0,Cluster-14550.26978,Cluster-14550.10779,Cluster-7474.0,Cluster-14550.16973,Cluster-2259.5,Cluster-14550.14168,Cluster-7633.0,Cluster-358.0,Cluster-14550.18426,Cluster-18809.0,Cluster-15485.0,Cluster-14550.19280,Cluster-14550.25272,Cluster-24931.0,Cluster-14550.4333,Cluster-14550.20034,Cluste…
GO:0008150	Biological Process	GO:0008152	metabolic process	GO:0006807	nitrogen compound metabolic process	GO:0034641	cellular nitrogen compound metabolic process	4908	Cluster-14550.19849,Cluster-14550.11622,Cluster-14550.16728,Cluster-14550.11837,Cluster-22118.0,Cluster-15077.0,Cluster-21210.0,Cluster-14550.27345,Cluster-1243.0,Cluster-18165.27,Cluster-23864.0,Cluster-14860.0,Cluster-14550.10008,Cluster-13594.0,Cluster-1347.0,Cluster-24945.0,Cluster-14550.16215,Cluster-14550.18964,Cluster-17010.0,Cluster-14550.26202,Cluster-14550.993,Cluster-14550.15240,Cluste…
GO:0008150	Biological Process	GO:0008152	metabolic process	GO:0006807	nitrogen compound metabolic process	GO:0097164	ammonium ion metabolic process	4	Cluster-14550.22118,Cluster-14550.16660,Cluster-14550.22117,Cluster-1236.1
GO:0008150	Biological Process	GO:0008152	metabolic process	GO:0006807	nitrogen compound metabolic process	GO:0051172	negative regulation of nitrogen compound metabolic process	71	Cluster-14550.14820,Cluster-25004.3,Cluster-16680.0,Cluster-14550.2073,Cluster-14550.18990,Cluster-14550.7784,Cluster-22075.0,Cluster-11041.0,Cluster-14550.3190,Cluster-10730.0,Cluster-14550.4950,Cluster-14550.26333,Cluster-25004.4,Cluster-14550.13596,Cluster-14550.21794,Cluster-21043.7,Cluster-17528.0,Cluster-15700.1,Cluster-14550.23487,Cluster-18005.0,Cluster-19458.0,Cluster-22013.0,Cluster-203…
GO:0008150	Biological Process	GO:0008152	metabolic process	GO:0006807	nitrogen compound metabolic process	GO:1901564	organonitrogen compound metabolic process	2923	Cluster-14550.18014,Cluster-14550.24725,Cluster-14550.17657,Cluster-3173.0,Cluster-19266.2,Cluster-14550.14221,Cluster-19241.0,Cluster-5202.0,Cluster-14550.2747,Cluster-16939.0,Cluster-22049.0,Cluster-24345.0,Cluster-12495.0,Cluster-14550.15955,Cluster-24024.2,Cluster-14550.22311,Cluster-14550.7067,Cluster-14550.15308,Cluster-17007.0,Cluster-23989.0,Cluster-14550.25399,Cluster-14550.29448,Cluster…
GO:0008150	Biological Process	GO:0008152	metabolic process	GO:0006807	nitrogen compound metabolic process	GO:0051173	positive regulation of nitrogen compound metabolic process	48	Cluster-14550.446,Cluster-21680.0,Cluster-14550.10903,Cluster-23118.2,Cluster-14550.19567,Cluster-15937.1,Cluster-12111.0,Cluster-14550.15517,Cluster-23586.2,Cluster-14550.20170,Cluster-14550.12886,Cluster-14490.1,Cluster-14550.9206,Cluster-12490.0,Cluster-12582.0,Cluster-14550.3651,Cluster-14550.24759,Cluster-11780.0,Cluster-14550.13751,Cluster-14550.14226,Cluster-14550.8727,Cluster-14550.21493,…
GO:0008150	Biological Process	GO:0008152	metabolic process	GO:0044033	multi-organism metabolic process	GO:0044034	multi-organism biosynthetic process	2	Cluster-14550.22737,Cluster-14550.24133
GO:0008150	Biological Process	GO:0008152	metabolic process	GO:0044033	multi-organism metabolic process	GO:0019080	viral gene expression	48	Cluster-14550.24804,Cluster-13242.0,Cluster-865.0,Cluster-14550.24793,Cluster-14550.24794,Cluster-9535.2,Cluster-14550.3051,Cluster-17417.0,Cluster-14550.19554,Cluster-14550.18358,Cluster-21265.0,Cluster-10992.1,Cluster-14550.24802,Cluster-14550.14317,Cluster-3445.0,Cluster-14550.2389,Cluster-14550.15517,Cluster-8331.0,Cluster-14550.7077,Cluster-19798.5,Cluster-4344.0,Cluster-14550.26202,Cluster-…
GO:0008150	Biological Process	GO:0008152	metabolic process	GO:0009058	biosynthetic process	GO:0044711	single-organism biosynthetic process	1193	Cluster-14550.14842,Cluster-14550.20494,Cluster-5144.1,Cluster-14550.19825,Cluster-14550.15363,Cluster-14550.4654,Cluster-3208.2,Cluster-14550.10892,Cluster-14550.25827,Cluster-14720.11,Cluster-22297.1,Cluster-13492.3,Cluster-14550.22403,Cluster-14550.13832,Cluster-14550.25743,Cluster-23980.0,Cluster-24041.0,Cluster-15211.0,Cluster-14550.20037,Cluster-14550.17589,Cluster-21270.0,Cluster-14550.280…
GO:0008150	Biological Process	GO:0008152	metabolic process	GO:0009058	biosynthetic process	GO:0042446	hormone biosynthetic process	3	Cluster-16176.0,Cluster-14550.16604,Cluster-14550.3429
GO:0008150	Biological Process	GO:0008152	metabolic process	GO:0009058	biosynthetic process	GO:1903409	reactive oxygen species biosynthetic process	1	Cluster-14550.5981
GO:0008150	Biological Process	GO:0008152	metabolic process	GO:0009058	biosynthetic process	GO:0009890	negative regulation of biosynthetic process	71	Cluster-19652.21,Cluster-5709.1,Cluster-14550.24035,Cluster-14550.13621,Cluster-14550.17951,Cluster-14530.0,Cluster-14550.16352,Cluster-14550.3453,Cluster-22895.0,Cluster-4634.1,Cluster-14550.21312,Cluster-14550.22746,Cluster-14550.13140,Cluster-19695.0,Cluster-14550.713,Cluster-14550.993,Cluster-19551.0,Cluster-14550.25997,Cluster-3870.1,Cluster-14550.4560,Cluster-14550.17445,Cluster-14550.5065,…
GO:0008150	Biological Process	GO:0008152	metabolic process	GO:0009058	biosynthetic process	GO:0009889	regulation of biosynthetic process	1556	Cluster-20795.0,Cluster-7967.0,Cluster-23342.1,Cluster-14550.5456,Cluster-14550.4550,Cluster-14550.6083,Cluster-14070.0,Cluster-21668.2,Cluster-14550.3067,Cluster-15582.0,Cluster-15558.0,Cluster-18818.0,Cluster-20137.0,Cluster-8564.0,Cluster-835.0,Cluster-20139.0,Cluster-18165.45,Cluster-14550.1650,Cluster-14550.5364,Cluster-4374.0,Cluster-5840.0,Cluster-2047.0,Cluster-14550.20468,Cluster-14550.2…
GO:0008150	Biological Process	GO:0008152	metabolic process	GO:0009058	biosynthetic process	GO:0009891	positive regulation of biosynthetic process	48	Cluster-14550.4692,Cluster-14550.7807,Cluster-14550.5456,Cluster-20791.2,Cluster-14550.10663,Cluster-22342.0,Cluster-14550.11120,Cluster-18181.0,Cluster-14550.15012,Cluster-21456.0,Cluster-14550.24869,Cluster-14550.3470,Cluster-14550.20567,Cluster-14550.13416,Cluster-22068.0,Cluster-21878.0,Cluster-5709.0,Cluster-14550.26374,Cluster-14550.22482,Cluster-14550.14328,Cluster-14550.27630,Cluster-1455…
GO:0008150	Biological Process	GO:0008152	metabolic process	GO:0009058	biosynthetic process	GO:0044034	multi-organism biosynthetic process	2	Cluster-14550.22737,Cluster-14550.24133
GO:0008150	Biological Process	GO:0008152	metabolic process	GO:0009058	biosynthetic process	GO:0044249	cellular biosynthetic process	3720	Cluster-8720.0,Cluster-21186.0,Cluster-15006.0,Cluster-14550.27326,Cluster-20695.0,Cluster-14550.18514,Cluster-14550.13097,Cluster-14550.6542,Cluster-14550.15408,Cluster-14550.21089,Cluster-8401.0,Cluster-14550.5224,Cluster-18762.0,Cluster-14550.22271,Cluster-24661.0,Cluster-14550.8626,Cluster-15789.1,Cluster-21371.0,Cluster-14550.23184,Cluster-3308.0,Cluster-10975.1,Cluster-24041.9,Cluster-14550…
GO:0008150	Biological Process	GO:0008152	metabolic process	GO:0009058	biosynthetic process	GO:1901576	organic substance biosynthetic process	3866	Cluster-14550.26022,Cluster-3130.0,Cluster-4901.2,Cluster-14550.27553,Cluster-14550.22897,Cluster-13894.0,Cluster-14550.16287,Cluster-14550.14457,Cluster-12966.4,Cluster-15882.0,Cluster-20324.1,Cluster-14550.23619,Cluster-14550.4880,Cluster-14550.3515,Cluster-8792.7,Cluster-14550.540,Cluster-14550.2687,Cluster-14550.16082,Cluster-17724.0,Cluster-14550.15417,Cluster-14550.708,Cluster-19652.10,Clus…
GO:0008150	Biological Process	GO:0008152	metabolic process	GO:0044237	cellular metabolic process	GO:0044260	cellular macromolecule metabolic process	4934	Cluster-24345.0,Cluster-14550.23873,Cluster-14550.24764,Cluster-14550.17657,Cluster-23542.0,Cluster-14550.26629,Cluster-14435.0,Cluster-19520.0,Cluster-18960.2,Cluster-14550.14221,Cluster-18165.32,Cluster-19266.2,Cluster-14550.26979,Cluster-21837.0,Cluster-14550.10413,Cluster-14550.14454,Cluster-21104.0,Cluster-14550.1500,Cluster-14550.2140,Cluster-2008.0,Cluster-23989.0,Cluster-14550.16874,Clust…
GO:0008150	Biological Process	GO:0008152	metabolic process	GO:0044237	cellular metabolic process	GO:0006790	sulfur compound metabolic process	185	Cluster-14550.3764,Cluster-14550.21554,Cluster-13242.0,Cluster-22819.2,Cluster-4157.0,Cluster-1631.0,Cluster-12153.8,Cluster-20642.0,Cluster-16636.0,Cluster-23419.3,Cluster-14550.14403,Cluster-16566.8,Cluster-24208.0,Cluster-14550.8991,Cluster-22976.1,Cluster-22778.2,Cluster-14550.19734,Cluster-14550.28423,Cluster-12592.1,Cluster-14550.19131,Cluster-14729.0,Cluster-14550.22532,Cluster-18629.1,Clu…
GO:0008150	Biological Process	GO:0008152	metabolic process	GO:0044237	cellular metabolic process	GO:0015979	photosynthesis	42	Cluster-14550.13952,Cluster-14550.26633,Cluster-14550.14002,Cluster-920.0,Cluster-3167.0,Cluster-14550.26801,Cluster-15681.1,Cluster-6401.0,Cluster-997.0,Cluster-14550.18675,Cluster-3159.0,Cluster-19664.0,Cluster-14550.26656,Cluster-14550.13351,Cluster-14550.14360,Cluster-21433.9,Cluster-14550.9855,Cluster-14550.12381,Cluster-18716.0,Cluster-14550.17942,Cluster-14550.21064,Cluster-14550.24203,Clu…
GO:0008150	Biological Process	GO:0008152	metabolic process	GO:0044237	cellular metabolic process	GO:0046483	heterocycle metabolic process	4652	Cluster-16566.6,Cluster-14550.1651,Cluster-14550.2565,Cluster-14550.19265,Cluster-14550.27615,Cluster-14550.2127,Cluster-770.0,Cluster-14550.9202,Cluster-18986.0,Cluster-1681.0,Cluster-14550.17814,Cluster-24029.1,Cluster-21027.1,Cluster-14550.9142,Cluster-14550.26704,Cluster-14550.29532,Cluster-14550.15010,Cluster-11151.0,Cluster-19652.5,Cluster-19517.0,Cluster-14550.7531,Cluster-14550.21101,Clus…
GO:0008150	Biological Process	GO:0008152	metabolic process	GO:0044237	cellular metabolic process	GO:0044262	cellular carbohydrate metabolic process	215	Cluster-14550.14790,Cluster-14550.11397,Cluster-12803.5,Cluster-14550.13967,Cluster-992.0,Cluster-14453.1,Cluster-14550.17392,Cluster-14550.20941,Cluster-14550.3690,Cluster-24612.0,Cluster-23126.3,Cluster-14550.269,Cluster-14550.15005,Cluster-14550.11589,Cluster-20510.2,Cluster-14550.4218,Cluster-22297.3,Cluster-18165.42,Cluster-14550.28073,Cluster-16114.1,Cluster-14550.18107,Cluster-14391.0,Clus…
GO:0008150	Biological Process	GO:0008152	metabolic process	GO:0044237	cellular metabolic process	GO:0006575	cellular modified amino acid metabolic process	225	Cluster-14550.29526,Cluster-13396.0,Cluster-14550.16154,Cluster-21043.2,Cluster-14550.25032,Cluster-18078.0,Cluster-14550.17908,Cluster-14550.14215,Cluster-21780.0,Cluster-13464.0,Cluster-14550.28682,Cluster-14550.5753,Cluster-14550.5536,Cluster-14966.3,Cluster-14550.23309,Cluster-20175.1,Cluster-503.0,Cluster-14550.14214,Cluster-24485.1,Cluster-24048.2,Cluster-20620.0,Cluster-14550.696,Cluster-1…
GO:0008150	Biological Process	GO:0008152	metabolic process	GO:0044237	cellular metabolic process	GO:0042180	cellular ketone metabolic process	73	Cluster-17469.0,Cluster-14550.27842,Cluster-14550.8922,Cluster-14550.14154,Cluster-14550.11958,Cluster-14550.20738,Cluster-14550.5858,Cluster-21846.5,Cluster-22793.2,Cluster-11685.0,Cluster-14550.26150,Cluster-14550.19921,Cluster-14550.12777,Cluster-14550.13997,Cluster-14550.24437,Cluster-14550.23003,Cluster-14550.3720,Cluster-5991.0,Cluster-14550.13221,Cluster-14550.24695,Cluster-17879.0,Cluster…
GO:0008150	Biological Process	GO:0008152	metabolic process	GO:0044237	cellular metabolic process	GO:0044248	cellular catabolic process	546	Cluster-18993.0,Cluster-14550.28440,Cluster-14550.11989,Cluster-14550.13898,Cluster-14550.1866,Cluster-14550.28079,Cluster-14550.13074,Cluster-14550.19733,Cluster-13154.0,Cluster-14550.11077,Cluster-14550.7442,Cluster-14529.0,Cluster-12676.1,Cluster-14550.13810,Cluster-14550.29526,Cluster-14550.13656,Cluster-22944.0,Cluster-14550.25640,Cluster-14550.10782,Cluster-12239.0,Cluster-14550.25048,Clust…
GO:0008150	Biological Process	GO:0008152	metabolic process	GO:0044237	cellular metabolic process	GO:0097354	prenylation	12	Cluster-14550.24769,Cluster-14550.5618,Cluster-14550.21148,Cluster-14550.22000,Cluster-14550.9728,Cluster-20708.0,Cluster-21499.0,Cluster-19032.0,Cluster-14550.5388,Cluster-14550.21222,Cluster-14550.6168,Cluster-14550.14702
GO:0008150	Biological Process	GO:0008152	metabolic process	GO:0044237	cellular metabolic process	GO:0072593	reactive oxygen species metabolic process	18	Cluster-14550.17789,Cluster-19421.0,Cluster-12558.0,Cluster-14550.13708,Cluster-1395.0,Cluster-14550.13003,Cluster-14550.28124,Cluster-21899.0,Cluster-24913.0,Cluster-14550.22812,Cluster-14550.14313,Cluster-12142.2,Cluster-1512.0,Cluster-14550.5981,Cluster-14550.13389,Cluster-12142.3,Cluster-14650.0,Cluster-14550.11178
GO:0008150	Biological Process	GO:0008152	metabolic process	GO:0044237	cellular metabolic process	GO:0006725	cellular aromatic compound metabolic process	4327	Cluster-14550.29470,Cluster-14550.15522,Cluster-654.0,Cluster-14550.20855,Cluster-1016.0,Cluster-3542.0,Cluster-14550.8454,Cluster-14550.14205,Cluster-20346.0,Cluster-14550.3338,Cluster-5967.13,Cluster-14550.28499,Cluster-12488.4,Cluster-20787.0,Cluster-14550.21049,Cluster-18430.3,Cluster-16047.0,Cluster-7169.1,Cluster-14550.11542,Cluster-24528.0,Cluster-14550.15663,Cluster-6348.1,Cluster-14550.2…
GO:0008150	Biological Process	GO:0008152	metabolic process	GO:0044237	cellular metabolic process	GO:0006091	generation of precursor metabolites and energy	391	Cluster-14550.24437,Cluster-18876.0,Cluster-24041.1,Cluster-14550.9818,Cluster-14550.13508,Cluster-19457.5,Cluster-10866.0,Cluster-14550.13221,Cluster-24490.0,Cluster-14550.11096,Cluster-14550.23003,Cluster-16365.5,Cluster-14550.12381,Cluster-14550.21324,Cluster-14550.28062,Cluster-14550.11993,Cluster-22934.0,Cluster-14550.14025,Cluster-14550.13233,Cluster-14550.20711,Cluster-2908.0,Cluster-24827…
GO:0008150	Biological Process	GO:0008152	metabolic process	GO:0044237	cellular metabolic process	GO:0034641	cellular nitrogen compound metabolic process	4908	Cluster-14550.19849,Cluster-14550.11622,Cluster-14550.16728,Cluster-14550.11837,Cluster-22118.0,Cluster-15077.0,Cluster-21210.0,Cluster-14550.27345,Cluster-1243.0,Cluster-18165.27,Cluster-23864.0,Cluster-14860.0,Cluster-14550.10008,Cluster-13594.0,Cluster-1347.0,Cluster-24945.0,Cluster-14550.16215,Cluster-14550.18964,Cluster-17010.0,Cluster-14550.26202,Cluster-14550.993,Cluster-14550.15240,Cluste…
GO:0008150	Biological Process	GO:0008152	metabolic process	GO:0044237	cellular metabolic process	GO:0034754	cellular hormone metabolic process	57	Cluster-14550.7148,Cluster-14550.8639,Cluster-14550.13797,Cluster-19465.0,Cluster-14550.16832,Cluster-14550.19907,Cluster-4472.4,Cluster-14550.9498,Cluster-14550.29796,Cluster-22793.1,Cluster-14550.4717,Cluster-23419.0,Cluster-19649.0,Cluster-16788.0,Cluster-13492.3,Cluster-14550.13600,Cluster-14550.83,Cluster-14550.14842,Cluster-14550.16044,Cluster-14550.16859,Cluster-14550.710,Cluster-14550.117…
GO:0008150	Biological Process	GO:0008152	metabolic process	GO:0044237	cellular metabolic process	GO:0006413	translational initiation	64	Cluster-14550.19718,Cluster-24593.1,Cluster-15040.0,Cluster-14550.17452,Cluster-14550.6614,Cluster-14550.25828,Cluster-24186.0,Cluster-14550.13771,Cluster-9227.0,Cluster-14550.26785,Cluster-14550.9145,Cluster-14550.18448,Cluster-14550.17951,Cluster-14550.26132,Cluster-20152.0,Cluster-14550.9004,Cluster-7967.0,Cluster-14550.23367,Cluster-14550.24612,Cluster-19747.0,Cluster-14550.3067,Cluster-14550…
GO:0008150	Biological Process	GO:0008152	metabolic process	GO:0044237	cellular metabolic process	GO:0009404	toxin metabolic process	27	Cluster-5627.0,Cluster-14550.24334,Cluster-20554.0,Cluster-8014.2,Cluster-14550.20102,Cluster-14550.22680,Cluster-14550.20663,Cluster-14550.7221,Cluster-13396.0,Cluster-14550.9988,Cluster-14550.22347,Cluster-14550.23268,Cluster-14550.22669,Cluster-14550.166,Cluster-14550.16052,Cluster-11593.0,Cluster-3389.0,Cluster-14550.16326,Cluster-8509.0,Cluster-14550.9742,Cluster-14550.17121,Cluster-11089.0,…
GO:0008150	Biological Process	GO:0008152	metabolic process	GO:0044237	cellular metabolic process	GO:0031325	positive regulation of cellular metabolic process	115	Cluster-14550.27630,Cluster-14550.16011,Cluster-24530.0,Cluster-14550.8959,Cluster-19624.0,Cluster-14550.14251,Cluster-14550.5223,Cluster-179.0,Cluster-14550.20567,Cluster-22068.0,Cluster-14550.14590,Cluster-21878.0,Cluster-14550.26374,Cluster-24612.0,Cluster-14550.22482,Cluster-14550.14328,Cluster-23732.0,Cluster-14550.29538,Cluster-15929.0,Cluster-14550.14045,Cluster-20646.0,Cluster-14550.11120…
GO:0008150	Biological Process	GO:0008152	metabolic process	GO:0044237	cellular metabolic process	GO:0031324	negative regulation of cellular metabolic process	93	Cluster-10730.0,Cluster-14550.3190,Cluster-11041.0,Cluster-14550.7784,Cluster-14550.18990,Cluster-14550.2073,Cluster-19652.22,Cluster-22075.0,Cluster-24612.0,Cluster-25004.3,Cluster-14322.0,Cluster-16680.0,Cluster-14550.14820,Cluster-14550.17031,Cluster-14550.17849,Cluster-17528.0,Cluster-14550.16552,Cluster-21043.7,Cluster-21505.0,Cluster-14550.21794,Cluster-14550.14591,Cluster-14550.26333,Clust…
GO:0008150	Biological Process	GO:0008152	metabolic process	GO:0044237	cellular metabolic process	GO:0043446	cellular alkane metabolic process	37	Cluster-14550.8718,Cluster-14550.10269,Cluster-14550.18428,Cluster-25008.0,Cluster-14550.20486,Cluster-14550.27603,Cluster-22893.0,Cluster-14550.16658,Cluster-23808.0,Cluster-14275.0,Cluster-13567.0,Cluster-14550.14285,Cluster-14550.29493,Cluster-14550.26274,Cluster-14550.18964,Cluster-14550.7569,Cluster-24277.0,Cluster-14550.22966,Cluster-14550.18136,Cluster-14550.24512,Cluster-14550.17739,Clust…
GO:0008150	Biological Process	GO:0008152	metabolic process	GO:0044237	cellular metabolic process	GO:0017144	drug metabolic process	11	Cluster-15006.0,Cluster-992.0,Cluster-14550.12346,Cluster-16767.0,Cluster-14550.18031,Cluster-24612.0,Cluster-14550.6962,Cluster-19652.31,Cluster-14550.1385,Cluster-16365.5,Cluster-17346.0
GO:0008150	Biological Process	GO:0008152	metabolic process	GO:0044237	cellular metabolic process	GO:0031323	regulation of cellular metabolic process	1787	Cluster-14550.26779,Cluster-14550.11569,Cluster-14550.4477,Cluster-21505.0,Cluster-14550.13110,Cluster-14550.1381,Cluster-14550.8424,Cluster-5003.0,Cluster-14550.25431,Cluster-340.0,Cluster-18709.0,Cluster-25004.4,Cluster-14550.21934,Cluster-14550.1301,Cluster-14550.11618,Cluster-14550.16159,Cluster-14550.25476,Cluster-14550.13046,Cluster-14550.22482,Cluster-14550.20820,Cluster-18960.3,Cluster-18…
GO:0008150	Biological Process	GO:0008152	metabolic process	GO:0044237	cellular metabolic process	GO:0006805	xenobiotic metabolic process	73	Cluster-14550.27957,Cluster-14550.4968,Cluster-14550.5140,Cluster-14550.16386,Cluster-14550.22369,Cluster-14550.8244,Cluster-14550.7268,Cluster-13154.0,Cluster-14550.29094,Cluster-14550.12146,Cluster-14550.28958,Cluster-14550.9855,Cluster-16328.0,Cluster-19220.0,Cluster-19561.0,Cluster-14550.28440,Cluster-14550.14632,Cluster-14550.8719,Cluster-14550.21912,Cluster-14550.264,Cluster-14550.23557,Clu…
GO:0008150	Biological Process	GO:0008152	metabolic process	GO:0044237	cellular metabolic process	GO:0051186	cofactor metabolic process	499	Cluster-18336.0,Cluster-17469.0,Cluster-14550.12065,Cluster-14550.26274,Cluster-14550.13711,Cluster-14550.2748,Cluster-14550.21195,Cluster-6549.0,Cluster-14550.16026,Cluster-21486.1,Cluster-14550.10956,Cluster-19457.3,Cluster-14550.4774,Cluster-14550.14845,Cluster-14550.27842,Cluster-14550.13315,Cluster-14550.8922,Cluster-14550.14222,Cluster-14550.29796,Cluster-14550.26990,Cluster-14550.17997,Clu…
GO:0008150	Biological Process	GO:0008152	metabolic process	GO:0044237	cellular metabolic process	GO:0006793	phosphorus metabolic process	1348	Cluster-23807.0,Cluster-21910.0,Cluster-14550.16837,Cluster-14550.13432,Cluster-24874.0,Cluster-14550.19315,Cluster-14550.21549,Cluster-13531.3,Cluster-6167.0,Cluster-14550.5750,Cluster-14550.13272,Cluster-15073.0,Cluster-14550.14545,Cluster-21959.0,Cluster-21946.0,Cluster-23852.0,Cluster-3115.0,Cluster-14550.13650,Cluster-22569.1,Cluster-14550.20720,Cluster-14550.14613,Cluster-14550.16416,Cluste…
GO:0008150	Biological Process	GO:0008152	metabolic process	GO:0044237	cellular metabolic process	GO:0006082	organic acid metabolic process	1342	Cluster-14550.149,Cluster-6799.1,Cluster-24615.0,Cluster-14550.28797,Cluster-8377.1,Cluster-14550.18791,Cluster-443.0,Cluster-2354.0,Cluster-14550.14282,Cluster-23126.2,Cluster-14550.29534,Cluster-9901.0,Cluster-14550.14796,Cluster-1180.0,Cluster-14550.24695,Cluster-23418.0,Cluster-19365.2,Cluster-17592.0,Cluster-14550.25272,Cluster-14550.6814,Cluster-14550.12157,Cluster-9778.0,Cluster-6964.0,Clu…
GO:0008150	Biological Process	GO:0008152	metabolic process	GO:0044237	cellular metabolic process	GO:0042810	pheromone metabolic process	3	Cluster-14550.16604,Cluster-14550.3429,Cluster-16176.0
GO:0008150	Biological Process	GO:0008152	metabolic process	GO:0044237	cellular metabolic process	GO:0044255	cellular lipid metabolic process	487	Cluster-17153.1,Cluster-12401.0,Cluster-14966.3,Cluster-14550.3042,Cluster-11151.1,Cluster-23283.0,Cluster-21043.2,Cluster-14550.12244,Cluster-19693.2,Cluster-21078.0,Cluster-14550.15108,Cluster-14550.25680,Cluster-14550.17033,Cluster-13396.0,Cluster-14550.6138,Cluster-13852.0,Cluster-14550.26909,Cluster-14550.17451,Cluster-12438.0,Cluster-23720.0,Cluster-18012.0,Cluster-14550.6309,Cluster-5553.2…
GO:0008150	Biological Process	GO:0008152	metabolic process	GO:0044237	cellular metabolic process	GO:0006081	cellular aldehyde metabolic process	135	Cluster-14550.4218,Cluster-18489.0,Cluster-18165.42,Cluster-22297.3,Cluster-19457.5,Cluster-1454.0,Cluster-14550.12460,Cluster-21131.0,Cluster-14550.24677,Cluster-14550.968,Cluster-14550.21787,Cluster-14550.16207,Cluster-14550.11397,Cluster-20515.1,Cluster-21270.0,Cluster-14550.13967,Cluster-14550.13635,Cluster-14550.1354,Cluster-370.0,Cluster-2447.0,Cluster-14550.10202,Cluster-23126.3,Cluster-14…
GO:0008150	Biological Process	GO:0008152	metabolic process	GO:0044237	cellular metabolic process	GO:0044249	cellular biosynthetic process	3720	Cluster-8720.0,Cluster-21186.0,Cluster-15006.0,Cluster-14550.27326,Cluster-20695.0,Cluster-14550.18514,Cluster-14550.13097,Cluster-14550.6542,Cluster-14550.15408,Cluster-14550.21089,Cluster-8401.0,Cluster-14550.5224,Cluster-18762.0,Cluster-14550.22271,Cluster-24661.0,Cluster-14550.8626,Cluster-15789.1,Cluster-21371.0,Cluster-14550.23184,Cluster-3308.0,Cluster-10975.1,Cluster-24041.9,Cluster-14550…
GO:0008150	Biological Process	GO:0008152	metabolic process	GO:0019222	regulation of metabolic process	GO:0050790	regulation of catalytic activity	156	Cluster-14550.15200,Cluster-20500.0,Cluster-14550.15321,Cluster-14550.21713,Cluster-19391.0,Cluster-17362.0,Cluster-14550.16893,Cluster-14550.20356,Cluster-6576.0,Cluster-14550.6724,Cluster-14550.1623,Cluster-16190.0,Cluster-21597.1,Cluster-14550.16183,Cluster-14550.23796,Cluster-14550.26512,Cluster-14550.9347,Cluster-14550.19974,Cluster-14550.27565,Cluster-18532.0,Cluster-14550.28988,Cluster-145…
GO:0008150	Biological Process	GO:0008152	metabolic process	GO:0019222	regulation of metabolic process	GO:0009889	regulation of biosynthetic process	1556	Cluster-20795.0,Cluster-7967.0,Cluster-23342.1,Cluster-14550.5456,Cluster-14550.4550,Cluster-14550.6083,Cluster-14070.0,Cluster-21668.2,Cluster-14550.3067,Cluster-15582.0,Cluster-15558.0,Cluster-18818.0,Cluster-20137.0,Cluster-8564.0,Cluster-835.0,Cluster-20139.0,Cluster-18165.45,Cluster-14550.1650,Cluster-14550.5364,Cluster-4374.0,Cluster-5840.0,Cluster-2047.0,Cluster-14550.20468,Cluster-14550.2…
GO:0008150	Biological Process	GO:0008152	metabolic process	GO:0019222	regulation of metabolic process	GO:0031323	regulation of cellular metabolic process	1787	Cluster-14550.26779,Cluster-14550.11569,Cluster-14550.4477,Cluster-21505.0,Cluster-14550.13110,Cluster-14550.1381,Cluster-14550.8424,Cluster-5003.0,Cluster-14550.25431,Cluster-340.0,Cluster-18709.0,Cluster-25004.4,Cluster-14550.21934,Cluster-14550.1301,Cluster-14550.11618,Cluster-14550.16159,Cluster-14550.25476,Cluster-14550.13046,Cluster-14550.22482,Cluster-14550.20820,Cluster-18960.3,Cluster-18…
GO:0008150	Biological Process	GO:0008152	metabolic process	GO:0019222	regulation of metabolic process	GO:0009893	positive regulation of metabolic process	129	Cluster-14550.11696,Cluster-23586.2,Cluster-14550.11963,Cluster-14550.9206,Cluster-14550.24759,Cluster-14550.8727,Cluster-21599.0,Cluster-14550.3485,Cluster-14550.2020,Cluster-14550.498,Cluster-14550.26452,Cluster-14550.5418,Cluster-14550.10903,Cluster-14550.18113,Cluster-14550.11120,Cluster-15929.0,Cluster-14550.8424,Cluster-14550.25860,Cluster-14550.26654,Cluster-14550.16279,Cluster-14550.21404…
GO:0008150	Biological Process	GO:0008152	metabolic process	GO:0019222	regulation of metabolic process	GO:0009892	negative regulation of metabolic process	107	Cluster-14550.2127,Cluster-14883.1,Cluster-14550.5065,Cluster-14550.16363,Cluster-14550.17445,Cluster-3870.1,Cluster-14550.25997,Cluster-14550.4560,Cluster-19551.0,Cluster-16365.23,Cluster-14550.28473,Cluster-14550.24277,Cluster-18870.0,Cluster-1084.0,Cluster-14550.21240,Cluster-22271.3,Cluster-14550.22905,Cluster-14550.9889,Cluster-14550.23410,Cluster-24872.0,Cluster-19391.0,Cluster-14550.4550,C…
GO:0008150	Biological Process	GO:0008152	metabolic process	GO:0019222	regulation of metabolic process	GO:0080090	regulation of primary metabolic process	1758	Cluster-17201.0,Cluster-177.0,Cluster-12431.0,Cluster-23794.0,Cluster-14550.21074,Cluster-20104.0,Cluster-14550.14328,Cluster-14720.2,Cluster-14550.2494,Cluster-14550.8959,Cluster-14550.12344,Cluster-21732.0,Cluster-1214.0,Cluster-23635.1,Cluster-14550.21228,Cluster-14550.8972,Cluster-14550.6976,Cluster-14550.23590,Cluster-14550.2019,Cluster-21434.0,Cluster-24454.1,Cluster-14550.22817,Cluster-145…
GO:0008150	Biological Process	GO:0008152	metabolic process	GO:0019222	regulation of metabolic process	GO:0051171	regulation of nitrogen compound metabolic process	1678	Cluster-18589.0,Cluster-14550.19292,Cluster-12301.0,Cluster-14550.24035,Cluster-14550.9145,Cluster-16396.0,Cluster-14550.7748,Cluster-14550.5011,Cluster-8014.1,Cluster-14550.6914,Cluster-8969.0,Cluster-14550.13751,Cluster-14550.20048,Cluster-14550.18016,Cluster-14550.13693,Cluster-14550.8986,Cluster-13567.0,Cluster-14550.291,Cluster-14254.0,Cluster-14550.21661,Cluster-14550.713,Cluster-14550.1886…
GO:0008150	Biological Process	GO:0008152	metabolic process	GO:0019222	regulation of metabolic process	GO:0009894	regulation of catabolic process	77	Cluster-14550.3485,Cluster-17777.0,Cluster-21599.0,Cluster-14550.5792,Cluster-14550.28115,Cluster-23099.0,Cluster-14550.24632,Cluster-14550.20615,Cluster-14550.11696,Cluster-14550.25291,Cluster-14550.4756,Cluster-14550.7712,Cluster-14550.14005,Cluster-14732.1,Cluster-14550.16741,Cluster-14550.26452,Cluster-14550.19995,Cluster-14550.11948,Cluster-14550.2020,Cluster-12779.0,Cluster-14550.14782,Clus…
GO:0008150	Biological Process	GO:0008152	metabolic process	GO:0019222	regulation of metabolic process	GO:0060255	regulation of macromolecule metabolic process	1770	Cluster-14550.25382,Cluster-22726.0,Cluster-14550.1976,Cluster-14550.16713,Cluster-22342.0,Cluster-14550.25153,Cluster-21131.0,Cluster-14550.7423,Cluster-14550.19512,Cluster-20222.0,Cluster-14550.19823,Cluster-14550.4874,Cluster-14550.6381,Cluster-14550.5657,Cluster-14550.16059,Cluster-14550.1817,Cluster-14550.28948,Cluster-14550.17251,Cluster-14550.14970,Cluster-14550.8392,Cluster-14550.13634,Cl…
GO:0008150	Biological Process	GO:0008152	metabolic process	GO:0071704	organic substance metabolic process	GO:0035383	thioester metabolic process	17	Cluster-24111.0,Cluster-14550.912,Cluster-12815.0,Cluster-14550.14108,Cluster-21339.0,Cluster-14550.24576,Cluster-24111.2,Cluster-24846.0,Cluster-14550.1816,Cluster-14550.16026,Cluster-14550.3493,Cluster-24111.3,Cluster-14550.28980,Cluster-14550.18017,Cluster-14550.16838,Cluster-14550.24512,Cluster-22271.3
GO:0008150	Biological Process	GO:0008152	metabolic process	GO:0071704	organic substance metabolic process	GO:1901575	organic substance catabolic process	646	Cluster-14550.26779,Cluster-21505.0,Cluster-14550.11569,Cluster-15843.0,Cluster-14550.18162,Cluster-14550.26046,Cluster-14550.4218,Cluster-14550.3129,Cluster-22726.0,Cluster-16365.5,Cluster-14550.12460,Cluster-14550.14065,Cluster-4901.1,Cluster-21270.0,Cluster-14761.6,Cluster-6799.3,Cluster-14550.1960,Cluster-16944.0,Cluster-14640.0,Cluster-14550.22002,Cluster-14550.22091,Cluster-14550.14713,Clus…
GO:0008150	Biological Process	GO:0008152	metabolic process	GO:0071704	organic substance metabolic process	GO:0042180	cellular ketone metabolic process	73	Cluster-17469.0,Cluster-14550.27842,Cluster-14550.8922,Cluster-14550.14154,Cluster-14550.11958,Cluster-14550.20738,Cluster-14550.5858,Cluster-21846.5,Cluster-22793.2,Cluster-11685.0,Cluster-14550.26150,Cluster-14550.19921,Cluster-14550.12777,Cluster-14550.13997,Cluster-14550.24437,Cluster-14550.23003,Cluster-14550.3720,Cluster-5991.0,Cluster-14550.13221,Cluster-14550.24695,Cluster-17879.0,Cluster…
GO:0008150	Biological Process	GO:0008152	metabolic process	GO:0071704	organic substance metabolic process	GO:0006629	lipid metabolic process	558	Cluster-5315.4,Cluster-23470.1,Cluster-14550.23875,Cluster-14550.6312,Cluster-14550.6095,Cluster-14550.24636,Cluster-23221.0,Cluster-14550.21472,Cluster-11853.1,Cluster-18234.2,Cluster-14550.8639,Cluster-14550.16832,Cluster-14550.13714,Cluster-14550.7564,Cluster-14550.27350,Cluster-14550.12157,Cluster-14550.2597,Cluster-14550.27395,Cluster-14426.0,Cluster-14550.6814,Cluster-14550.1659,Cluster-145…
GO:0008150	Biological Process	GO:0008152	metabolic process	GO:0071704	organic substance metabolic process	GO:0019296	coenzyme M metabolic process	2	Cluster-19208.0,Cluster-19219.1
GO:0008150	Biological Process	GO:0008152	metabolic process	GO:0071704	organic substance metabolic process	GO:0030638	polyketide metabolic process	6	Cluster-14550.6962,Cluster-15006.0,Cluster-8945.1,Cluster-17973.1,Cluster-14550.28945,Cluster-17346.0
GO:0008150	Biological Process	GO:0008152	metabolic process	GO:0071704	organic substance metabolic process	GO:1901568	fatty acid derivative metabolic process	11	Cluster-15914.1,Cluster-12592.0,Cluster-5315.4,Cluster-14550.7921,Cluster-14550.9198,Cluster-15914.0,Cluster-14550.17908,Cluster-22535.0,Cluster-22473.0,Cluster-14550.8392,Cluster-23221.0
GO:0008150	Biological Process	GO:0008152	metabolic process	GO:0071704	organic substance metabolic process	GO:0006081	cellular aldehyde metabolic process	135	Cluster-14550.4218,Cluster-18489.0,Cluster-18165.42,Cluster-22297.3,Cluster-19457.5,Cluster-1454.0,Cluster-14550.12460,Cluster-21131.0,Cluster-14550.24677,Cluster-14550.968,Cluster-14550.21787,Cluster-14550.16207,Cluster-14550.11397,Cluster-20515.1,Cluster-21270.0,Cluster-14550.13967,Cluster-14550.13635,Cluster-14550.1354,Cluster-370.0,Cluster-2447.0,Cluster-14550.10202,Cluster-23126.3,Cluster-14…
GO:0008150	Biological Process	GO:0008152	metabolic process	GO:0071704	organic substance metabolic process	GO:0019637	organophosphate metabolic process	827	Cluster-14550.5255,Cluster-14550.23060,Cluster-21846.5,Cluster-20497.1,Cluster-14550.16865,Cluster-14550.28088,Cluster-14550.5969,Cluster-14550.3069,Cluster-6191.0,Cluster-7758.0,Cluster-1130.0,Cluster-1925.0,Cluster-14550.14019,Cluster-15837.0,Cluster-14550.1066,Cluster-19490.0,Cluster-14550.1919,Cluster-14550.21812,Cluster-14550.14887,Cluster-14550.28650,Cluster-18303.3,Cluster-14550.15197,Clus…
GO:0008150	Biological Process	GO:0008152	metabolic process	GO:0071704	organic substance metabolic process	GO:1901576	organic substance biosynthetic process	3866	Cluster-14550.26022,Cluster-3130.0,Cluster-4901.2,Cluster-14550.27553,Cluster-14550.22897,Cluster-13894.0,Cluster-14550.16287,Cluster-14550.14457,Cluster-12966.4,Cluster-15882.0,Cluster-20324.1,Cluster-14550.23619,Cluster-14550.4880,Cluster-14550.3515,Cluster-8792.7,Cluster-14550.540,Cluster-14550.2687,Cluster-14550.16082,Cluster-17724.0,Cluster-14550.15417,Cluster-14550.708,Cluster-19652.10,Clus…
GO:0008150	Biological Process	GO:0008152	metabolic process	GO:0071704	organic substance metabolic process	GO:0042197	halogenated hydrocarbon metabolic process	65	Cluster-14550.4968,Cluster-14550.5140,Cluster-14550.27957,Cluster-14550.16386,Cluster-14550.22369,Cluster-14550.7268,Cluster-14550.12146,Cluster-14550.29094,Cluster-14550.8244,Cluster-16328.0,Cluster-14550.28958,Cluster-14550.9855,Cluster-19561.0,Cluster-19220.0,Cluster-14550.8719,Cluster-14550.21912,Cluster-14550.14632,Cluster-14550.20958,Cluster-14550.5476,Cluster-14550.23557,Cluster-14550.2687…
GO:0008150	Biological Process	GO:0008152	metabolic process	GO:0071704	organic substance metabolic process	GO:0006082	organic acid metabolic process	1342	Cluster-14550.149,Cluster-6799.1,Cluster-24615.0,Cluster-14550.28797,Cluster-8377.1,Cluster-14550.18791,Cluster-443.0,Cluster-2354.0,Cluster-14550.14282,Cluster-23126.2,Cluster-14550.29534,Cluster-9901.0,Cluster-14550.14796,Cluster-1180.0,Cluster-14550.24695,Cluster-23418.0,Cluster-19365.2,Cluster-17592.0,Cluster-14550.25272,Cluster-14550.6814,Cluster-14550.12157,Cluster-9778.0,Cluster-6964.0,Clu…
GO:0008150	Biological Process	GO:0008152	metabolic process	GO:0071704	organic substance metabolic process	GO:0043170	macromolecule metabolic process	5617	Cluster-14550.16591,Cluster-19185.0,Cluster-22660.0,Cluster-14550.2746,Cluster-20067.2,Cluster-14550.17452,Cluster-14550.21028,Cluster-11499.0,Cluster-14550.12444,Cluster-14550.20365,Cluster-14550.18358,Cluster-14550.23969,Cluster-2641.0,Cluster-14550.2717,Cluster-14550.9017,Cluster-5785.2,Cluster-14550.8900,Cluster-12947.0,Cluster-24803.0,Cluster-10740.1,Cluster-14550.8356,Cluster-14550.3289,Clu…
GO:0008150	Biological Process	GO:0008152	metabolic process	GO:0071704	organic substance metabolic process	GO:1901615	organic hydroxy compound metabolic process	56	Cluster-14453.1,Cluster-13492.0,Cluster-992.0,Cluster-12188.0,Cluster-14550.5902,Cluster-14550.17404,Cluster-14550.14790,Cluster-14550.3376,Cluster-17346.0,Cluster-14550.12432,Cluster-14550.27198,Cluster-24612.0,Cluster-24937.0,Cluster-14550.22153,Cluster-14550.6962,Cluster-817.0,Cluster-12453.0,Cluster-17325.0,Cluster-14550.22440,Cluster-14550.15144,Cluster-14550.26311,Cluster-15006.0,Cluster-14…
GO:0008150	Biological Process	GO:0008152	metabolic process	GO:0071704	organic substance metabolic process	GO:1901360	organic cyclic compound metabolic process	4749	Cluster-19268.0,Cluster-14550.22314,Cluster-14550.2073,Cluster-14550.16316,Cluster-9880.0,Cluster-25004.3,Cluster-14550.9747,Cluster-14550.15643,Cluster-14550.12768,Cluster-17879.0,Cluster-14550.21401,Cluster-21551.0,Cluster-14550.22884,Cluster-14550.20850,Cluster-14843.0,Cluster-14550.21168,Cluster-17774.1,Cluster-16365.14,Cluster-14550.5831,Cluster-14550.5394,Cluster-23586.1,Cluster-14550.23586…
GO:0008150	Biological Process	GO:0008152	metabolic process	GO:0071704	organic substance metabolic process	GO:1901564	organonitrogen compound metabolic process	2923	Cluster-14550.18014,Cluster-14550.24725,Cluster-14550.17657,Cluster-3173.0,Cluster-19266.2,Cluster-14550.14221,Cluster-19241.0,Cluster-5202.0,Cluster-14550.2747,Cluster-16939.0,Cluster-22049.0,Cluster-24345.0,Cluster-12495.0,Cluster-14550.15955,Cluster-24024.2,Cluster-14550.22311,Cluster-14550.7067,Cluster-14550.15308,Cluster-17007.0,Cluster-23989.0,Cluster-14550.25399,Cluster-14550.29448,Cluster…
GO:0008150	Biological Process	GO:0008152	metabolic process	GO:0071704	organic substance metabolic process	GO:0005975	carbohydrate metabolic process	494	Cluster-13025.0,Cluster-14550.21554,Cluster-14014.0,Cluster-19074.1,Cluster-14550.3764,Cluster-14550.6097,Cluster-14527.0,Cluster-14550.13999,Cluster-14550.24704,Cluster-17565.0,Cluster-11125.0,Cluster-14550.20434,Cluster-16172.1,Cluster-19454.1,Cluster-11373.0,Cluster-22976.1,Cluster-14688.0,Cluster-14550.3663,Cluster-14550.22571,Cluster-14550.20553,Cluster-14221.0,Cluster-14550.25014,Cluster-14…
GO:0008150	Biological Process	GO:0008152	metabolic process	GO:0071704	organic substance metabolic process	GO:0015977	carbon fixation	9	Cluster-14550.26069,Cluster-14550.28062,Cluster-12239.4,Cluster-12525.2,Cluster-18165.13,Cluster-18165.14,Cluster-14550.10202,Cluster-14550.24924,Cluster-3368.1
GO:0008150	Biological Process	GO:0008152	metabolic process	GO:0071704	organic substance metabolic process	GO:1901440	poly(hydroxyalkanoate) metabolic process	1	Cluster-312.0
GO:0008150	Biological Process	GO:0008152	metabolic process	GO:0071704	organic substance metabolic process	GO:1901135	carbohydrate derivative metabolic process	1018	Cluster-5221.0,Cluster-19266.2,Cluster-14550.11747,Cluster-14550.24725,Cluster-21810.0,Cluster-14550.14474,Cluster-14550.5797,Cluster-14550.15955,Cluster-14550.259,Cluster-10170.0,Cluster-14550.16528,Cluster-14339.0,Cluster-14550.7067,Cluster-11072.0,Cluster-14550.22311,Cluster-14550.15676,Cluster-13569.0,Cluster-5202.0,Cluster-16939.0,Cluster-23527.6,Cluster-14550.10624,Cluster-24072.1,Cluster-3…
GO:0008150	Biological Process	GO:0008152	metabolic process	GO:0071704	organic substance metabolic process	GO:0043446	cellular alkane metabolic process	37	Cluster-14550.8718,Cluster-14550.10269,Cluster-14550.18428,Cluster-25008.0,Cluster-14550.20486,Cluster-14550.27603,Cluster-22893.0,Cluster-14550.16658,Cluster-23808.0,Cluster-14275.0,Cluster-13567.0,Cluster-14550.14285,Cluster-14550.29493,Cluster-14550.26274,Cluster-14550.18964,Cluster-14550.7569,Cluster-24277.0,Cluster-14550.22966,Cluster-14550.18136,Cluster-14550.24512,Cluster-14550.17739,Clust…
GO:0008150	Biological Process	GO:0008152	metabolic process	GO:0071704	organic substance metabolic process	GO:1900673	olefin metabolic process	7	Cluster-14550.15038,Cluster-3538.1,Cluster-22726.0,Cluster-14550.264,Cluster-14550.19338,Cluster-15811.0,Cluster-13154.0
GO:0008150	Biological Process	GO:0008152	metabolic process	GO:0009056	catabolic process	GO:0044248	cellular catabolic process	546	Cluster-18993.0,Cluster-14550.28440,Cluster-14550.11989,Cluster-14550.13898,Cluster-14550.1866,Cluster-14550.28079,Cluster-14550.13074,Cluster-14550.19733,Cluster-13154.0,Cluster-14550.11077,Cluster-14550.7442,Cluster-14529.0,Cluster-12676.1,Cluster-14550.13810,Cluster-14550.29526,Cluster-14550.13656,Cluster-22944.0,Cluster-14550.25640,Cluster-14550.10782,Cluster-12239.0,Cluster-14550.25048,Clust…
GO:0008150	Biological Process	GO:0008152	metabolic process	GO:0009056	catabolic process	GO:0009895	negative regulation of catabolic process	15	Cluster-24881.0,Cluster-24612.0,Cluster-14550.4302,Cluster-14550.28115,Cluster-17777.0,Cluster-14322.0,Cluster-14550.23410,Cluster-14550.19269,Cluster-14550.2127,Cluster-14550.10782,Cluster-14550.20615,Cluster-14550.17031,Cluster-14550.15349,Cluster-21505.0,Cluster-14550.14591
GO:0008150	Biological Process	GO:0008152	metabolic process	GO:0009056	catabolic process	GO:0009894	regulation of catabolic process	77	Cluster-14550.3485,Cluster-17777.0,Cluster-21599.0,Cluster-14550.5792,Cluster-14550.28115,Cluster-23099.0,Cluster-14550.24632,Cluster-14550.20615,Cluster-14550.11696,Cluster-14550.25291,Cluster-14550.4756,Cluster-14550.7712,Cluster-14550.14005,Cluster-14732.1,Cluster-14550.16741,Cluster-14550.26452,Cluster-14550.19995,Cluster-14550.11948,Cluster-14550.2020,Cluster-12779.0,Cluster-14550.14782,Clus…
GO:0008150	Biological Process	GO:0008152	metabolic process	GO:0009056	catabolic process	GO:1901575	organic substance catabolic process	646	Cluster-14550.26779,Cluster-21505.0,Cluster-14550.11569,Cluster-15843.0,Cluster-14550.18162,Cluster-14550.26046,Cluster-14550.4218,Cluster-14550.3129,Cluster-22726.0,Cluster-16365.5,Cluster-14550.12460,Cluster-14550.14065,Cluster-4901.1,Cluster-21270.0,Cluster-14761.6,Cluster-6799.3,Cluster-14550.1960,Cluster-16944.0,Cluster-14640.0,Cluster-14550.22002,Cluster-14550.22091,Cluster-14550.14713,Clus…
GO:0008150	Biological Process	GO:0008152	metabolic process	GO:0009056	catabolic process	GO:0009896	positive regulation of catabolic process	47	Cluster-14550.16607,Cluster-14550.8959,Cluster-14550.14251,Cluster-14550.20468,Cluster-24530.0,Cluster-14550.16011,Cluster-23732.0,Cluster-24612.0,Cluster-179.0,Cluster-23042.0,Cluster-14550.29802,Cluster-14550.14591,Cluster-18164.0,Cluster-1179.0,Cluster-14550.16279,Cluster-14550.26654,Cluster-14550.14045,Cluster-15929.0,Cluster-20646.0,Cluster-14550.14782,Cluster-14550.1866,Cluster-14550.29750,…
GO:0008150	Biological Process	GO:0008152	metabolic process	GO:0009056	catabolic process	GO:0044712	single-organism catabolic process	291	Cluster-14550.18632,Cluster-14550.1551,Cluster-817.0,Cluster-24612.0,Cluster-14550.13967,Cluster-14550.15050,Cluster-14550.11397,Cluster-5875.0,Cluster-24096.1,Cluster-14550.16875,Cluster-14550.8120,Cluster-22297.3,Cluster-18165.42,Cluster-18489.0,Cluster-14550.282,Cluster-1417.0,Cluster-12846.1,Cluster-509.0,Cluster-16626.0,Cluster-14550.20402,Cluster-15866.0,Cluster-17777.0,Cluster-14550.12960,…
GO:0008150	Biological Process	GO:0008152	metabolic process	GO:0044710	single-organism metabolic process	GO:0000723	telomere maintenance	1	Cluster-14550.3854
GO:0008150	Biological Process	GO:0008152	metabolic process	GO:0044710	single-organism metabolic process	GO:0006281	DNA repair	112	Cluster-21043.6,Cluster-16808.0,Cluster-6848.0,Cluster-14550.1146,Cluster-14550.24999,Cluster-17561.0,Cluster-13842.0,Cluster-14550.2841,Cluster-12840.0,Cluster-20222.1,Cluster-14550.8358,Cluster-14550.11072,Cluster-14550.22290,Cluster-14550.2101,Cluster-20923.0,Cluster-24270.1,Cluster-24874.4,Cluster-14550.3454,Cluster-14550.15539,Cluster-6888.0,Cluster-14550.4781,Cluster-24855.0,Cluster-14550.2…
GO:0008150	Biological Process	GO:0008152	metabolic process	GO:0044710	single-organism metabolic process	GO:0055114	oxidation-reduction process	269	Cluster-16159.0,Cluster-14550.19921,Cluster-22535.0,Cluster-11685.0,Cluster-14550.24155,Cluster-14550.6271,Cluster-12387.4,Cluster-14550.24064,Cluster-14550.24924,Cluster-23824.0,Cluster-14550.15177,Cluster-14550.8922,Cluster-14550.27842,Cluster-14550.14640,Cluster-14550.8259,Cluster-14550.25765,Cluster-14550.16026,Cluster-14550.26274,Cluster-17469.0,Cluster-14550.8171,Cluster-23126.2,Cluster-156…
GO:0008150	Biological Process	GO:0008152	metabolic process	GO:0044710	single-organism metabolic process	GO:0044711	single-organism biosynthetic process	1193	Cluster-14550.14842,Cluster-14550.20494,Cluster-5144.1,Cluster-14550.19825,Cluster-14550.15363,Cluster-14550.4654,Cluster-3208.2,Cluster-14550.10892,Cluster-14550.25827,Cluster-14720.11,Cluster-22297.1,Cluster-13492.3,Cluster-14550.22403,Cluster-14550.13832,Cluster-14550.25743,Cluster-23980.0,Cluster-24041.0,Cluster-15211.0,Cluster-14550.20037,Cluster-14550.17589,Cluster-21270.0,Cluster-14550.280…
GO:0008150	Biological Process	GO:0008152	metabolic process	GO:0044710	single-organism metabolic process	GO:0044712	single-organism catabolic process	291	Cluster-14550.18632,Cluster-14550.1551,Cluster-817.0,Cluster-24612.0,Cluster-14550.13967,Cluster-14550.15050,Cluster-14550.11397,Cluster-5875.0,Cluster-24096.1,Cluster-14550.16875,Cluster-14550.8120,Cluster-22297.3,Cluster-18165.42,Cluster-18489.0,Cluster-14550.282,Cluster-1417.0,Cluster-12846.1,Cluster-509.0,Cluster-16626.0,Cluster-14550.20402,Cluster-15866.0,Cluster-17777.0,Cluster-14550.12960,…
GO:0008150	Biological Process	GO:0008152	metabolic process	GO:0044710	single-organism metabolic process	GO:0043570	maintenance of DNA repeat elements	5	Cluster-14550.17173,Cluster-2584.0,Cluster-14550.14060,Cluster-14550.11884,Cluster-14550.27815
GO:0008150	Biological Process	GO:0008152	metabolic process	GO:0044710	single-organism metabolic process	GO:0042197	halogenated hydrocarbon metabolic process	65	Cluster-14550.4968,Cluster-14550.5140,Cluster-14550.27957,Cluster-14550.16386,Cluster-14550.22369,Cluster-14550.7268,Cluster-14550.12146,Cluster-14550.29094,Cluster-14550.8244,Cluster-16328.0,Cluster-14550.28958,Cluster-14550.9855,Cluster-19561.0,Cluster-19220.0,Cluster-14550.8719,Cluster-14550.21912,Cluster-14550.14632,Cluster-14550.20958,Cluster-14550.5476,Cluster-14550.23557,Cluster-14550.2687…
GO:0008150	Biological Process	GO:0008152	metabolic process	GO:0044710	single-organism metabolic process	GO:0044281	small molecule metabolic process	2330	Cluster-7447.0,Cluster-509.0,Cluster-14550.18022,Cluster-14550.21907,Cluster-12572.0,Cluster-4472.4,Cluster-14550.28758,Cluster-14550.3588,Cluster-24453.0,Cluster-14550.28403,Cluster-14550.25809,Cluster-21138.1,Cluster-23021.0,Cluster-14550.20133,Cluster-12803.5,Cluster-5966.0,Cluster-19652.30,Cluster-13043.1,Cluster-14550.24969,Cluster-14550.16253,Cluster-16172.0,Cluster-14550.5258,Cluster-14550…
GO:0008150	Biological Process	GO:0008152	metabolic process	GO:0044710	single-organism metabolic process	GO:1901568	fatty acid derivative metabolic process	11	Cluster-15914.1,Cluster-12592.0,Cluster-5315.4,Cluster-14550.7921,Cluster-14550.9198,Cluster-15914.0,Cluster-14550.17908,Cluster-22535.0,Cluster-22473.0,Cluster-14550.8392,Cluster-23221.0
GO:0008150	Biological Process	GO:0008152	metabolic process	GO:0044710	single-organism metabolic process	GO:0006629	lipid metabolic process	558	Cluster-5315.4,Cluster-23470.1,Cluster-14550.23875,Cluster-14550.6312,Cluster-14550.6095,Cluster-14550.24636,Cluster-23221.0,Cluster-14550.21472,Cluster-11853.1,Cluster-18234.2,Cluster-14550.8639,Cluster-14550.16832,Cluster-14550.13714,Cluster-14550.7564,Cluster-14550.27350,Cluster-14550.12157,Cluster-14550.2597,Cluster-14550.27395,Cluster-14426.0,Cluster-14550.6814,Cluster-14550.1659,Cluster-145…
GO:0008150	Biological Process	GO:0008152	metabolic process	GO:0044710	single-organism metabolic process	GO:0023014	signal transduction by protein phosphorylation	4	Cluster-14550.7612,Cluster-14550.29538,Cluster-14550.5418,Cluster-14550.23797
GO:0008150	Biological Process	GO:0008152	metabolic process	GO:0044710	single-organism metabolic process	GO:0019296	coenzyme M metabolic process	2	Cluster-19208.0,Cluster-19219.1
GO:0008150	Biological Process	GO:0008152	metabolic process	GO:0044710	single-organism metabolic process	GO:1901657	glycosyl compound metabolic process	522	Cluster-14550.1066,Cluster-19490.0,Cluster-14550.14019,Cluster-14550.28650,Cluster-14550.14887,Cluster-21846.5,Cluster-14550.12137,Cluster-2259.1,Cluster-6191.0,Cluster-14550.16865,Cluster-14550.3069,Cluster-7758.0,Cluster-1130.0,Cluster-14550.9993,Cluster-14550.20193,Cluster-19664.0,Cluster-19652.31,Cluster-5935.0,Cluster-22297.4,Cluster-14550.2006,Cluster-14550.20482,Cluster-14550.16232,Cluster…
GO:0008150	Biological Process	GO:0008152	metabolic process	GO:0044710	single-organism metabolic process	GO:0019748	secondary metabolic process	42	Cluster-13396.0,Cluster-14550.6962,Cluster-14550.9988,Cluster-17795.0,Cluster-14550.22347,Cluster-14550.23268,Cluster-14550.28945,Cluster-17346.0,Cluster-20554.0,Cluster-14550.20102,Cluster-16176.0,Cluster-14550.22680,Cluster-17973.1,Cluster-14550.20663,Cluster-11089.0,Cluster-14550.25484,Cluster-10426.1,Cluster-14550.2051,Cluster-14550.22669,Cluster-15006.0,Cluster-14550.166,Cluster-14550.16052,…
GO:0008150	Biological Process	GO:0008152	metabolic process	GO:0044710	single-organism metabolic process	GO:0043446	cellular alkane metabolic process	37	Cluster-14550.8718,Cluster-14550.10269,Cluster-14550.18428,Cluster-25008.0,Cluster-14550.20486,Cluster-14550.27603,Cluster-22893.0,Cluster-14550.16658,Cluster-23808.0,Cluster-14275.0,Cluster-13567.0,Cluster-14550.14285,Cluster-14550.29493,Cluster-14550.26274,Cluster-14550.18964,Cluster-14550.7569,Cluster-24277.0,Cluster-14550.22966,Cluster-14550.18136,Cluster-14550.24512,Cluster-14550.17739,Clust…
GO:0008150	Biological Process	GO:0008152	metabolic process	GO:0044710	single-organism metabolic process	GO:0016570	histone modification	15	Cluster-22944.0,Cluster-14550.13316,Cluster-14550.5694,Cluster-14550.5692,Cluster-14550.18884,Cluster-14550.13952,Cluster-14550.3428,Cluster-13157.0,Cluster-14550.22002,Cluster-14550.3901,Cluster-14550.22012,Cluster-17365.0,Cluster-14550.5594,Cluster-14550.23889,Cluster-14550.15820
GO:0008150	Biological Process	GO:0008152	metabolic process	GO:0044710	single-organism metabolic process	GO:0015977	carbon fixation	9	Cluster-14550.26069,Cluster-14550.28062,Cluster-12239.4,Cluster-12525.2,Cluster-18165.13,Cluster-18165.14,Cluster-14550.10202,Cluster-14550.24924,Cluster-3368.1
GO:0008150	Biological Process	GO:0008152	metabolic process	GO:0044710	single-organism metabolic process	GO:0042440	pigment metabolic process	139	Cluster-22074.0,Cluster-13285.0,Cluster-14550.16405,Cluster-14550.16476,Cluster-14550.25611,Cluster-14550.10347,Cluster-14550.19510,Cluster-22471.0,Cluster-14550.23261,Cluster-12676.2,Cluster-12488.9,Cluster-18303.3,Cluster-14550.12157,Cluster-14550.1831,Cluster-14550.10867,Cluster-14550.12065,Cluster-4334.1,Cluster-14550.19546,Cluster-14550.2569,Cluster-14550.13714,Cluster-14550.25950,Cluster-18…
GO:0008150	Biological Process	GO:0008152	metabolic process	GO:0044710	single-organism metabolic process	GO:0044723	single-organism carbohydrate metabolic process	464	Cluster-12142.4,Cluster-14550.28502,Cluster-14550.21787,Cluster-14550.24677,Cluster-14550.17700,Cluster-24516.6,Cluster-14391.0,Cluster-14550.23192,Cluster-1454.0,Cluster-14550.11589,Cluster-18489.0,Cluster-18165.42,Cluster-22297.3,Cluster-14550.28073,Cluster-16114.1,Cluster-14550.17819,Cluster-14550.18281,Cluster-14550.5354,Cluster-23126.3,Cluster-14550.631,Cluster-997.0,Cluster-14550.19989,Clus…
GO:0008150	Biological Process	GO:0008152	metabolic process	GO:0044710	single-organism metabolic process	GO:0006081	cellular aldehyde metabolic process	135	Cluster-14550.4218,Cluster-18489.0,Cluster-18165.42,Cluster-22297.3,Cluster-19457.5,Cluster-1454.0,Cluster-14550.12460,Cluster-21131.0,Cluster-14550.24677,Cluster-14550.968,Cluster-14550.21787,Cluster-14550.16207,Cluster-14550.11397,Cluster-20515.1,Cluster-21270.0,Cluster-14550.13967,Cluster-14550.13635,Cluster-14550.1354,Cluster-370.0,Cluster-2447.0,Cluster-14550.10202,Cluster-23126.3,Cluster-14…
GO:0008150	Biological Process	GO:0008152	metabolic process	GO:0044238	primary metabolic process	GO:0005975	carbohydrate metabolic process	494	Cluster-13025.0,Cluster-14550.21554,Cluster-14014.0,Cluster-19074.1,Cluster-14550.3764,Cluster-14550.6097,Cluster-14527.0,Cluster-14550.13999,Cluster-14550.24704,Cluster-17565.0,Cluster-11125.0,Cluster-14550.20434,Cluster-16172.1,Cluster-19454.1,Cluster-11373.0,Cluster-22976.1,Cluster-14688.0,Cluster-14550.3663,Cluster-14550.22571,Cluster-14550.20553,Cluster-14221.0,Cluster-14550.25014,Cluster-14…
GO:0008150	Biological Process	GO:0008152	metabolic process	GO:0044238	primary metabolic process	GO:0006629	lipid metabolic process	558	Cluster-5315.4,Cluster-23470.1,Cluster-14550.23875,Cluster-14550.6312,Cluster-14550.6095,Cluster-14550.24636,Cluster-23221.0,Cluster-14550.21472,Cluster-11853.1,Cluster-18234.2,Cluster-14550.8639,Cluster-14550.16832,Cluster-14550.13714,Cluster-14550.7564,Cluster-14550.27350,Cluster-14550.12157,Cluster-14550.2597,Cluster-14550.27395,Cluster-14426.0,Cluster-14550.6814,Cluster-14550.1659,Cluster-145…
GO:0008150	Biological Process	GO:0008152	metabolic process	GO:0044238	primary metabolic process	GO:0006099	tricarboxylic acid cycle	9	Cluster-14550.28062,Cluster-14550.26069,Cluster-18165.14,Cluster-14550.10202,Cluster-18165.13,Cluster-12525.2,Cluster-12239.4,Cluster-14550.24924,Cluster-3368.1
GO:0008150	Biological Process	GO:0008152	metabolic process	GO:0044238	primary metabolic process	GO:0080090	regulation of primary metabolic process	1758	Cluster-17201.0,Cluster-177.0,Cluster-12431.0,Cluster-23794.0,Cluster-14550.21074,Cluster-20104.0,Cluster-14550.14328,Cluster-14720.2,Cluster-14550.2494,Cluster-14550.8959,Cluster-14550.12344,Cluster-21732.0,Cluster-1214.0,Cluster-23635.1,Cluster-14550.21228,Cluster-14550.8972,Cluster-14550.6976,Cluster-14550.23590,Cluster-14550.2019,Cluster-21434.0,Cluster-24454.1,Cluster-14550.22817,Cluster-145…
GO:0008150	Biological Process	GO:0008152	metabolic process	GO:0044238	primary metabolic process	GO:0019538	protein metabolic process	2456	Cluster-14550.20864,Cluster-15568.1,Cluster-16365.23,Cluster-7878.0,Cluster-17802.0,Cluster-14571.0,Cluster-22286.0,Cluster-14550.24074,Cluster-5364.0,Cluster-8789.0,Cluster-12438.0,Cluster-14550.4314,Cluster-18124.0,Cluster-13852.0,Cluster-12796.0,Cluster-17621.0,Cluster-14550.12872,Cluster-18949.0,Cluster-23857.0,Cluster-14550.26463,Cluster-20152.0,Cluster-14550.28664,Cluster-19501.0,Cluster-14…
GO:0008150	Biological Process	GO:0008152	metabolic process	GO:0044238	primary metabolic process	GO:0006520	cellular amino acid metabolic process	1038	Cluster-17007.0,Cluster-12210.0,Cluster-10905.0,Cluster-14550.25399,Cluster-21196.0,Cluster-1081.0,Cluster-14550.13418,Cluster-2008.0,Cluster-14550.13191,Cluster-14550.18014,Cluster-3173.0,Cluster-15987.0,Cluster-14550.11747,Cluster-14550.15820,Cluster-14550.4521,Cluster-24345.0,Cluster-18230.3,Cluster-12495.0,Cluster-6135.0,Cluster-14320.0,Cluster-3475.1,Cluster-15558.0,Cluster-14550.20522,Clust…
GO:0008150	Biological Process	GO:0008152	metabolic process	GO:0044238	primary metabolic process	GO:0006139	nucleobase-containing compound metabolic process	4050	Cluster-14550.20514,Cluster-17777.0,Cluster-20543.2,Cluster-14550.15590,Cluster-14550.2399,Cluster-14550.5580,Cluster-23461.0,Cluster-1359.0,Cluster-11584.0,Cluster-16282.0,Cluster-14550.7041,Cluster-14550.13984,Cluster-14550.974,Cluster-14550.6510,Cluster-14550.8809,Cluster-4605.0,Cluster-14550.8211,Cluster-14550.21573,Cluster-21633.0,Cluster-20822.0,Cluster-14550.10256,Cluster-14550.27203,Clust…
GO:0008150	Biological Process	GO:0008152	metabolic process	GO:0009892	negative regulation of metabolic process	GO:0009890	negative regulation of biosynthetic process	71	Cluster-19652.21,Cluster-5709.1,Cluster-14550.24035,Cluster-14550.13621,Cluster-14550.17951,Cluster-14530.0,Cluster-14550.16352,Cluster-14550.3453,Cluster-22895.0,Cluster-4634.1,Cluster-14550.21312,Cluster-14550.22746,Cluster-14550.13140,Cluster-19695.0,Cluster-14550.713,Cluster-14550.993,Cluster-19551.0,Cluster-14550.25997,Cluster-3870.1,Cluster-14550.4560,Cluster-14550.17445,Cluster-14550.5065,…
GO:0008150	Biological Process	GO:0008152	metabolic process	GO:0009892	negative regulation of metabolic process	GO:0009895	negative regulation of catabolic process	15	Cluster-24881.0,Cluster-24612.0,Cluster-14550.4302,Cluster-14550.28115,Cluster-17777.0,Cluster-14322.0,Cluster-14550.23410,Cluster-14550.19269,Cluster-14550.2127,Cluster-14550.10782,Cluster-14550.20615,Cluster-14550.17031,Cluster-14550.15349,Cluster-21505.0,Cluster-14550.14591
GO:0008150	Biological Process	GO:0008152	metabolic process	GO:0009892	negative regulation of metabolic process	GO:0051172	negative regulation of nitrogen compound metabolic process	71	Cluster-14550.14820,Cluster-25004.3,Cluster-16680.0,Cluster-14550.2073,Cluster-14550.18990,Cluster-14550.7784,Cluster-22075.0,Cluster-11041.0,Cluster-14550.3190,Cluster-10730.0,Cluster-14550.4950,Cluster-14550.26333,Cluster-25004.4,Cluster-14550.13596,Cluster-14550.21794,Cluster-21043.7,Cluster-17528.0,Cluster-15700.1,Cluster-14550.23487,Cluster-18005.0,Cluster-19458.0,Cluster-22013.0,Cluster-203…
GO:0008150	Biological Process	GO:0008152	metabolic process	GO:0009892	negative regulation of metabolic process	GO:0031324	negative regulation of cellular metabolic process	93	Cluster-10730.0,Cluster-14550.3190,Cluster-11041.0,Cluster-14550.7784,Cluster-14550.18990,Cluster-14550.2073,Cluster-19652.22,Cluster-22075.0,Cluster-24612.0,Cluster-25004.3,Cluster-14322.0,Cluster-16680.0,Cluster-14550.14820,Cluster-14550.17031,Cluster-14550.17849,Cluster-17528.0,Cluster-14550.16552,Cluster-21043.7,Cluster-21505.0,Cluster-14550.21794,Cluster-14550.14591,Cluster-14550.26333,Clust…
GO:0008150	Biological Process	GO:0008152	metabolic process	GO:0009892	negative regulation of metabolic process	GO:0043086	negative regulation of catalytic activity	28	Cluster-19652.22,Cluster-24881.0,Cluster-24612.0,Cluster-14322.0,Cluster-14550.16363,Cluster-14550.22148,Cluster-14550.1540,Cluster-14550.2127,Cluster-14550.28826,Cluster-14550.28115,Cluster-14550.4302,Cluster-19391.0,Cluster-14071.1,Cluster-17777.0,Cluster-22222.0,Cluster-14550.10782,Cluster-14550.19269,Cluster-14550.23410,Cluster-14550.16893,Cluster-14550.20615,Cluster-2445.0,Cluster-14550.5719…
GO:0008150	Biological Process	GO:0008152	metabolic process	GO:0009892	negative regulation of metabolic process	GO:0010605	negative regulation of macromolecule metabolic process	97	Cluster-17528.0,Cluster-14550.17849,Cluster-14550.17031,Cluster-21505.0,Cluster-14550.21794,Cluster-14550.14591,Cluster-21043.7,Cluster-14550.16552,Cluster-14550.13596,Cluster-25004.4,Cluster-14550.26333,Cluster-14550.4950,Cluster-22222.0,Cluster-14071.1,Cluster-11041.0,Cluster-10730.0,Cluster-14550.3190,Cluster-14550.20768,Cluster-24612.0,Cluster-19652.22,Cluster-22075.0,Cluster-14550.2073,Clust…
GO:0008150	Biological Process	GO:0008152	metabolic process	GO:0032259	methylation	GO:0043414	macromolecule methylation	114	Cluster-14550.3290,Cluster-24041.6,Cluster-22469.0,Cluster-14550.12136,Cluster-14550.3037,Cluster-14550.4913,Cluster-14550.3901,Cluster-14550.14214,Cluster-19185.6,Cluster-17451.0,Cluster-14550.16735,Cluster-24996.1,Cluster-14550.18216,Cluster-14550.21644,Cluster-5967.6,Cluster-14550.27025,Cluster-14550.8063,Cluster-22271.3,Cluster-14550.28619,Cluster-14550.5753,Cluster-14550.25154,Cluster-14550.…
GO:0008150	Biological Process	GO:0098754	detoxification	GO:0061687	detoxification of inorganic compound	GO:0050787	detoxification of mercury ion	3	Cluster-12871.3,Cluster-15837.0,Cluster-23606.0
GO:0008150	Biological Process	GO:0051704	multi-organism process	GO:0044706	multi-multicellular organism process	GO:0033057	multicellular organismal reproductive behavior	3	Cluster-22160.0,Cluster-14550.10096,Cluster-14550.1905
GO:0008150	Biological Process	GO:0051704	multi-organism process	GO:0044706	multi-multicellular organism process	GO:0009856	pollination	2	Cluster-14550.21593,Cluster-7719.0
GO:0008150	Biological Process	GO:0051704	multi-organism process	GO:1902579	multi-organism localization	GO:0044766	multi-organism transport	32	Cluster-14550.1870,Cluster-24576.0,Cluster-21436.0,Cluster-14550.29349,Cluster-14550.8265,Cluster-16589.0,Cluster-14550.2050,Cluster-14550.19974,Cluster-14550.13071,Cluster-13903.0,Cluster-14550.18649,Cluster-14550.19198,Cluster-22025.1,Cluster-14550.23664,Cluster-14550.12148,Cluster-16857.0,Cluster-2043.0,Cluster-14550.5786,Cluster-14550.20289,Cluster-14550.4187,Cluster-14550.28399,Cluster-14550…
GO:0008150	Biological Process	GO:0051704	multi-organism process	GO:0051705	multi-organism behavior	GO:0044705	multi-organism reproductive behavior	6	Cluster-22160.0,Cluster-14550.10096,Cluster-14550.17298,Cluster-14550.21818,Cluster-14550.1905,Cluster-17325.0
GO:0008150	Biological Process	GO:0051704	multi-organism process	GO:0051707	response to other organism	GO:0009615	response to virus	57	Cluster-14550.4075,Cluster-14550.25545,Cluster-442.0,Cluster-14550.22711,Cluster-14550.16296,Cluster-15284.0,Cluster-14550.314,Cluster-904.1,Cluster-14550.7644,Cluster-14550.25399,Cluster-14550.22501,Cluster-18165.7,Cluster-9620.1,Cluster-14550.28713,Cluster-14550.17889,Cluster-14550.23855,Cluster-14550.14145,Cluster-12941.1,Cluster-14550.5644,Cluster-14550.17821,Cluster-14550.11036,Cluster-20391…
GO:0008150	Biological Process	GO:0051704	multi-organism process	GO:0051707	response to other organism	GO:0075136	response to host	21	Cluster-14550.13029,Cluster-14550.6103,Cluster-14550.7099,Cluster-14550.16512,Cluster-14550.17821,Cluster-14550.12156,Cluster-14550.28713,Cluster-14550.15808,Cluster-14550.18374,Cluster-14550.10227,Cluster-19660.0,Cluster-22957.0,Cluster-21610.0,Cluster-14550.4075,Cluster-20903.1,Cluster-14550.14479,Cluster-14550.6924,Cluster-19793.0,Cluster-14550.6865,Cluster-14550.1573,Cluster-18917.0
GO:0008150	Biological Process	GO:0051704	multi-organism process	GO:0051707	response to other organism	GO:0009620	response to fungus	2	Cluster-14550.1213,Cluster-14550.12886
GO:0008150	Biological Process	GO:0051704	multi-organism process	GO:0051707	response to other organism	GO:0009617	response to bacterium	48	Cluster-16926.1,Cluster-14550.12364,Cluster-14550.21152,Cluster-14550.2003,Cluster-22989.0,Cluster-14550.9698,Cluster-17308.0,Cluster-3866.0,Cluster-14550.15364,Cluster-14550.8232,Cluster-18658.4,Cluster-14550.12435,Cluster-14550.723,Cluster-14550.9855,Cluster-14550.3857,Cluster-19652.20,Cluster-10083.0,Cluster-24516.4,Cluster-14550.18649,Cluster-14550.18686,Cluster-8789.0,Cluster-14550.5168,Clus…
GO:0008150	Biological Process	GO:0051704	multi-organism process	GO:0051707	response to other organism	GO:0098542	defense response to other organism	85	Cluster-14550.12767,Cluster-14550.15623,Cluster-13894.0,Cluster-14550.7472,Cluster-14550.314,Cluster-14550.20869,Cluster-22929.0,Cluster-24858.0,Cluster-14550.1503,Cluster-14550.17889,Cluster-14550.28713,Cluster-18868.3,Cluster-14550.17821,Cluster-14550.23049,Cluster-14550.28424,Cluster-14550.14145,Cluster-14550.2623,Cluster-14550.14591,Cluster-20646.0,Cluster-14550.18686,Cluster-24798.0,Cluster-…
GO:0008150	Biological Process	GO:0051704	multi-organism process	GO:0051707	response to other organism	GO:0052173	response to defenses of other organism involved in symbiotic interaction	21	Cluster-22957.0,Cluster-14550.10227,Cluster-19660.0,Cluster-21610.0,Cluster-20903.1,Cluster-14550.4075,Cluster-14550.6924,Cluster-14550.14479,Cluster-18917.0,Cluster-14550.6865,Cluster-14550.1573,Cluster-19793.0,Cluster-14550.6103,Cluster-14550.13029,Cluster-14550.7099,Cluster-14550.16512,Cluster-14550.17821,Cluster-14550.12156,Cluster-14550.18374,Cluster-14550.15808,Cluster-14550.28713
GO:0008150	Biological Process	GO:0051704	multi-organism process	GO:0043901	negative regulation of multi-organism process	GO:0050687	negative regulation of defense response to virus	8	Cluster-14550.18374,Cluster-14550.1573,Cluster-14550.28713,Cluster-19793.0,Cluster-14550.12156,Cluster-14550.4075,Cluster-14550.10227,Cluster-14550.17821
GO:0008150	Biological Process	GO:0051704	multi-organism process	GO:0035821	modification of morphology or physiology of other organism	GO:0044364	disruption of cells of other organism	24	Cluster-14550.15678,Cluster-14550.16621,Cluster-14550.3799,Cluster-14550.18715,Cluster-14550.6074,Cluster-24846.3,Cluster-6090.0,Cluster-19311.0,Cluster-8350.0,Cluster-16607.1,Cluster-6918.1,Cluster-14550.9754,Cluster-18735.0,Cluster-14550.27420,Cluster-23557.0,Cluster-14550.27886,Cluster-20198.0,Cluster-20126.0,Cluster-14550.16005,Cluster-3583.0,Cluster-10399.0,Cluster-14550.12499,Cluster-2738.1…
GO:0008150	Biological Process	GO:0051704	multi-organism process	GO:0035821	modification of morphology or physiology of other organism	GO:0051817	modification of morphology or physiology of other organism involved in symbiotic interaction	94	Cluster-23557.0,Cluster-14550.4498,Cluster-18735.0,Cluster-14550.27420,Cluster-14550.4075,Cluster-14550.23228,Cluster-14550.6931,Cluster-14550.26266,Cluster-3583.0,Cluster-14550.22764,Cluster-14550.12499,Cluster-14550.14763,Cluster-14550.17902,Cluster-14591.0,Cluster-14550.24811,Cluster-14550.9749,Cluster-17006.0,Cluster-14550.18715,Cluster-23984.0,Cluster-7116.0,Cluster-14550.13029,Cluster-19793…
GO:0008150	Biological Process	GO:0051704	multi-organism process	GO:0035821	modification of morphology or physiology of other organism	GO:0044531	modulation of programmed cell death in other organism	2	Cluster-14550.16621,Cluster-14550.14624
GO:0008150	Biological Process	GO:0051704	multi-organism process	GO:0043900	regulation of multi-organism process	GO:0043902	positive regulation of multi-organism process	1	Cluster-14550.16621
GO:0008150	Biological Process	GO:0051704	multi-organism process	GO:0043900	regulation of multi-organism process	GO:0051709	regulation of killing of cells of other organism	1	Cluster-14550.16621
GO:0008150	Biological Process	GO:0051704	multi-organism process	GO:0043900	regulation of multi-organism process	GO:0043901	negative regulation of multi-organism process	8	Cluster-19793.0,Cluster-14550.28713,Cluster-14550.18374,Cluster-14550.1573,Cluster-14550.4075,Cluster-14550.12156,Cluster-14550.17821,Cluster-14550.10227
GO:0008150	Biological Process	GO:0051704	multi-organism process	GO:0043900	regulation of multi-organism process	GO:0050688	regulation of defense response to virus	14	Cluster-14550.12156,Cluster-14550.4075,Cluster-14550.1573,Cluster-14550.18374,Cluster-19793.0,Cluster-14550.28713,Cluster-14550.16296,Cluster-14550.4844,Cluster-14550.21061,Cluster-14550.6086,Cluster-8008.1,Cluster-14550.8584,Cluster-14550.10227,Cluster-14550.17821
GO:0008150	Biological Process	GO:0051704	multi-organism process	GO:0043900	regulation of multi-organism process	GO:0043903	regulation of symbiosis, encompassing mutualism through parasitism	20	Cluster-14550.14317,Cluster-14550.2339,Cluster-14550.19042,Cluster-13833.0,Cluster-14550.8168,Cluster-14550.10553,Cluster-14550.19512,Cluster-14550.18358,Cluster-14550.29965,Cluster-14550.25000,Cluster-14550.21892,Cluster-14550.14935,Cluster-22507.0,Cluster-16589.0,Cluster-14550.13071,Cluster-9535.2,Cluster-14550.16621,Cluster-14550.19251,Cluster-1084.0,Cluster-14550.13829
GO:0008150	Biological Process	GO:0051704	multi-organism process	GO:0044764	multi-organism cellular process	GO:0044803	multi-organism membrane organization	24	Cluster-14550.716,Cluster-13429.0,Cluster-14550.21849,Cluster-14550.18766,Cluster-13884.0,Cluster-14550.6331,Cluster-14550.5719,Cluster-14550.5325,Cluster-14550.11994,Cluster-14550.24297,Cluster-14550.11978,Cluster-14550.11992,Cluster-18930.0,Cluster-14550.29721,Cluster-14550.2202,Cluster-14550.10510,Cluster-12529.0,Cluster-14550.15939,Cluster-20787.0,Cluster-14550.14917,Cluster-3989.0,Cluster-14…
GO:0008150	Biological Process	GO:0051704	multi-organism process	GO:0044764	multi-organism cellular process	GO:0016032	viral process	384	Cluster-14550.21009,Cluster-12691.0,Cluster-462.0,Cluster-17904.0,Cluster-21168.0,Cluster-14550.20032,Cluster-14550.16616,Cluster-14550.22364,Cluster-19652.10,Cluster-14550.17586,Cluster-18915.1,Cluster-22025.1,Cluster-14550.2549,Cluster-14550.13648,Cluster-7476.0,Cluster-14550.21849,Cluster-15929.0,Cluster-14550.29721,Cluster-14941.1,Cluster-14550.19553,Cluster-464.0,Cluster-14550.11819,Cluster-…
GO:0008150	Biological Process	GO:0051704	multi-organism process	GO:0044764	multi-organism cellular process	GO:1902586	multi-organism intercellular transport	28	Cluster-14550.11295,Cluster-16857.0,Cluster-14550.6346,Cluster-13903.0,Cluster-14550.18649,Cluster-14550.28178,Cluster-14550.19198,Cluster-14550.2467,Cluster-14550.13591,Cluster-14550.6931,Cluster-14550.23228,Cluster-22025.1,Cluster-14550.23664,Cluster-14550.7077,Cluster-14550.8265,Cluster-14550.29348,Cluster-14550.2050,Cluster-14550.19974,Cluster-23921.0,Cluster-14550.5786,Cluster-14550.1870,Clu…
GO:0008150	Biological Process	GO:0051704	multi-organism process	GO:0044764	multi-organism cellular process	GO:1902590	multi-organism organelle organization	5	Cluster-14550.16461,Cluster-17904.0,Cluster-14550.19593,Cluster-14550.3411,Cluster-14550.4908
GO:0008150	Biological Process	GO:0051704	multi-organism process	GO:0044764	multi-organism cellular process	GO:0009292	genetic transfer	12	Cluster-14550.22477,Cluster-14550.3663,Cluster-1023.0,Cluster-716.0,Cluster-18960.0,Cluster-897.0,Cluster-493.0,Cluster-21098.1,Cluster-14550.3665,Cluster-682.0,Cluster-14350.0,Cluster-215.0
GO:0008150	Biological Process	GO:0051704	multi-organism process	GO:0044764	multi-organism cellular process	GO:0051715	cytolysis in other organism	19	Cluster-16607.1,Cluster-8350.0,Cluster-19311.0,Cluster-6090.0,Cluster-14550.18715,Cluster-14550.6074,Cluster-14550.3799,Cluster-14550.15678,Cluster-2738.1,Cluster-14550.5985,Cluster-14550.12499,Cluster-10399.0,Cluster-3583.0,Cluster-14550.16005,Cluster-20126.0,Cluster-23557.0,Cluster-6918.1,Cluster-18735.0,Cluster-14550.27420
GO:0008150	Biological Process	GO:0051704	multi-organism process	GO:0044764	multi-organism cellular process	GO:0000746	conjugation	11	Cluster-18960.0,Cluster-897.0,Cluster-716.0,Cluster-1023.0,Cluster-1470.0,Cluster-215.0,Cluster-8789.0,Cluster-682.0,Cluster-14350.0,Cluster-10808.0,Cluster-493.0
GO:0008150	Biological Process	GO:0051704	multi-organism process	GO:0044764	multi-organism cellular process	GO:0048874	homeostasis of number of cells in a free-living population	94	Cluster-14550.14795,Cluster-2246.0,Cluster-2354.0,Cluster-5961.0,Cluster-14550.149,Cluster-7753.0,Cluster-20076.0,Cluster-24615.0,Cluster-8650.0,Cluster-10432.1,Cluster-13550.0,Cluster-14550.4336,Cluster-14550.14746,Cluster-14550.25721,Cluster-1507.0,Cluster-14550.3245,Cluster-8948.0,Cluster-8985.0,Cluster-2649.0,Cluster-4193.0,Cluster-14550.13492,Cluster-2107.0,Cluster-21528.0,Cluster-14550.8223…
GO:0008150	Biological Process	GO:0051704	multi-organism process	GO:0044406	adhesion of symbiont to host	GO:0044650	adhesion of symbiont to host cell	12	Cluster-22845.1,Cluster-14550.26809,Cluster-14550.21976,Cluster-14550.21697,Cluster-14550.5161,Cluster-14550.2188,Cluster-14550.29750,Cluster-14378.1,Cluster-22169.0,Cluster-2653.0,Cluster-14550.16471,Cluster-14550.7601
GO:0008150	Biological Process	GO:0051704	multi-organism process	GO:0044033	multi-organism metabolic process	GO:0019080	viral gene expression	48	Cluster-14550.24804,Cluster-13242.0,Cluster-865.0,Cluster-14550.24793,Cluster-14550.24794,Cluster-9535.2,Cluster-14550.3051,Cluster-17417.0,Cluster-14550.19554,Cluster-14550.18358,Cluster-21265.0,Cluster-10992.1,Cluster-14550.24802,Cluster-14550.14317,Cluster-3445.0,Cluster-14550.2389,Cluster-14550.15517,Cluster-8331.0,Cluster-14550.7077,Cluster-19798.5,Cluster-4344.0,Cluster-14550.26202,Cluster-…
GO:0008150	Biological Process	GO:0051704	multi-organism process	GO:0044033	multi-organism metabolic process	GO:0044034	multi-organism biosynthetic process	2	Cluster-14550.22737,Cluster-14550.24133
GO:0008150	Biological Process	GO:0051704	multi-organism process	GO:0044419	interspecies interaction between organisms	GO:0051701	interaction with host	166	Cluster-14550.11994,Cluster-14550.1573,Cluster-14550.6865,Cluster-19793.0,Cluster-14550.14479,Cluster-14550.8735,Cluster-22124.0,Cluster-13884.0,Cluster-14550.16005,Cluster-14550.5719,Cluster-14550.11894,Cluster-14550.10227,Cluster-14550.8647,Cluster-14550.21196,Cluster-14550.16446,Cluster-24576.0,Cluster-14550.21755,Cluster-14550.15678,Cluster-14550.8159,Cluster-14550.20943,Cluster-12529.0,Clust…
GO:0008150	Biological Process	GO:0051704	multi-organism process	GO:0044419	interspecies interaction between organisms	GO:0044403	symbiosis, encompassing mutualism through parasitism	530	Cluster-14550.18657,Cluster-14550.7043,Cluster-14550.4187,Cluster-14550.1503,Cluster-17181.0,Cluster-14550.21124,Cluster-14550.6346,Cluster-14550.18700,Cluster-22081.1,Cluster-14550.8727,Cluster-19660.0,Cluster-14550.23738,Cluster-10989.0,Cluster-14550.1894,Cluster-10449.0,Cluster-14550.24026,Cluster-14550.29999,Cluster-14550.21817,Cluster-15029.3,Cluster-16589.0,Cluster-14550.15668,Cluster-14550…
GO:0008150	Biological Process	GO:0051704	multi-organism process	GO:0043902	positive regulation of multi-organism process	GO:0051712	positive regulation of killing of cells of other organism	1	Cluster-14550.16621
GO:0008150	Biological Process	GO:0051704	multi-organism process	GO:0044703	multi-organism reproductive process	GO:0019953	sexual reproduction	62	Cluster-11712.0,Cluster-14550.14689,Cluster-14550.15523,Cluster-16161.0,Cluster-3297.0,Cluster-20053.0,Cluster-14550.19167,Cluster-14550.8937,Cluster-14550.14016,Cluster-23735.0,Cluster-803.0,Cluster-21537.0,Cluster-14550.23557,Cluster-14550.13060,Cluster-14550.29348,Cluster-14550.29374,Cluster-14550.1534,Cluster-15849.0,Cluster-14550.28096,Cluster-14550.27903,Cluster-14550.2222,Cluster-14550.132…
GO:0008150	Biological Process	GO:0051704	multi-organism process	GO:0044703	multi-organism reproductive process	GO:0044705	multi-organism reproductive behavior	6	Cluster-22160.0,Cluster-14550.10096,Cluster-14550.17298,Cluster-14550.21818,Cluster-14550.1905,Cluster-17325.0
GO:0008150	Biological Process	GO:0051704	multi-organism process	GO:0044703	multi-organism reproductive process	GO:0009856	pollination	2	Cluster-14550.21593,Cluster-7719.0
GO:0008150	Biological Process	GO:0051704	multi-organism process	GO:0044703	multi-organism reproductive process	GO:0007618	mating	6	Cluster-14550.10096,Cluster-22160.0,Cluster-14550.17298,Cluster-14550.1905,Cluster-14550.21818,Cluster-17325.0
GO:0008150	Biological Process	GO:0032501	multicellular organismal process	GO:0032504	multicellular organism reproduction	GO:0048609	multicellular organismal reproductive process	46	Cluster-11712.0,Cluster-16161.0,Cluster-14550.15523,Cluster-3297.0,Cluster-20053.0,Cluster-14550.19167,Cluster-14550.8937,Cluster-14550.14016,Cluster-803.0,Cluster-21537.0,Cluster-14550.1534,Cluster-14550.29374,Cluster-14550.29348,Cluster-15849.0,Cluster-14550.28096,Cluster-14550.2222,Cluster-14550.13248,Cluster-20844.1,Cluster-14550.17695,Cluster-14550.19848,Cluster-22160.0,Cluster-14550.14335,C…
GO:0008150	Biological Process	GO:0032501	multicellular organismal process	GO:0032504	multicellular organism reproduction	GO:0022412	cellular process involved in reproduction in multicellular organism	22	Cluster-14550.8937,Cluster-14550.14016,Cluster-14550.19167,Cluster-14550.15628,Cluster-20053.0,Cluster-14550.15523,Cluster-14550.29349,Cluster-3297.0,Cluster-11712.0,Cluster-14550.18060,Cluster-18011.0,Cluster-14550.24173,Cluster-14550.29374,Cluster-14550.29348,Cluster-14550.27578,Cluster-21537.0,Cluster-14550.11246,Cluster-14550.13319,Cluster-14550.27903,Cluster-14550.2222,Cluster-21370.0,Cluste…
GO:0008150	Biological Process	GO:0032501	multicellular organismal process	GO:0051239	regulation of multicellular organismal process	GO:1900046	regulation of hemostasis	1	Cluster-14550.20982
GO:0008150	Biological Process	GO:0032501	multicellular organismal process	GO:0051239	regulation of multicellular organismal process	GO:0050818	regulation of coagulation	1	Cluster-14550.20982
GO:0008150	Biological Process	GO:0032501	multicellular organismal process	GO:0051239	regulation of multicellular organismal process	GO:2000026	regulation of multicellular organismal development	13	Cluster-14550.9226,Cluster-536.0,Cluster-17195.1,Cluster-14550.14926,Cluster-14550.11184,Cluster-23042.0,Cluster-24247.0,Cluster-14550.2687,Cluster-802.0,Cluster-14550.8937,Cluster-14550.25203,Cluster-14550.15349,Cluster-23918.4
GO:0008150	Biological Process	GO:0032501	multicellular organismal process	GO:0051239	regulation of multicellular organismal process	GO:0044057	regulation of system process	20	Cluster-14550.14166,Cluster-17234.0,Cluster-14550.28667,Cluster-18230.3,Cluster-14550.9832,Cluster-14550.24270,Cluster-14550.14875,Cluster-14550.16763,Cluster-14550.22661,Cluster-14550.537,Cluster-14550.25444,Cluster-14550.12469,Cluster-14550.18089,Cluster-14550.27589,Cluster-5687.3,Cluster-20302.0,Cluster-14550.17009,Cluster-2651.0,Cluster-14550.28491,Cluster-13838.0
GO:0008150	Biological Process	GO:0032501	multicellular organismal process	GO:0051239	regulation of multicellular organismal process	GO:0030278	regulation of ossification	2	Cluster-23918.4,Cluster-14550.27322
GO:0008150	Biological Process	GO:0032501	multicellular organismal process	GO:0051239	regulation of multicellular organismal process	GO:0001817	regulation of cytokine production	4	Cluster-14550.27493,Cluster-14550.25981,Cluster-14550.9386,Cluster-17820.0
GO:0008150	Biological Process	GO:0032501	multicellular organismal process	GO:0051239	regulation of multicellular organismal process	GO:0051240	positive regulation of multicellular organismal process	6	Cluster-14550.9226,Cluster-14550.25981,Cluster-14550.9386,Cluster-14550.25203,Cluster-14550.27493,Cluster-17820.0
GO:0008150	Biological Process	GO:0032501	multicellular organismal process	GO:0051240	positive regulation of multicellular organismal process	GO:0070169	positive regulation of biomineral tissue development	1	Cluster-14550.9226
GO:0008150	Biological Process	GO:0032501	multicellular organismal process	GO:0051240	positive regulation of multicellular organismal process	GO:0042482	positive regulation of odontogenesis	1	Cluster-14550.9226
GO:0008150	Biological Process	GO:0032501	multicellular organismal process	GO:0051240	positive regulation of multicellular organismal process	GO:0001819	positive regulation of cytokine production	2	Cluster-14550.9386,Cluster-14550.25981
GO:0008150	Biological Process	GO:0032501	multicellular organismal process	GO:0051240	positive regulation of multicellular organismal process	GO:1904018	positive regulation of vasculature development	1	Cluster-14550.25203
GO:0008150	Biological Process	GO:0032501	multicellular organismal process	GO:0044707	single-multicellular organism process	GO:0003008	system process	201	Cluster-22930.1,Cluster-20910.0,Cluster-14550.22661,Cluster-1835.0,Cluster-8950.0,Cluster-14550.19374,Cluster-14550.27877,Cluster-14550.5061,Cluster-20331.0,Cluster-11731.0,Cluster-11446.0,Cluster-14550.28667,Cluster-7399.0,Cluster-3376.0,Cluster-14550.14166,Cluster-4453.0,Cluster-24407.0,Cluster-12529.0,Cluster-14550.16763,Cluster-19318.0,Cluster-11335.0,Cluster-5866.0,Cluster-13502.0,Cluster-13…
GO:0008150	Biological Process	GO:0032501	multicellular organismal process	GO:0044707	single-multicellular organism process	GO:0001503	ossification	2	Cluster-14550.27322,Cluster-23918.4
GO:0008150	Biological Process	GO:0032501	multicellular organismal process	GO:0044707	single-multicellular organism process	GO:0042303	molting cycle	6	Cluster-14550.15326,Cluster-11142.0,Cluster-24374.0,Cluster-14550.26559,Cluster-20042.0,Cluster-14550.13677
GO:0008150	Biological Process	GO:0032501	multicellular organismal process	GO:0044707	single-multicellular organism process	GO:0050878	regulation of body fluid levels	76	Cluster-14550.22819,Cluster-14550.9534,Cluster-14550.15349,Cluster-14550.1525,Cluster-14550.11328,Cluster-14550.1933,Cluster-25004.5,Cluster-14550.4302,Cluster-18817.0,Cluster-15284.0,Cluster-14550.25660,Cluster-14550.3177,Cluster-24465.0,Cluster-12846.2,Cluster-8482.1,Cluster-14550.16432,Cluster-14550.165,Cluster-14550.14724,Cluster-14550.10593,Cluster-14550.266,Cluster-14550.4178,Cluster-14550.…
GO:0008150	Biological Process	GO:0032501	multicellular organismal process	GO:0044707	single-multicellular organism process	GO:0022404	molting cycle process	6	Cluster-20042.0,Cluster-24374.0,Cluster-14550.26559,Cluster-11142.0,Cluster-14550.15326,Cluster-14550.13677
GO:0008150	Biological Process	GO:0032501	multicellular organismal process	GO:0044707	single-multicellular organism process	GO:0051240	positive regulation of multicellular organismal process	6	Cluster-14550.9226,Cluster-14550.25981,Cluster-14550.9386,Cluster-14550.25203,Cluster-14550.27493,Cluster-17820.0
GO:0008150	Biological Process	GO:0032501	multicellular organismal process	GO:0044707	single-multicellular organism process	GO:0009791	post-embryonic development	41	Cluster-14550.6269,Cluster-14550.22510,Cluster-22581.0,Cluster-21731.0,Cluster-14550.11690,Cluster-14550.21289,Cluster-14550.29999,Cluster-14550.5707,Cluster-14550.24483,Cluster-14550.19842,Cluster-22347.0,Cluster-14550.24386,Cluster-14550.14233,Cluster-14550.10306,Cluster-14917.1,Cluster-14550.8379,Cluster-22011.0,Cluster-5920.0,Cluster-17640.1,Cluster-19357.1,Cluster-14550.11272,Cluster-14550.2…
GO:0008150	Biological Process	GO:0032501	multicellular organismal process	GO:0044707	single-multicellular organism process	GO:0050817	coagulation	76	Cluster-14550.29526,Cluster-23042.0,Cluster-22203.0,Cluster-14550.9937,Cluster-14550.9202,Cluster-14550.20057,Cluster-14550.25674,Cluster-14550.29750,Cluster-11018.0,Cluster-20540.0,Cluster-14550.11506,Cluster-14550.8052,Cluster-14550.19664,Cluster-14550.3470,Cluster-14550.19754,Cluster-24041.6,Cluster-14550.165,Cluster-14550.14724,Cluster-14550.4178,Cluster-14550.266,Cluster-14550.10593,Cluster-…
GO:0008150	Biological Process	GO:0032501	multicellular organismal process	GO:0044707	single-multicellular organism process	GO:0030534	adult behavior	3	Cluster-14550.5418,Cluster-14550.29538,Cluster-14550.7612
GO:0008150	Biological Process	GO:0032501	multicellular organismal process	GO:0044707	single-multicellular organism process	GO:0001816	cytokine production	4	Cluster-17820.0,Cluster-14550.27493,Cluster-14550.25981,Cluster-14550.9386
GO:0008150	Biological Process	GO:0032501	multicellular organismal process	GO:0044707	single-multicellular organism process	GO:0007275	multicellular organismal development	113	Cluster-14550.4736,Cluster-11877.0,Cluster-24516.3,Cluster-14550.26264,Cluster-14550.23017,Cluster-14550.15696,Cluster-19357.1,Cluster-14550.13033,Cluster-14550.19167,Cluster-13944.0,Cluster-14550.12059,Cluster-16847.1,Cluster-14550.21527,Cluster-14550.11539,Cluster-14550.15349,Cluster-14550.15189,Cluster-23918.4,Cluster-14550.28436,Cluster-14550.4592,Cluster-14550.27848,Cluster-16340.0,Cluster-1…
GO:0008150	Biological Process	GO:0032501	multicellular organismal process	GO:0044706	multi-multicellular organism process	GO:0033057	multicellular organismal reproductive behavior	3	Cluster-22160.0,Cluster-14550.10096,Cluster-14550.1905
GO:0008150	Biological Process	GO:0032501	multicellular organismal process	GO:0044706	multi-multicellular organism process	GO:0009856	pollination	2	Cluster-14550.21593,Cluster-7719.0
GO:0008150	Biological Process	GO:0050896	response to stimulus	GO:0051716	cellular response to stimulus	GO:0070887	cellular response to chemical stimulus	126	Cluster-16328.0,Cluster-14843.1,Cluster-14550.28958,Cluster-14550.9855,Cluster-12509.0,Cluster-14550.27045,Cluster-14550.17726,Cluster-19561.0,Cluster-14550.11254,Cluster-19220.0,Cluster-14550.22968,Cluster-14550.28440,Cluster-14550.28084,Cluster-12152.0,Cluster-14550.5140,Cluster-14550.4968,Cluster-19112.2,Cluster-14550.27957,Cluster-14550.16386,Cluster-14550.1295,Cluster-14550.22369,Cluster-145…
GO:0008150	Biological Process	GO:0050896	response to stimulus	GO:0051716	cellular response to stimulus	GO:0033554	cellular response to stress	396	Cluster-14550.15847,Cluster-8383.0,Cluster-14550.2695,Cluster-23313.1,Cluster-12951.0,Cluster-18234.2,Cluster-12304.1,Cluster-16566.3,Cluster-14550.13752,Cluster-14550.12080,Cluster-14550.12537,Cluster-14550.16583,Cluster-14550.28770,Cluster-14550.5018,Cluster-17029.0,Cluster-326.0,Cluster-14550.3989,Cluster-24846.3,Cluster-14550.1804,Cluster-16760.5,Cluster-19652.16,Cluster-14550.22733,Cluster-1…
GO:0008150	Biological Process	GO:0050896	response to stimulus	GO:0051716	cellular response to stimulus	GO:0031668	cellular response to extracellular stimulus	29	Cluster-14550.21943,Cluster-16566.20,Cluster-16879.0,Cluster-15794.1,Cluster-14550.23543,Cluster-17790.0,Cluster-14550.7612,Cluster-3308.0,Cluster-14550.202,Cluster-14550.24769,Cluster-13154.0,Cluster-14550.7901,Cluster-19176.0,Cluster-21098.1,Cluster-14550.28188,Cluster-22562.1,Cluster-14550.1633,Cluster-14550.5418,Cluster-20835.1,Cluster-21345.0,Cluster-14550.14713,Cluster-14550.11446,Cluster-1…
GO:0008150	Biological Process	GO:0050896	response to stimulus	GO:0051716	cellular response to stimulus	GO:0007165	signal transduction	1100	Cluster-5937.0,Cluster-14550.20284,Cluster-14550.22925,Cluster-7292.0,Cluster-14550.28740,Cluster-14550.26010,Cluster-14490.1,Cluster-21287.0,Cluster-14550.26827,Cluster-16573.0,Cluster-14550.14196,Cluster-11149.0,Cluster-14550.7901,Cluster-14550.15696,Cluster-556.0,Cluster-14550.53,Cluster-14550.16773,Cluster-7286.0,Cluster-14550.1406,Cluster-14550.12332,Cluster-14550.19374,Cluster-14550.20528,C…
GO:0008150	Biological Process	GO:0050896	response to stimulus	GO:0009607	response to biotic stimulus	GO:0043207	response to external biotic stimulus	122	Cluster-14550.5644,Cluster-14550.13029,Cluster-20155.0,Cluster-13624.0,Cluster-14550.6086,Cluster-14550.7099,Cluster-20391.0,Cluster-14550.266,Cluster-9620.1,Cluster-23606.0,Cluster-14550.23855,Cluster-14550.9592,Cluster-14550.16964,Cluster-14550.6485,Cluster-14550.16296,Cluster-14550.22711,Cluster-442.0,Cluster-14550.22501,Cluster-13043.2,Cluster-904.1,Cluster-22957.0,Cluster-14550.7644,Cluster-…
GO:0008150	Biological Process	GO:0050896	response to stimulus	GO:0009607	response to biotic stimulus	GO:0002831	regulation of response to biotic stimulus	15	Cluster-14550.6086,Cluster-8008.1,Cluster-14550.17821,Cluster-14550.8584,Cluster-14550.10227,Cluster-14550.16296,Cluster-14550.4844,Cluster-14550.21061,Cluster-14550.9592,Cluster-14550.18374,Cluster-14550.1573,Cluster-14550.28713,Cluster-19793.0,Cluster-14550.12156,Cluster-14550.4075
GO:0008150	Biological Process	GO:0050896	response to stimulus	GO:0009607	response to biotic stimulus	GO:0002832	negative regulation of response to biotic stimulus	8	Cluster-14550.10227,Cluster-14550.17821,Cluster-14550.4075,Cluster-14550.12156,Cluster-19793.0,Cluster-14550.28713,Cluster-14550.18374,Cluster-14550.1573
GO:0008150	Biological Process	GO:0050896	response to stimulus	GO:0009605	response to external stimulus	GO:0071496	cellular response to external stimulus	29	Cluster-14550.21943,Cluster-16566.20,Cluster-16879.0,Cluster-15794.1,Cluster-14550.23543,Cluster-17790.0,Cluster-14550.7612,Cluster-3308.0,Cluster-14550.202,Cluster-14550.24769,Cluster-13154.0,Cluster-19176.0,Cluster-14550.7901,Cluster-14550.28188,Cluster-21098.1,Cluster-22562.1,Cluster-14550.1633,Cluster-14550.5418,Cluster-20835.1,Cluster-14550.14713,Cluster-21345.0,Cluster-14550.11446,Cluster-1…
GO:0008150	Biological Process	GO:0050896	response to stimulus	GO:0009605	response to external stimulus	GO:0042330	taxis	65	Cluster-14550.20141,Cluster-490.0,Cluster-14550.4592,Cluster-14550.15349,Cluster-14550.11328,Cluster-244.0,Cluster-14550.10333,Cluster-14550.145,Cluster-14550.13551,Cluster-25004.5,Cluster-14550.23017,Cluster-14550.27499,Cluster-14287.0,Cluster-14550.7901,Cluster-14550.2561,Cluster-12294.0,Cluster-14550.21527,Cluster-13944.0,Cluster-10360.3,Cluster-14550.9267,Cluster-22693.0,Cluster-23118.1,Clust…
GO:0008150	Biological Process	GO:0050896	response to stimulus	GO:0009605	response to external stimulus	GO:0032102	negative regulation of response to external stimulus	11	Cluster-14550.7612,Cluster-14550.10227,Cluster-14550.17821,Cluster-14550.29538,Cluster-14550.5418,Cluster-14550.18374,Cluster-14550.1573,Cluster-14550.28713,Cluster-19793.0,Cluster-14550.4075,Cluster-14550.12156
GO:0008150	Biological Process	GO:0050896	response to stimulus	GO:0009605	response to external stimulus	GO:0043207	response to external biotic stimulus	122	Cluster-14550.5644,Cluster-14550.13029,Cluster-20155.0,Cluster-13624.0,Cluster-14550.6086,Cluster-14550.7099,Cluster-20391.0,Cluster-14550.266,Cluster-9620.1,Cluster-23606.0,Cluster-14550.23855,Cluster-14550.9592,Cluster-14550.16964,Cluster-14550.6485,Cluster-14550.16296,Cluster-14550.22711,Cluster-442.0,Cluster-14550.22501,Cluster-13043.2,Cluster-904.1,Cluster-22957.0,Cluster-14550.7644,Cluster-…
GO:0008150	Biological Process	GO:0050896	response to stimulus	GO:0009605	response to external stimulus	GO:0032101	regulation of response to external stimulus	22	Cluster-14550.16296,Cluster-14550.4844,Cluster-14550.21061,Cluster-14550.7612,Cluster-14550.8584,Cluster-14550.10227,Cluster-14550.4075,Cluster-14550.1573,Cluster-19793.0,Cluster-12800.0,Cluster-14550.5418,Cluster-14550.6086,Cluster-8008.1,Cluster-14550.29538,Cluster-19074.0,Cluster-14550.17821,Cluster-14550.12156,Cluster-14550.20982,Cluster-14550.9592,Cluster-2038.0,Cluster-14550.18374,Cluster-1…
GO:0008150	Biological Process	GO:0050896	response to stimulus	GO:0009605	response to external stimulus	GO:0009991	response to extracellular stimulus	29	Cluster-14550.1633,Cluster-22562.1,Cluster-21098.1,Cluster-14550.28188,Cluster-14550.7901,Cluster-19176.0,Cluster-13154.0,Cluster-14550.24769,Cluster-24270.1,Cluster-25030.6,Cluster-14550.29538,Cluster-14550.7288,Cluster-4754.0,Cluster-20130.0,Cluster-14550.14926,Cluster-21345.0,Cluster-14550.11446,Cluster-14550.14713,Cluster-14550.5418,Cluster-20835.1,Cluster-16879.0,Cluster-16566.20,Cluster-145…
GO:0008150	Biological Process	GO:0050896	response to stimulus	GO:0042221	response to chemical	GO:0042493	response to drug	19	Cluster-14550.22550,Cluster-14550.497,Cluster-14550.25736,Cluster-19693.2,Cluster-3368.6,Cluster-14089.1,Cluster-9149.2,Cluster-18230.15,Cluster-14550.19525,Cluster-18775.0,Cluster-19693.0,Cluster-14550.24999,Cluster-14550.12884,Cluster-14550.29139,Cluster-18775.1,Cluster-14550.24629,Cluster-25030.5,Cluster-14550.23418,Cluster-14550.27886
GO:0008150	Biological Process	GO:0050896	response to stimulus	GO:0042221	response to chemical	GO:0009410	response to xenobiotic stimulus	73	Cluster-16459.0,Cluster-3538.1,Cluster-16359.0,Cluster-14550.8077,Cluster-14550.23227,Cluster-14550.27708,Cluster-14550.20475,Cluster-15845.0,Cluster-14550.19338,Cluster-22400.0,Cluster-14550.26046,Cluster-14550.23647,Cluster-5394.0,Cluster-14550.3537,Cluster-13728.0,Cluster-21168.0,Cluster-22726.0,Cluster-15811.0,Cluster-14550.11958,Cluster-14550.8318,Cluster-14550.14689,Cluster-14550.13723,Clus…
GO:0008150	Biological Process	GO:0050896	response to stimulus	GO:0042221	response to chemical	GO:1990267	response to transition metal nanoparticle	5	Cluster-21728.1,Cluster-23606.0,Cluster-14550.2579,Cluster-15837.0,Cluster-12871.3
GO:0008150	Biological Process	GO:0050896	response to stimulus	GO:0042221	response to chemical	GO:0006935	chemotaxis	27	Cluster-23282.0,Cluster-14550.21527,Cluster-14550.14952,Cluster-13944.0,Cluster-19074.0,Cluster-14550.2607,Cluster-14550.18261,Cluster-14550.10486,Cluster-12278.0,Cluster-2038.0,Cluster-14550.22399,Cluster-4965.0,Cluster-16337.0,Cluster-14550.23017,Cluster-14550.8824,Cluster-16645.0,Cluster-6446.0,Cluster-21370.0,Cluster-22693.0,Cluster-16759.2,Cluster-14550.24685,Cluster-14550.18262,Cluster-1455…
GO:0008150	Biological Process	GO:0050896	response to stimulus	GO:0042221	response to chemical	GO:0001101	response to acid chemical	13	Cluster-14550.17660,Cluster-23936.0,Cluster-14550.15798,Cluster-12509.0,Cluster-14550.17692,Cluster-14550.17726,Cluster-14550.2540,Cluster-14550.23797,Cluster-14550.5342,Cluster-11249.0,Cluster-14550.5031,Cluster-14550.21,Cluster-14550.28084
GO:0008150	Biological Process	GO:0050896	response to stimulus	GO:0042221	response to chemical	GO:1901700	response to oxygen-containing compound	11	Cluster-14550.15959,Cluster-14550.2574,Cluster-14550.15798,Cluster-8005.0,Cluster-14550.19785,Cluster-14550.21,Cluster-14550.23797,Cluster-14550.2540,Cluster-18658.3,Cluster-14550.17692,Cluster-24595.0
GO:0008150	Biological Process	GO:0050896	response to stimulus	GO:0042221	response to chemical	GO:0010033	response to organic substance	54	Cluster-14550.9898,Cluster-22323.0,Cluster-14550.23797,Cluster-14550.9096,Cluster-556.0,Cluster-14550.9832,Cluster-24189.0,Cluster-14550.9376,Cluster-14550.5345,Cluster-14550.24043,Cluster-14550.4156,Cluster-14550.13984,Cluster-14550.23229,Cluster-14550.10098,Cluster-14550.22801,Cluster-7605.0,Cluster-14550.25450,Cluster-14550.22925,Cluster-14550.28560,Cluster-14550.5926,Cluster-14550.29682,Clust…
GO:0008150	Biological Process	GO:0050896	response to stimulus	GO:0042221	response to chemical	GO:1901698	response to nitrogen compound	2	Cluster-14550.23797,Cluster-8005.0
GO:0008150	Biological Process	GO:0050896	response to stimulus	GO:0042221	response to chemical	GO:0009636	response to toxic substance	17	Cluster-2325.0,Cluster-15837.0,Cluster-12488.10,Cluster-20144.0,Cluster-14550.24830,Cluster-8188.0,Cluster-14550.20812,Cluster-14550.27497,Cluster-14550.2579,Cluster-14550.23489,Cluster-18322.0,Cluster-14550.26200,Cluster-23606.0,Cluster-12056.0,Cluster-18910.0,Cluster-12871.3,Cluster-14550.2098
GO:0008150	Biological Process	GO:0050896	response to stimulus	GO:0042221	response to chemical	GO:0009593	detection of chemical stimulus	8	Cluster-17546.0,Cluster-14550.16489,Cluster-16501.0,Cluster-23698.0,Cluster-14550.7679,Cluster-7802.0,Cluster-14550.8706,Cluster-14550.8705
GO:0008150	Biological Process	GO:0050896	response to stimulus	GO:0042221	response to chemical	GO:0070887	cellular response to chemical stimulus	126	Cluster-16328.0,Cluster-14843.1,Cluster-14550.28958,Cluster-14550.9855,Cluster-12509.0,Cluster-14550.27045,Cluster-14550.17726,Cluster-19561.0,Cluster-14550.11254,Cluster-19220.0,Cluster-14550.22968,Cluster-14550.28440,Cluster-14550.28084,Cluster-12152.0,Cluster-14550.5140,Cluster-14550.4968,Cluster-19112.2,Cluster-14550.27957,Cluster-14550.16386,Cluster-14550.1295,Cluster-14550.22369,Cluster-145…
GO:0008150	Biological Process	GO:0050896	response to stimulus	GO:0042221	response to chemical	GO:0032094	response to food	3	Cluster-14550.7612,Cluster-14550.29538,Cluster-14550.5418
GO:0008150	Biological Process	GO:0050896	response to stimulus	GO:0042221	response to chemical	GO:0010035	response to inorganic substance	15	Cluster-23606.0,Cluster-14550.21,Cluster-21728.1,Cluster-15837.0,Cluster-14550.20054,Cluster-14550.2540,Cluster-14550.17692,Cluster-14550.2579,Cluster-18230.3,Cluster-14550.12569,Cluster-14550.15798,Cluster-14550.92,Cluster-14550.7840,Cluster-12871.3,Cluster-20820.0
GO:0008150	Biological Process	GO:0050896	response to stimulus	GO:0051606	detection of stimulus	GO:0009593	detection of chemical stimulus	8	Cluster-17546.0,Cluster-14550.16489,Cluster-16501.0,Cluster-23698.0,Cluster-14550.7679,Cluster-7802.0,Cluster-14550.8706,Cluster-14550.8705
GO:0008150	Biological Process	GO:0050896	response to stimulus	GO:0051606	detection of stimulus	GO:0050906	detection of stimulus involved in sensory perception	8	Cluster-7802.0,Cluster-14550.7679,Cluster-23698.0,Cluster-14550.8705,Cluster-14550.8706,Cluster-17546.0,Cluster-14550.16489,Cluster-16501.0
GO:0008150	Biological Process	GO:0050896	response to stimulus	GO:0048584	positive regulation of response to stimulus	GO:0009967	positive regulation of signal transduction	30	Cluster-14550.14738,Cluster-14550.19825,Cluster-14550.5418,Cluster-14550.18180,Cluster-14550.29538,Cluster-14550.21628,Cluster-21393.0,Cluster-17998.0,Cluster-14550.14669,Cluster-14550.25203,Cluster-14550.6434,Cluster-14550.23797,Cluster-14550.3104,Cluster-14550.23855,Cluster-12665.0,Cluster-14550.27348,Cluster-14550.15521,Cluster-14550.21353,Cluster-14550.7553,Cluster-15500.0,Cluster-14550.20477…
GO:0008150	Biological Process	GO:0050896	response to stimulus	GO:0048584	positive regulation of response to stimulus	GO:0050778	positive regulation of immune response	7	Cluster-14550.26572,Cluster-24808.0,Cluster-14550.18477,Cluster-14550.25981,Cluster-14550.9386,Cluster-14550.10724,Cluster-15608.0
GO:0008150	Biological Process	GO:0050896	response to stimulus	GO:0048584	positive regulation of response to stimulus	GO:0031349	positive regulation of defense response	2	Cluster-14550.9386,Cluster-14550.25981
GO:0008150	Biological Process	GO:0050896	response to stimulus	GO:0009719	response to endogenous stimulus	GO:0009725	response to hormone	32	Cluster-14550.22925,Cluster-14550.2854,Cluster-14550.598,Cluster-14550.28560,Cluster-14550.5926,Cluster-13821.0,Cluster-14550.25381,Cluster-6962.1,Cluster-14550.7393,Cluster-22323.0,Cluster-14550.24043,Cluster-14550.9376,Cluster-14550.5345,Cluster-24189.0,Cluster-14550.9832,Cluster-556.0,Cluster-14550.10098,Cluster-14550.23229,Cluster-14550.22801,Cluster-14550.13984,Cluster-14550.22968,Cluster-14…
GO:0008150	Biological Process	GO:0050896	response to stimulus	GO:0009719	response to endogenous stimulus	GO:0071495	cellular response to endogenous stimulus	27	Cluster-22323.0,Cluster-14550.23797,Cluster-14550.12414,Cluster-24189.0,Cluster-556.0,Cluster-14550.9832,Cluster-14550.24043,Cluster-14550.5345,Cluster-14550.21228,Cluster-14550.20820,Cluster-14550.13984,Cluster-19112.2,Cluster-14550.23268,Cluster-14550.22801,Cluster-14550.22925,Cluster-14550.22968,Cluster-14550.5926,Cluster-14550.28560,Cluster-14550.2854,Cluster-14550.598,Cluster-14550.25381,Clu…
GO:0008150	Biological Process	GO:0050896	response to stimulus	GO:0009719	response to endogenous stimulus	GO:0010243	response to organonitrogen compound	2	Cluster-8005.0,Cluster-14550.23797
GO:0008150	Biological Process	GO:0050896	response to stimulus	GO:0006950	response to stress	GO:0033554	cellular response to stress	396	Cluster-14550.15847,Cluster-8383.0,Cluster-14550.2695,Cluster-23313.1,Cluster-12951.0,Cluster-18234.2,Cluster-12304.1,Cluster-16566.3,Cluster-14550.13752,Cluster-14550.12080,Cluster-14550.12537,Cluster-14550.16583,Cluster-14550.28770,Cluster-14550.5018,Cluster-17029.0,Cluster-326.0,Cluster-14550.3989,Cluster-24846.3,Cluster-14550.1804,Cluster-16760.5,Cluster-19652.16,Cluster-14550.22733,Cluster-1…
GO:0008150	Biological Process	GO:0050896	response to stimulus	GO:0006950	response to stress	GO:0097501	stress response to metal ion	1	Cluster-14550.2579
GO:0008150	Biological Process	GO:0050896	response to stimulus	GO:0006950	response to stress	GO:0035966	response to topologically incorrect protein	5	Cluster-7605.0,Cluster-14550.1551,Cluster-14550.25450,Cluster-14550.4156,Cluster-24637.1
GO:0008150	Biological Process	GO:0050896	response to stimulus	GO:0006950	response to stress	GO:0006979	response to oxidative stress	17	Cluster-4193.0,Cluster-14550.2574,Cluster-14550.15959,Cluster-14550.19785,Cluster-20552.0,Cluster-7286.0,Cluster-8402.1,Cluster-63.0,Cluster-8016.0,Cluster-14550.24478,Cluster-14550.1295,Cluster-21431.1,Cluster-14550.5041,Cluster-24595.0,Cluster-18658.3,Cluster-12152.0,Cluster-14550.24205
GO:0008150	Biological Process	GO:0050896	response to stimulus	GO:0006950	response to stress	GO:0080134	regulation of response to stress	25	Cluster-19793.0,Cluster-14550.1573,Cluster-14550.4075,Cluster-14550.8584,Cluster-14550.10227,Cluster-14550.21061,Cluster-14550.4844,Cluster-14550.25981,Cluster-14550.16296,Cluster-24595.0,Cluster-14550.15478,Cluster-14550.28713,Cluster-14550.18374,Cluster-14550.9592,Cluster-14550.20982,Cluster-18658.3,Cluster-11878.1,Cluster-14550.12156,Cluster-14550.9386,Cluster-14550.19785,Cluster-14550.17821,C…
GO:0008150	Biological Process	GO:0050896	response to stimulus	GO:0006950	response to stress	GO:0042594	response to starvation	6	Cluster-14550.5418,Cluster-21345.0,Cluster-14550.7612,Cluster-20130.0,Cluster-14550.29538,Cluster-25030.6
GO:0008150	Biological Process	GO:0050896	response to stimulus	GO:0006950	response to stress	GO:0006952	defense response	132	Cluster-14550.23515,Cluster-24798.0,Cluster-14550.18686,Cluster-15843.0,Cluster-14550.18162,Cluster-14550.15744,Cluster-14550.14075,Cluster-14550.3857,Cluster-14550.21168,Cluster-10083.0,Cluster-14550.8232,Cluster-14975.0,Cluster-3866.0,Cluster-14550.12156,Cluster-8008.1,Cluster-14640.0,Cluster-15140.1,Cluster-17308.0,Cluster-14550.12767,Cluster-14550.13526,Cluster-5644.0,Cluster-13894.0,Cluster-…
GO:0008150	Biological Process	GO:0050896	response to stimulus	GO:0006950	response to stress	GO:0009611	response to wounding	91	Cluster-14550.29526,Cluster-23042.0,Cluster-22203.0,Cluster-14550.9937,Cluster-14550.9202,Cluster-14550.4603,Cluster-14550.20057,Cluster-14550.14281,Cluster-14550.25674,Cluster-14550.29750,Cluster-14550.20320,Cluster-11018.0,Cluster-20540.0,Cluster-14550.11506,Cluster-14550.8052,Cluster-14550.28843,Cluster-14550.19664,Cluster-14550.3470,Cluster-8193.0,Cluster-14550.19754,Cluster-24041.6,Cluster-1…
GO:0008150	Biological Process	GO:0050896	response to stimulus	GO:0006955	immune response	GO:0002279	mast cell activation involved in immune response	4	Cluster-17812.0,Cluster-17820.1,Cluster-14550.20526,Cluster-14550.20525
GO:0008150	Biological Process	GO:0050896	response to stimulus	GO:0006955	immune response	GO:0002366	leukocyte activation involved in immune response	4	Cluster-14550.20525,Cluster-14550.20526,Cluster-17820.1,Cluster-17812.0
GO:0008150	Biological Process	GO:0050896	response to stimulus	GO:0006955	immune response	GO:0002437	inflammatory response to antigenic stimulus	1	Cluster-14550.14304
GO:0008150	Biological Process	GO:0050896	response to stimulus	GO:0006955	immune response	GO:0006959	humoral immune response	8	Cluster-14550.10593,Cluster-11018.0,Cluster-14550.266,Cluster-12803.9,Cluster-14550.19664,Cluster-14550.8052,Cluster-24041.6,Cluster-14550.25674
GO:0008150	Biological Process	GO:0050896	response to stimulus	GO:0006955	immune response	GO:0002250	adaptive immune response	1	Cluster-14550.14304
GO:0008150	Biological Process	GO:0050896	response to stimulus	GO:0006955	immune response	GO:0002263	cell activation involved in immune response	4	Cluster-14550.20525,Cluster-17820.1,Cluster-14550.20526,Cluster-17812.0
GO:0008150	Biological Process	GO:0050896	response to stimulus	GO:0006955	immune response	GO:0050776	regulation of immune response	10	Cluster-14550.10724,Cluster-24808.0,Cluster-14550.26572,Cluster-14550.25981,Cluster-442.0,Cluster-14550.18477,Cluster-14550.9592,Cluster-14550.14675,Cluster-15608.0,Cluster-14550.9386
GO:0008150	Biological Process	GO:0050896	response to stimulus	GO:0006955	immune response	GO:0050778	positive regulation of immune response	7	Cluster-14550.26572,Cluster-24808.0,Cluster-14550.18477,Cluster-14550.25981,Cluster-14550.9386,Cluster-14550.10724,Cluster-15608.0
GO:0008150	Biological Process	GO:0050896	response to stimulus	GO:0006955	immune response	GO:0045087	innate immune response	11	Cluster-14550.266,Cluster-14550.10593,Cluster-11018.0,Cluster-14550.25981,Cluster-24041.6,Cluster-14550.9592,Cluster-14550.25674,Cluster-12803.9,Cluster-14550.8052,Cluster-14550.9386,Cluster-14550.19664
GO:0008150	Biological Process	GO:0050896	response to stimulus	GO:0009628	response to abiotic stimulus	GO:0009268	response to pH	1	Cluster-22123.0
GO:0008150	Biological Process	GO:0050896	response to stimulus	GO:0009628	response to abiotic stimulus	GO:0009314	response to radiation	5	Cluster-25014.0,Cluster-14550.26046,Cluster-14550.7981,Cluster-14550.16222,Cluster-19471.0
GO:0008150	Biological Process	GO:0050896	response to stimulus	GO:0048583	regulation of response to stimulus	GO:0002831	regulation of response to biotic stimulus	15	Cluster-14550.6086,Cluster-8008.1,Cluster-14550.17821,Cluster-14550.8584,Cluster-14550.10227,Cluster-14550.16296,Cluster-14550.4844,Cluster-14550.21061,Cluster-14550.9592,Cluster-14550.18374,Cluster-14550.1573,Cluster-14550.28713,Cluster-19793.0,Cluster-14550.12156,Cluster-14550.4075
GO:0008150	Biological Process	GO:0050896	response to stimulus	GO:0048583	regulation of response to stimulus	GO:0009966	regulation of signal transduction	102	Cluster-20198.0,Cluster-14550.18155,Cluster-14550.21806,Cluster-14550.21315,Cluster-14550.20477,Cluster-17878.0,Cluster-14550.2937,Cluster-15434.0,Cluster-14550.20855,Cluster-14550.19126,Cluster-14550.3104,Cluster-11816.0,Cluster-14550.16064,Cluster-14550.10513,Cluster-14550.23855,Cluster-14550.1751,Cluster-14550.22318,Cluster-14550.16773,Cluster-2597.1,Cluster-14564.0,Cluster-14550.18514,Cluster…
GO:0008150	Biological Process	GO:0050896	response to stimulus	GO:0048583	regulation of response to stimulus	GO:0048584	positive regulation of response to stimulus	38	Cluster-21393.0,Cluster-17998.0,Cluster-14550.25203,Cluster-14550.14669,Cluster-14550.6434,Cluster-12665.0,Cluster-14550.14738,Cluster-14550.29538,Cluster-14550.21628,Cluster-16729.0,Cluster-16751.0,Cluster-14550.19823,Cluster-21310.0,Cluster-14550.7553,Cluster-14550.21353,Cluster-14550.26572,Cluster-12215.0,Cluster-14550.10724,Cluster-14550.7612,Cluster-14550.9386,Cluster-14550.3104,Cluster-1455…
GO:0008150	Biological Process	GO:0050896	response to stimulus	GO:0048583	regulation of response to stimulus	GO:0050776	regulation of immune response	10	Cluster-14550.10724,Cluster-24808.0,Cluster-14550.26572,Cluster-14550.25981,Cluster-442.0,Cluster-14550.18477,Cluster-14550.9592,Cluster-14550.14675,Cluster-15608.0,Cluster-14550.9386
GO:0008150	Biological Process	GO:0050896	response to stimulus	GO:0048583	regulation of response to stimulus	GO:0048585	negative regulation of response to stimulus	25	Cluster-14550.29536,Cluster-14550.28713,Cluster-14550.18374,Cluster-14550.12156,Cluster-14550.23597,Cluster-19947.0,Cluster-14550.29538,Cluster-2597.1,Cluster-14550.20611,Cluster-14550.17821,Cluster-14550.1751,Cluster-14550.5418,Cluster-14550.9935,Cluster-14550.11254,Cluster-19793.0,Cluster-14550.1573,Cluster-14550.4075,Cluster-14550.24086,Cluster-14550.10227,Cluster-14550.7612,Cluster-14550.2942…
GO:0008150	Biological Process	GO:0050896	response to stimulus	GO:0048583	regulation of response to stimulus	GO:0050795	regulation of behavior	3	Cluster-2038.0,Cluster-19074.0,Cluster-12800.0
GO:0008150	Biological Process	GO:0050896	response to stimulus	GO:0048583	regulation of response to stimulus	GO:0080134	regulation of response to stress	25	Cluster-19793.0,Cluster-14550.1573,Cluster-14550.4075,Cluster-14550.8584,Cluster-14550.10227,Cluster-14550.21061,Cluster-14550.4844,Cluster-14550.25981,Cluster-14550.16296,Cluster-24595.0,Cluster-14550.15478,Cluster-14550.28713,Cluster-14550.18374,Cluster-14550.9592,Cluster-14550.20982,Cluster-18658.3,Cluster-11878.1,Cluster-14550.12156,Cluster-14550.9386,Cluster-14550.19785,Cluster-14550.17821,C…
GO:0008150	Biological Process	GO:0050896	response to stimulus	GO:0048583	regulation of response to stimulus	GO:0032101	regulation of response to external stimulus	22	Cluster-14550.16296,Cluster-14550.4844,Cluster-14550.21061,Cluster-14550.7612,Cluster-14550.8584,Cluster-14550.10227,Cluster-14550.4075,Cluster-14550.1573,Cluster-19793.0,Cluster-12800.0,Cluster-14550.5418,Cluster-14550.6086,Cluster-8008.1,Cluster-14550.29538,Cluster-19074.0,Cluster-14550.17821,Cluster-14550.12156,Cluster-14550.20982,Cluster-14550.9592,Cluster-2038.0,Cluster-14550.18374,Cluster-1…
GO:0008150	Biological Process	GO:0050896	response to stimulus	GO:0048585	negative regulation of response to stimulus	GO:0032102	negative regulation of response to external stimulus	11	Cluster-14550.7612,Cluster-14550.10227,Cluster-14550.17821,Cluster-14550.29538,Cluster-14550.5418,Cluster-14550.18374,Cluster-14550.1573,Cluster-14550.28713,Cluster-19793.0,Cluster-14550.4075,Cluster-14550.12156
GO:0008150	Biological Process	GO:0050896	response to stimulus	GO:0048585	negative regulation of response to stimulus	GO:0031348	negative regulation of defense response	8	Cluster-14550.10227,Cluster-14550.17821,Cluster-14550.28713,Cluster-19793.0,Cluster-14550.1573,Cluster-14550.18374,Cluster-14550.12156,Cluster-14550.4075
GO:0008150	Biological Process	GO:0050896	response to stimulus	GO:0048585	negative regulation of response to stimulus	GO:0009968	negative regulation of signal transduction	8	Cluster-14550.11697,Cluster-14550.2942,Cluster-14550.1751,Cluster-2597.1,Cluster-14550.24086,Cluster-19947.0,Cluster-14550.29536,Cluster-14550.11254
GO:0008150	Biological Process	GO:0050896	response to stimulus	GO:0048585	negative regulation of response to stimulus	GO:0002832	negative regulation of response to biotic stimulus	8	Cluster-14550.10227,Cluster-14550.17821,Cluster-14550.4075,Cluster-14550.12156,Cluster-19793.0,Cluster-14550.28713,Cluster-14550.18374,Cluster-14550.1573
GO:0008150	Biological Process	GO:0048518	positive regulation of biological process	GO:0051050	positive regulation of transport	GO:0032388	positive regulation of intracellular transport	2	Cluster-14550.16852,Cluster-14550.20107
GO:0008150	Biological Process	GO:0048518	positive regulation of biological process	GO:0051050	positive regulation of transport	GO:0032411	positive regulation of transporter activity	8	Cluster-14550.15113,Cluster-14550.11021,Cluster-14550.13120,Cluster-14550.16631,Cluster-14550.11659,Cluster-14550.1321,Cluster-14550.12454,Cluster-14550.14844
GO:0008150	Biological Process	GO:0048518	positive regulation of biological process	GO:0051050	positive regulation of transport	GO:0051222	positive regulation of protein transport	2	Cluster-14550.20107,Cluster-14550.16852
GO:0008150	Biological Process	GO:0048518	positive regulation of biological process	GO:0051050	positive regulation of transport	GO:0043270	positive regulation of ion transport	8	Cluster-14550.15113,Cluster-14550.11021,Cluster-14550.13120,Cluster-14550.16631,Cluster-14550.11659,Cluster-14550.1321,Cluster-14550.14844,Cluster-14550.12454
GO:0008150	Biological Process	GO:0048518	positive regulation of biological process	GO:0051050	positive regulation of transport	GO:0034764	positive regulation of transmembrane transport	8	Cluster-14550.1321,Cluster-14550.12454,Cluster-14550.14844,Cluster-14550.15113,Cluster-14550.16631,Cluster-14550.11659,Cluster-14550.11021,Cluster-14550.13120
GO:0008150	Biological Process	GO:0048518	positive regulation of biological process	GO:0009893	positive regulation of metabolic process	GO:0010604	positive regulation of macromolecule metabolic process	70	Cluster-14550.13751,Cluster-14550.25048,Cluster-14550.14226,Cluster-14550.21493,Cluster-14550.3651,Cluster-11780.0,Cluster-14490.1,Cluster-14550.11614,Cluster-12490.0,Cluster-15937.1,Cluster-12111.0,Cluster-14550.4075,Cluster-14550.12886,Cluster-14550.19567,Cluster-23118.2,Cluster-14550.446,Cluster-21680.0,Cluster-14550.10663,Cluster-14550.7612,Cluster-20791.2,Cluster-14550.5456,Cluster-14550.780…
GO:0008150	Biological Process	GO:0048518	positive regulation of biological process	GO:0009893	positive regulation of metabolic process	GO:0051173	positive regulation of nitrogen compound metabolic process	48	Cluster-14550.446,Cluster-21680.0,Cluster-14550.10903,Cluster-23118.2,Cluster-14550.19567,Cluster-15937.1,Cluster-12111.0,Cluster-14550.15517,Cluster-23586.2,Cluster-14550.20170,Cluster-14550.12886,Cluster-14490.1,Cluster-14550.9206,Cluster-12490.0,Cluster-12582.0,Cluster-14550.3651,Cluster-14550.24759,Cluster-11780.0,Cluster-14550.13751,Cluster-14550.14226,Cluster-14550.8727,Cluster-14550.21493,…
GO:0008150	Biological Process	GO:0048518	positive regulation of biological process	GO:0009893	positive regulation of metabolic process	GO:0031325	positive regulation of cellular metabolic process	115	Cluster-14550.27630,Cluster-14550.16011,Cluster-24530.0,Cluster-14550.8959,Cluster-19624.0,Cluster-14550.14251,Cluster-14550.5223,Cluster-179.0,Cluster-14550.20567,Cluster-22068.0,Cluster-14550.14590,Cluster-21878.0,Cluster-14550.26374,Cluster-24612.0,Cluster-14550.22482,Cluster-14550.14328,Cluster-23732.0,Cluster-14550.29538,Cluster-15929.0,Cluster-14550.14045,Cluster-20646.0,Cluster-14550.11120…
GO:0008150	Biological Process	GO:0048518	positive regulation of biological process	GO:0009893	positive regulation of metabolic process	GO:0043085	positive regulation of catalytic activity	14	Cluster-14550.18113,Cluster-14550.29538,Cluster-14550.7612,Cluster-14550.1976,Cluster-14550.19974,Cluster-14550.15321,Cluster-13298.0,Cluster-14550.5418,Cluster-8693.0,Cluster-14550.21404,Cluster-16190.0,Cluster-14550.498,Cluster-14550.25860,Cluster-14550.4075
GO:0008150	Biological Process	GO:0048518	positive regulation of biological process	GO:0009893	positive regulation of metabolic process	GO:0009891	positive regulation of biosynthetic process	48	Cluster-14550.4692,Cluster-14550.7807,Cluster-14550.5456,Cluster-20791.2,Cluster-14550.10663,Cluster-22342.0,Cluster-14550.11120,Cluster-18181.0,Cluster-14550.15012,Cluster-21456.0,Cluster-14550.24869,Cluster-14550.3470,Cluster-14550.20567,Cluster-14550.13416,Cluster-22068.0,Cluster-21878.0,Cluster-5709.0,Cluster-14550.26374,Cluster-14550.22482,Cluster-14550.14328,Cluster-14550.27630,Cluster-1455…
GO:0008150	Biological Process	GO:0048518	positive regulation of biological process	GO:0009893	positive regulation of metabolic process	GO:0009896	positive regulation of catabolic process	47	Cluster-14550.16607,Cluster-14550.8959,Cluster-14550.14251,Cluster-14550.20468,Cluster-24530.0,Cluster-14550.16011,Cluster-23732.0,Cluster-24612.0,Cluster-179.0,Cluster-23042.0,Cluster-14550.29802,Cluster-14550.14591,Cluster-18164.0,Cluster-1179.0,Cluster-14550.16279,Cluster-14550.26654,Cluster-14550.14045,Cluster-15929.0,Cluster-20646.0,Cluster-14550.14782,Cluster-14550.1866,Cluster-14550.29750,…
GO:0008150	Biological Process	GO:0048518	positive regulation of biological process	GO:0002684	positive regulation of immune system process	GO:0050778	positive regulation of immune response	7	Cluster-14550.26572,Cluster-24808.0,Cluster-14550.18477,Cluster-14550.25981,Cluster-14550.9386,Cluster-14550.10724,Cluster-15608.0
GO:0008150	Biological Process	GO:0048518	positive regulation of biological process	GO:0051240	positive regulation of multicellular organismal process	GO:1904018	positive regulation of vasculature development	1	Cluster-14550.25203
GO:0008150	Biological Process	GO:0048518	positive regulation of biological process	GO:0051240	positive regulation of multicellular organismal process	GO:0001819	positive regulation of cytokine production	2	Cluster-14550.9386,Cluster-14550.25981
GO:0008150	Biological Process	GO:0048518	positive regulation of biological process	GO:0051240	positive regulation of multicellular organismal process	GO:0042482	positive regulation of odontogenesis	1	Cluster-14550.9226
GO:0008150	Biological Process	GO:0048518	positive regulation of biological process	GO:0051240	positive regulation of multicellular organismal process	GO:0070169	positive regulation of biomineral tissue development	1	Cluster-14550.9226
GO:0008150	Biological Process	GO:0048518	positive regulation of biological process	GO:0031343	positive regulation of cell killing	GO:0051712	positive regulation of killing of cells of other organism	1	Cluster-14550.16621
GO:0008150	Biological Process	GO:0048518	positive regulation of biological process	GO:0048522	positive regulation of cellular process	GO:0031325	positive regulation of cellular metabolic process	115	Cluster-14550.27630,Cluster-14550.16011,Cluster-24530.0,Cluster-14550.8959,Cluster-19624.0,Cluster-14550.14251,Cluster-14550.5223,Cluster-179.0,Cluster-14550.20567,Cluster-22068.0,Cluster-14550.14590,Cluster-21878.0,Cluster-14550.26374,Cluster-24612.0,Cluster-14550.22482,Cluster-14550.14328,Cluster-23732.0,Cluster-14550.29538,Cluster-15929.0,Cluster-14550.14045,Cluster-20646.0,Cluster-14550.11120…
GO:0008150	Biological Process	GO:0048518	positive regulation of biological process	GO:0048522	positive regulation of cellular process	GO:0034764	positive regulation of transmembrane transport	8	Cluster-14550.1321,Cluster-14550.12454,Cluster-14550.14844,Cluster-14550.15113,Cluster-14550.16631,Cluster-14550.11659,Cluster-14550.11021,Cluster-14550.13120
[truncated: 544 more rows]
