# Supplementary material for: Comparative Transcriptomic Analysis of Riptortus pedestris (Hemiptera: Alydidae) to Characterize Wing Formation across All Developmental Stages
Source: Insects. 2021 Mar 5;12(3):226. doi: 10.3390/insects12030226 (PMC7999114; doi:10.3390/insects12030226)
Supplement: Supplementary file 1 [file insects-12-00226-s001.zip › Supplementary material/Table S5.xlsx]

## Sheet: E vs N1
GO_accession	Description	Term_type	Over_represented_pValue	Corrected_pValue	DEG_item	DEG_list	Bg_item	Bg_list	up	Up_Gene_names	Down	Down_Gene_names
GO:0042302	structural constituent of cuticle	molecular_function	9.0989e-22	4.4384e-18	50	1139	150	17364	24	Cluster-14550.21633,Cluster-3013.0,Cluster-14550.10393,Cluster-14550.19851,Cluster-1787.0,Cluster-14550.4724,Cluster-14550.7626,Cluster-14550.24266,Cluster-14550.19109,Cluster-21224.0,Cluster-14550.24489,Cluster-14550.19633,Cluster-14550.24582,Cluster-18040.0,Cluster-14550.4244,Cluster-22895.0,Cluster-14550.19112,Cluster-14550.19638,Cluster-11416.2,Cluster-14550.19637,Cluster-4661.0,Cluster-14550…	26	Cluster-14550.20084,Cluster-14550.1567,Cluster-14550.24590,Cluster-14550.7478,Cluster-14550.21854,Cluster-14550.28811,Cluster-14550.9365,Cluster-14550.19683,Cluster-14550.23150,Cluster-14550.7356,Cluster-14550.19899,Cluster-4387.0,Cluster-14550.19831,Cluster-14550.8890,Cluster-14550.29034,Cluster-14550.7807,Cluster-14550.18690,Cluster-14550.23317,Cluster-14550.27428,Cluster-24102.0,Cluster-14550.…
GO:0005198	structural molecule activity	molecular_function	2.2719e-15	5.5411e-12	125	1139	924	17364	85	Cluster-3167.0,Cluster-11416.2,Cluster-14550.12843,Cluster-16099.0,Cluster-16622.0,Cluster-4661.0,Cluster-14550.12007,Cluster-20260.0,Cluster-14550.21684,Cluster-11712.0,Cluster-14550.24299,Cluster-17268.1,Cluster-24708.0,Cluster-14550.8937,Cluster-11098.1,Cluster-2417.0,Cluster-13625.0,Cluster-18040.0,Cluster-2641.0,Cluster-6487.0,Cluster-2144.0,Cluster-16760.6,Cluster-14550.19851,Cluster-6184.0…	40	Cluster-14550.9585,Cluster-23832.2,Cluster-14550.2463,Cluster-14550.19147,Cluster-14550.27428,Cluster-14550.27728,Cluster-14550.23317,Cluster-14550.18681,Cluster-24102.0,Cluster-14550.19831,Cluster-14550.7807,Cluster-14550.29034,Cluster-14550.8890,Cluster-14550.5249,Cluster-14550.23951,Cluster-14550.1658,Cluster-14550.13840,Cluster-14550.1563,Cluster-14550.23150,Cluster-9605.0,Cluster-14550.19899…
GO:0016705	oxidoreductase activity, acting on paired donors, with incorporation or reduction of molecular oxygen	molecular_function	1.5894e-13	2.5844e-10	50	1139	236	17364	34	Cluster-4584.0,Cluster-14550.16006,Cluster-14550.10634,Cluster-14550.25032,Cluster-14550.9128,Cluster-14550.851,Cluster-14550.12643,Cluster-14550.5035,Cluster-14550.12179,Cluster-14550.5501,Cluster-14550.13994,Cluster-14550.13056,Cluster-17279.1,Cluster-12526.0,Cluster-14550.5036,Cluster-14550.15121,Cluster-14550.16007,Cluster-8288.0,Cluster-24461.0,Cluster-14550.8624,Cluster-14550.17214,Cluster-…	16	Cluster-14550.25611,Cluster-14550.20388,Cluster-14550.13664,Cluster-14550.1563,Cluster-14550.10319,Cluster-14550.3241,Cluster-5664.0,Cluster-14550.14894,Cluster-14550.7407,Cluster-3871.0,Cluster-14550.3029,Cluster-14550.27993,Cluster-14550.25397,Cluster-14550.20503,Cluster-14550.14476,Cluster-14550.22501
GO:0020037	heme binding	molecular_function	2.4077e-10	2.9362e-07	41	1139	205	17364	30	Cluster-14550.12643,Cluster-14550.5035,Cluster-14550.5501,Cluster-14550.13994,Cluster-14550.5036,Cluster-17279.1,Cluster-14550.13056,Cluster-12526.0,Cluster-14550.5867,Cluster-4584.0,Cluster-14550.16006,Cluster-14550.22966,Cluster-14550.9128,Cluster-7963.1,Cluster-14550.17407,Cluster-19954.1,Cluster-2417.0,Cluster-12342.0,Cluster-12802.0,Cluster-6433.1,Cluster-14550.13351,Cluster-14550.15121,Clus…	11	Cluster-14550.1563,Cluster-14550.17739,Cluster-14550.13664,Cluster-14550.3029,Cluster-14550.25397,Cluster-14550.20503,Cluster-14550.21864,Cluster-14550.14476,Cluster-14550.22501,Cluster-5664.0,Cluster-14550.14894
GO:0005506	iron ion binding	molecular_function	3.9112e-10	3.8158e-07	40	1139	201	17364	31	Cluster-14550.16007,Cluster-24461.0,Cluster-14550.15121,Cluster-14550.9127,Cluster-14550.27470,Cluster-14550.14847,Cluster-14550.14631,Cluster-14550.8624,Cluster-14550.17214,Cluster-12342.0,Cluster-2417.0,Cluster-19954.1,Cluster-14550.17407,Cluster-14550.14541,Cluster-7963.1,Cluster-14550.13351,Cluster-6433.1,Cluster-12802.0,Cluster-14550.16006,Cluster-4584.0,Cluster-14550.5867,Cluster-14550.9128…	9	Cluster-14550.14894,Cluster-5664.0,Cluster-14550.25397,Cluster-14550.3029,Cluster-14550.22501,Cluster-14550.14476,Cluster-14550.20503,Cluster-14550.13664,Cluster-14550.1563
GO:0046906	tetrapyrrole binding	molecular_function	1.0652e-09	8.6599e-07	41	1139	215	17364	30	Cluster-12526.0,Cluster-17279.1,Cluster-14550.13056,Cluster-14550.5036,Cluster-14550.13994,Cluster-14550.5501,Cluster-14550.5035,Cluster-14550.12643,Cluster-14550.9128,Cluster-14550.22966,Cluster-14550.16006,Cluster-4584.0,Cluster-14550.5867,Cluster-14550.13351,Cluster-6433.1,Cluster-12802.0,Cluster-12342.0,Cluster-2417.0,Cluster-19954.1,Cluster-14550.17407,Cluster-7963.1,Cluster-14550.9127,Clust…	11	Cluster-14550.1563,Cluster-14550.13664,Cluster-14550.17739,Cluster-14550.22501,Cluster-14550.14476,Cluster-14550.21864,Cluster-14550.20503,Cluster-14550.25397,Cluster-14550.3029,Cluster-14550.14894,Cluster-5664.0
GO:0006508	proteolysis	biological_process	5.9725e-08	4.162e-05	94	1139	841	17364	45	Cluster-14550.14147,Cluster-14550.6073,Cluster-12906.0,Cluster-14550.12843,Cluster-18088.0,Cluster-14550.25804,Cluster-14550.24059,Cluster-14550.25739,Cluster-5107.0,Cluster-19667.0,Cluster-14550.17339,Cluster-14550.4967,Cluster-14550.12727,Cluster-14550.9461,Cluster-14550.12970,Cluster-17864.0,Cluster-7287.0,Cluster-2490.1,Cluster-13003.0,Cluster-21413.0,Cluster-14550.23171,Cluster-15749.0,Clust…	49	Cluster-18517.0,Cluster-14550.5187,Cluster-14550.23265,Cluster-14550.16763,Cluster-14550.3383,Cluster-14550.15183,Cluster-14550.19553,Cluster-14550.26554,Cluster-14550.24676,Cluster-14550.24631,Cluster-14550.20571,Cluster-14550.18779,Cluster-14550.1995,Cluster-14550.1515,Cluster-14550.13758,Cluster-14550.17341,Cluster-14550.8944,Cluster-14550.16759,Cluster-14550.27078,Cluster-14550.23317,Cluster-…
GO:0005549	odorant binding	molecular_function	6.4679e-06	0.0039438	29	1139	166	17364	22	Cluster-22069.0,Cluster-14550.1887,Cluster-8950.1,Cluster-3927.0,Cluster-6763.0,Cluster-14550.13569,Cluster-10482.0,Cluster-14550.4868,Cluster-14007.0,Cluster-14550.12536,Cluster-14550.7491,Cluster-19036.0,Cluster-11731.0,Cluster-14550.7679,Cluster-14550.13893,Cluster-3376.0,Cluster-17808.0,Cluster-14550.26821,Cluster-11037.0,Cluster-14550.27643,Cluster-11766.0,Cluster-8950.0	7	Cluster-23444.0,Cluster-23444.1,Cluster-14550.13651,Cluster-14550.13956,Cluster-14550.14301,Cluster-14550.23454,Cluster-14550.12395
GO:0070011	peptidase activity, acting on L-amino acid peptides	molecular_function	8.6313e-06	0.0046782	102	1139	1011	17364	45	Cluster-14550.9461,Cluster-14550.12970,Cluster-14550.4967,Cluster-14550.12727,Cluster-15749.0,Cluster-13003.0,Cluster-21413.0,Cluster-17864.0,Cluster-7287.0,Cluster-2490.1,Cluster-18088.0,Cluster-14550.13520,Cluster-14550.12843,Cluster-12906.0,Cluster-14550.25777,Cluster-14550.14147,Cluster-14550.6073,Cluster-14550.17339,Cluster-20129.0,Cluster-19667.0,Cluster-14550.24059,Cluster-14550.25739,Clus…	57	Cluster-14550.7357,Cluster-14550.15350,Cluster-24389.0,Cluster-14550.17110,Cluster-14550.3804,Cluster-14550.3002,Cluster-14550.5249,Cluster-11850.1,Cluster-14550.7809,Cluster-14550.1199,Cluster-14550.29656,Cluster-14550.5341,Cluster-14550.21922,Cluster-14550.16378,Cluster-14550.20571,Cluster-14550.18779,Cluster-14550.26554,Cluster-14550.20206,Cluster-14550.24676,Cluster-14550.24631,Cluster-14550.…
GO:0008233	peptidase activity	molecular_function	1.5776e-05	0.0076958	111	1139	1138	17364	49	Cluster-14550.10808,Cluster-14550.9462,Cluster-2282.1,Cluster-14571.0,Cluster-20029.0,Cluster-8739.0,Cluster-14550.4140,Cluster-5107.1,Cluster-21041.0,Cluster-20058.4,Cluster-14550.12671,Cluster-14550.15284,Cluster-14550.1626,Cluster-2490.2,Cluster-14550.27346,Cluster-14550.12775,Cluster-13877.0,Cluster-2282.2,Cluster-14281.0,Cluster-14550.22163,Cluster-14550.17292,Cluster-14550.3904,Cluster-1455…	62	Cluster-14550.9140,Cluster-14550.23304,Cluster-14550.14478,Cluster-14550.14184,Cluster-3894.0,Cluster-4273.1,Cluster-14550.20715,Cluster-14550.11691,Cluster-14550.27664,Cluster-14550.9789,Cluster-14550.14477,Cluster-14550.13023,Cluster-14550.6541,Cluster-8965.0,Cluster-14550.23320,Cluster-14550.16913,Cluster-3786.0,Cluster-14550.13839,Cluster-14550.14123,Cluster-14550.20327,Cluster-14550.25461,Cl…
GO:0008234	cysteine-type peptidase activity	molecular_function	9.0689e-05	0.040216	25	1139	170	17364	12	Cluster-13003.0,Cluster-5107.1,Cluster-2490.1,Cluster-5107.0,Cluster-14550.15284,Cluster-21041.0,Cluster-12906.0,Cluster-14550.9462,Cluster-14550.14147,Cluster-14550.9461,Cluster-2490.2,Cluster-14550.4140	13	Cluster-14550.14123,Cluster-14550.1515,Cluster-14550.13498,Cluster-14550.15183,Cluster-14550.14477,Cluster-14550.19553,Cluster-14550.23265,Cluster-14550.14478,Cluster-18517.0,Cluster-14550.5249,Cluster-14550.3002,Cluster-14550.7357,Cluster-3894.0
GO:0042440	pigment metabolic process	biological_process	0.00026702	0.10854	21	1139	139	17364	11	Cluster-14550.12065,Cluster-14550.2959,Cluster-14550.12179,Cluster-14550.12157,Cluster-6475.0,Cluster-8288.0,Cluster-14550.5536,Cluster-14550.851,Cluster-16877.0,Cluster-16877.1,Cluster-18088.0	10	Cluster-14550.27993,Cluster-14550.27397,Cluster-14550.20077,Cluster-14550.20388,Cluster-14550.25611,Cluster-14550.3241,Cluster-14550.18531,Cluster-3871.0,Cluster-14550.7407,Cluster-14550.9166
GO:0046148	pigment biosynthetic process	biological_process	0.00031329	0.11755	19	1139	121	17364	9	Cluster-14550.2959,Cluster-14550.12157,Cluster-14550.12179,Cluster-14550.12065,Cluster-14550.851,Cluster-18088.0,Cluster-14550.5536,Cluster-8288.0,Cluster-6475.0	10	Cluster-14550.20077,Cluster-14550.27993,Cluster-14550.27397,Cluster-3871.0,Cluster-14550.18531,Cluster-14550.7407,Cluster-14550.9166,Cluster-14550.25611,Cluster-14550.20388,Cluster-14550.3241
GO:0004197	cysteine-type endopeptidase activity	molecular_function	0.00038975	0.1358	19	1139	125	17364	9	Cluster-12906.0,Cluster-14550.14147,Cluster-14550.9461,Cluster-14550.4140,Cluster-13003.0,Cluster-5107.1,Cluster-2490.1,Cluster-14550.15284,Cluster-21041.0	10	Cluster-14550.14477,Cluster-14550.19553,Cluster-14550.23265,Cluster-14550.14478,Cluster-14550.3002,Cluster-14550.7357,Cluster-3894.0,Cluster-14550.14123,Cluster-14550.1515,Cluster-14550.13498
GO:0006869	lipid transport	biological_process	0.00042163	0.13711	12	1139	61	17364	8	Cluster-14550.4461,Cluster-14550.21603,Cluster-19145.0,Cluster-14943.0,Cluster-14550.14145,Cluster-23522.0,Cluster-21032.0,Cluster-14550.14045	4	Cluster-14550.14713,Cluster-14550.4863,Cluster-14550.10318,Cluster-14550.19899
GO:0046914	transition metal ion binding	molecular_function	0.00071288	0.21734	115	1139	1372	17364	83	Cluster-14550.13994,Cluster-14550.3494,Cluster-10645.0,Cluster-14550.5036,Cluster-17523.0,Cluster-14550.13771,Cluster-14550.4882,Cluster-4092.0,Cluster-12526.0,Cluster-17998.0,Cluster-14550.12643,Cluster-15305.0,Cluster-14550.8823,Cluster-2282.2,Cluster-14362.0,Cluster-14550.13729,Cluster-11312.0,Cluster-14550.5867,Cluster-14550.4886,Cluster-14550.5850,Cluster-4584.0,Cluster-24247.0,Cluster-14550…	32	Cluster-14550.28010,Cluster-14550.18365,Cluster-14550.13839,Cluster-14550.20327,Cluster-14550.13664,Cluster-14550.23320,Cluster-3786.0,Cluster-14550.22501,Cluster-14550.3029,Cluster-14550.13253,Cluster-23934.0,Cluster-5664.0,Cluster-14550.6866,Cluster-23053.0,Cluster-14550.5084,Cluster-14550.1563,Cluster-14550.13523,Cluster-14550.23041,Cluster-14550.15350,Cluster-14550.7056,Cluster-14550.15024,Cl…
GO:0010876	lipid localization	biological_process	0.00090492	0.25966	12	1139	66	17364	8	Cluster-14550.14145,Cluster-23522.0,Cluster-21032.0,Cluster-14550.14045,Cluster-14550.4461,Cluster-19145.0,Cluster-14550.21603,Cluster-14943.0	4	Cluster-14550.4863,Cluster-14550.10318,Cluster-14550.19899,Cluster-14550.14713
GO:0019538	protein metabolic process	biological_process	0.0011288	0.28037	196	1139	2514	17364	130	Cluster-21299.0,Cluster-14362.0,Cluster-14550.27346,Cluster-3063.0,Cluster-14550.4819,Cluster-13877.0,Cluster-14550.8883,Cluster-14550.4882,Cluster-2282.1,Cluster-2356.0,Cluster-14550.4140,Cluster-13628.0,Cluster-3126.0,Cluster-20029.0,Cluster-2092.0,Cluster-3136.0,Cluster-14550.11078,Cluster-14550.22817,Cluster-10807.1,Cluster-14550.14145,Cluster-7963.1,Cluster-5107.1,Cluster-14550.1626,Cluster-…	66	Cluster-14550.13839,Cluster-14550.13498,Cluster-14550.19599,Cluster-14550.28010,Cluster-14550.14478,Cluster-14550.23304,Cluster-14550.13634,Cluster-14550.15451,Cluster-14550.14184,Cluster-14544.0,Cluster-3894.0,Cluster-14550.11691,Cluster-14550.18626,Cluster-14550.9789,Cluster-14550.16762,Cluster-14550.5249,Cluster-14550.3002,Cluster-14550.7357,Cluster-14550.21922,Cluster-14550.16378,Cluster-1455…
GO:0016108	tetraterpenoid metabolic process	biological_process	0.0013219	0.28037	11	1139	59	17364	5	Cluster-14550.2959,Cluster-14550.851,Cluster-14550.12157,Cluster-14550.12179,Cluster-8288.0	6	Cluster-3871.0,Cluster-14550.7407,Cluster-14550.27993,Cluster-14550.25611,Cluster-14550.20388,Cluster-14550.3241
GO:0016109	tetraterpenoid biosynthetic process	biological_process	0.0013219	0.28037	11	1139	59	17364	5	Cluster-14550.12179,Cluster-14550.12157,Cluster-14550.2959,Cluster-14550.851,Cluster-8288.0	6	Cluster-14550.7407,Cluster-3871.0,Cluster-14550.3241,Cluster-14550.25611,Cluster-14550.20388,Cluster-14550.27993
GO:0016116	carotenoid metabolic process	biological_process	0.0013219	0.28037	11	1139	59	17364	5	Cluster-14550.12179,Cluster-14550.12157,Cluster-14550.2959,Cluster-14550.851,Cluster-8288.0	6	Cluster-14550.7407,Cluster-3871.0,Cluster-14550.3241,Cluster-14550.20388,Cluster-14550.25611,Cluster-14550.27993
GO:0016117	carotenoid biosynthetic process	biological_process	0.0013219	0.28037	11	1139	59	17364	5	Cluster-8288.0,Cluster-14550.12157,Cluster-14550.12179,Cluster-14550.2959,Cluster-14550.851	6	Cluster-14550.3241,Cluster-14550.27993,Cluster-14550.20388,Cluster-14550.25611,Cluster-14550.7407,Cluster-3871.0
GO:2001070	starch binding	molecular_function	0.0016902	0.34354	4	1139	10	17364	3	Cluster-14550.10401,Cluster-14550.10402,Cluster-17439.0	1	Cluster-14550.17046
GO:0005319	lipid transporter activity	molecular_function	0.0020239	0.3949	5	1139	17	17364	4	Cluster-14943.0,Cluster-14550.21603,Cluster-21032.0,Cluster-14550.4461	1	Cluster-14550.19899
GO:0004175	endopeptidase activity	molecular_function	0.0023406	0.43914	73	1139	789	17364	30	Cluster-14550.10808,Cluster-8739.0,Cluster-14550.4140,Cluster-20029.0,Cluster-5107.1,Cluster-14550.1626,Cluster-20058.4,Cluster-21041.0,Cluster-14550.15284,Cluster-13877.0,Cluster-14550.12775,Cluster-14550.11448,Cluster-9714.1,Cluster-14281.0,Cluster-14550.17292,Cluster-14550.14147,Cluster-14550.25777,Cluster-12906.0,Cluster-14550.13520,Cluster-14550.24059,Cluster-19667.0,Cluster-14550.17339,Clus…	43	Cluster-14550.23304,Cluster-14550.14478,Cluster-14550.9140,Cluster-4273.1,Cluster-14550.14184,Cluster-3894.0,Cluster-14550.20715,Cluster-14550.27664,Cluster-14550.9789,Cluster-14550.6541,Cluster-8965.0,Cluster-14550.14477,Cluster-14550.13023,Cluster-14550.16913,Cluster-3786.0,Cluster-14550.23320,Cluster-14550.13839,Cluster-14550.14123,Cluster-14550.19599,Cluster-14550.13498,Cluster-14550.25461,Cl…
GO:0016491	oxidoreductase activity	molecular_function	0.0031389	0.56709	135	1139	1622	17364	98	Cluster-14550.13994,Cluster-14550.2590,Cluster-14550.8823,Cluster-20787.0,Cluster-17998.0,Cluster-14550.24512,Cluster-14550.7854,Cluster-14550.25371,Cluster-14550.10634,Cluster-4584.0,Cluster-14550.2959,Cluster-14550.17970,Cluster-6433.1,Cluster-14550.12063,Cluster-11766.0,Cluster-22023.0,Cluster-14550.11834,Cluster-14550.18312,Cluster-14550.15624,Cluster-14550.17214,Cluster-14550.16488,Cluster-1…	37	Cluster-14550.20035,Cluster-14550.22501,Cluster-14550.23509,Cluster-14550.23462,Cluster-14550.9992,Cluster-14550.20077,Cluster-22291.1,Cluster-23934.0,Cluster-14550.7407,Cluster-18762.0,Cluster-14550.5267,Cluster-14550.23308,Cluster-14550.9420,Cluster-14550.17739,Cluster-14550.20503,Cluster-14550.25397,Cluster-14550.14894,Cluster-14550.10319,Cluster-14550.13664,Cluster-14550.19733,Cluster-14550.9…
GO:0005882	intermediate filament	cellular_component	0.0037871	0.5933	8	1139	42	17364	7	Cluster-14550.16434,Cluster-24247.0,Cluster-12681.0,Cluster-14550.14045,Cluster-14550.24299,Cluster-11098.1,Cluster-14550.6338	1	Cluster-14550.14713
GO:0045111	intermediate filament cytoskeleton	cellular_component	0.0037871	0.5933	8	1139	42	17364	7	Cluster-24247.0,Cluster-14550.14045,Cluster-12681.0,Cluster-14550.16434,Cluster-14550.6338,Cluster-14550.24299,Cluster-11098.1	1	Cluster-14550.14713
GO:0031410	cytoplasmic vesicle	cellular_component	0.0040545	0.5933	12	1139	80	17364	9	Cluster-2448.0,Cluster-2417.0,Cluster-14550.22508,Cluster-14550.9214,Cluster-14550.5867,Cluster-14550.14145,Cluster-14550.5850,Cluster-14362.0,Cluster-14550.13351	3	Cluster-14550.18760,Cluster-25037.0,Cluster-14550.14146
GO:0001775	cell activation	biological_process	0.004078	0.5933	11	1139	69	17364	6	Cluster-14550.8937,Cluster-14550.24299,Cluster-18903.0,Cluster-14550.14145,Cluster-14550.14045,Cluster-14550.22817	5	Cluster-14550.14675,Cluster-14550.14713,Cluster-14550.13840,Cluster-14550.26950,Cluster-11014.0
GO:0008374	O-acyltransferase activity	molecular_function	0.004351	0.5933	6	1139	25	17364	5	Cluster-4402.0,Cluster-14550.25371,Cluster-15749.0,Cluster-14550.3904,Cluster-14550.27822	1	Cluster-14550.7564
GO:0006721	terpenoid metabolic process	biological_process	0.004593	0.5933	13	1139	89	17364	7	Cluster-14550.21472,Cluster-8288.0,Cluster-14550.12179,Cluster-14550.12157,Cluster-22589.0,Cluster-14550.851,Cluster-14550.2959	6	Cluster-14550.3241,Cluster-14550.25611,Cluster-14550.20388,Cluster-14550.27993,Cluster-14550.7407,Cluster-3871.0
GO:0016114	terpenoid biosynthetic process	biological_process	0.004593	0.5933	13	1139	89	17364	7	Cluster-14550.21472,Cluster-8288.0,Cluster-14550.12157,Cluster-22589.0,Cluster-14550.12179,Cluster-14550.851,Cluster-14550.2959	6	Cluster-14550.3241,Cluster-14550.27993,Cluster-14550.25611,Cluster-14550.20388,Cluster-14550.7407,Cluster-3871.0
GO:0005577	fibrinogen complex	cellular_component	0.0048536	0.5933	10	1139	61	17364	6	Cluster-14550.14045,Cluster-14550.22817,Cluster-14550.14145,Cluster-18903.0,Cluster-14550.8937,Cluster-14550.24299	4	Cluster-11014.0,Cluster-14550.26950,Cluster-14550.13840,Cluster-14550.14713
GO:0030168	platelet activation	biological_process	0.0048536	0.5933	10	1139	61	17364	6	Cluster-14550.24299,Cluster-14550.8937,Cluster-18903.0,Cluster-14550.14145,Cluster-14550.22817,Cluster-14550.14045	4	Cluster-14550.14713,Cluster-14550.13840,Cluster-14550.26950,Cluster-11014.0
GO:0005840	ribosome	cellular_component	0.0048594	0.5933	52	1139	539	17364	41	Cluster-15352.0,Cluster-14550.12843,Cluster-3167.0,Cluster-20152.0,Cluster-13628.0,Cluster-3126.0,Cluster-2092.0,Cluster-2356.0,Cluster-14550.14030,Cluster-3129.0,Cluster-20260.0,Cluster-17439.0,Cluster-14550.15231,Cluster-24708.0,Cluster-14550.19718,Cluster-18126.0,Cluster-2417.0,Cluster-24593.1,Cluster-3136.0,Cluster-14550.22817,Cluster-13625.0,Cluster-2641.0,Cluster-10807.1,Cluster-2144.0,Clus…	11	Cluster-14550.13634,Cluster-23832.2,Cluster-14550.29105,Cluster-14550.6866,Cluster-14550.27728,Cluster-14550.3804,Cluster-14550.5249,Cluster-14550.1658,Cluster-14550.20084,Cluster-14550.1563,Cluster-9605.0
GO:0004180	carboxypeptidase activity	molecular_function	0.0049404	0.5933	8	1139	42	17364	3	Cluster-14550.27346,Cluster-2282.1,Cluster-2282.2	5	Cluster-14550.28010,Cluster-14550.20571,Cluster-14550.24631,Cluster-14550.5187,Cluster-14550.21922
GO:0015947	methane metabolic process	biological_process	0.0049614	0.5933	7	1139	37	17364	4	Cluster-23808.0,Cluster-14550.24512,Cluster-14550.22966,Cluster-14275.0	3	Cluster-14550.17739,Cluster-14550.22506,Cluster-14550.10269
GO:0043446	cellular alkane metabolic process	biological_process	0.0049614	0.5933	7	1139	37	17364	4	Cluster-14550.24512,Cluster-23808.0,Cluster-14550.22966,Cluster-14275.0	3	Cluster-14550.10269,Cluster-14550.17739,Cluster-14550.22506
GO:0015485	cholesterol binding	molecular_function	0.00523	0.5933	2	1139	2	17364	2	Cluster-14550.15140,Cluster-14550.15138	0
GO:0032934	sterol binding	molecular_function	0.00523	0.5933	2	1139	2	17364	2	Cluster-14550.15140,Cluster-14550.15138	0
GO:0043178	alcohol binding	molecular_function	0.00523	0.5933	2	1139	2	17364	2	Cluster-14550.15138,Cluster-14550.15140	0
GO:0030234	enzyme regulator activity	molecular_function	0.0053739	0.59577	28	1139	277	17364	14	Cluster-17978.0,Cluster-17792.0,Cluster-14550.5190,Cluster-14550.7538,Cluster-14550.13729,Cluster-14550.7301,Cluster-14550.14045,Cluster-17092.0,Cluster-5475.0,Cluster-19391.0,Cluster-14550.27992,Cluster-14550.14145,Cluster-14550.1455,Cluster-24593.1	14	Cluster-14550.17546,Cluster-14550.14713,Cluster-14550.23320,Cluster-14550.15443,Cluster-14550.28983,Cluster-14550.4863,Cluster-14550.5084,Cluster-14550.902,Cluster-14550.179,Cluster-14550.27652,Cluster-14550.28498,Cluster-10103.0,Cluster-14550.21755,Cluster-14550.14232
GO:0030529	ribonucleoprotein complex	cellular_component	0.0055101	0.5973	60	1139	655	17364	43	Cluster-14362.0,Cluster-14550.13729,Cluster-3063.0,Cluster-14550.10221,Cluster-2144.0,Cluster-21530.0,Cluster-1759.0,Cluster-3508.0,Cluster-6184.0,Cluster-14550.3714,Cluster-14550.24406,Cluster-15733.0,Cluster-14550.4395,Cluster-14550.13771,Cluster-12463.0,Cluster-14550.29222,Cluster-12165.0,Cluster-14550.4819,Cluster-2795.0,Cluster-13628.0,Cluster-3126.0,Cluster-2092.0,Cluster-15352.0,Cluster-14…	17	Cluster-14550.19733,Cluster-7476.0,Cluster-14550.1948,Cluster-14550.3804,Cluster-14550.5249,Cluster-11850.1,Cluster-14550.20084,Cluster-14550.1563,Cluster-14550.1658,Cluster-9605.0,Cluster-23832.2,Cluster-14550.13634,Cluster-14550.6866,Cluster-14550.29105,Cluster-14550.27728,Cluster-14550.543,Cluster-14550.22660
GO:0031982	vesicle	cellular_component	0.005753	0.61007	12	1139	84	17364	9	Cluster-14550.13351,Cluster-14362.0,Cluster-14550.5850,Cluster-14550.14145,Cluster-14550.5867,Cluster-14550.9214,Cluster-14550.22508,Cluster-2417.0,Cluster-2448.0	3	Cluster-14550.14146,Cluster-25037.0,Cluster-14550.18760
GO:0006030	chitin metabolic process	biological_process	0.0064711	0.65762	11	1139	71	17364	3	Cluster-22023.0,Cluster-14550.28144,Cluster-18993.0	8	Cluster-14550.22519,Cluster-14550.19948,Cluster-14550.2448,Cluster-14550.24818,Cluster-14550.22311,Cluster-14550.20534,Cluster-14550.7777,Cluster-14550.9166
GO:1901071	glucosamine-containing compound metabolic process	biological_process	0.0064711	0.65762	11	1139	71	17364	3	Cluster-22023.0,Cluster-14550.28144,Cluster-18993.0	8	Cluster-14550.24818,Cluster-14550.2448,Cluster-14550.22519,Cluster-14550.19948,Cluster-14550.9166,Cluster-14550.20534,Cluster-14550.7777,Cluster-14550.22311
GO:0019028	viral capsid	cellular_component	0.0070555	0.70238	27	1139	257	17364	15	Cluster-12852.0,Cluster-14550.14045,Cluster-16099.0,Cluster-14550.22690,Cluster-14262.0,Cluster-14550.23664,Cluster-14550.22817,Cluster-12170.0,Cluster-14550.14145,Cluster-19052.0,Cluster-14550.18268,Cluster-14550.21684,Cluster-14550.24299,Cluster-17268.1,Cluster-14550.21312	12	Cluster-14550.19147,Cluster-14550.22311,Cluster-14550.14713,Cluster-14550.23320,Cluster-14550.15012,Cluster-14550.9166,Cluster-14550.13840,Cluster-14550.27175,Cluster-14550.7809,Cluster-14550.23951,Cluster-14550.8333,Cluster-14550.13793
GO:0007599	hemostasis	biological_process	0.0078115	0.73278	11	1139	76	17364	6	Cluster-18903.0,Cluster-14550.8937,Cluster-14550.24299,Cluster-14550.14045,Cluster-14550.22817,Cluster-14550.14145	5	Cluster-14550.13840,Cluster-14550.25674,Cluster-14550.14713,Cluster-11014.0,Cluster-14550.26950
GO:0050817	coagulation	biological_process	0.0078115	0.73278	11	1139	76	17364	6	Cluster-14550.14145,Cluster-14550.14045,Cluster-14550.22817,Cluster-14550.8937,Cluster-14550.24299,Cluster-18903.0	5	Cluster-14550.26950,Cluster-11014.0,Cluster-14550.14713,Cluster-14550.13840,Cluster-14550.25674
GO:0050878	regulation of body fluid levels	biological_process	0.0078115	0.73278	11	1139	76	17364	6	Cluster-14550.14145,Cluster-14550.22817,Cluster-14550.14045,Cluster-14550.24299,Cluster-14550.8937,Cluster-18903.0	5	Cluster-14550.26950,Cluster-11014.0,Cluster-14550.14713,Cluster-14550.13840,Cluster-14550.25674
GO:0016614	oxidoreductase activity, acting on CH-OH group of donors	molecular_function	0.0083914	0.77233	29	1139	270	17364	18	Cluster-14550.13790,Cluster-14550.21171,Cluster-14550.851,Cluster-14550.16154,Cluster-15561.0,Cluster-14550.16116,Cluster-14550.25371,Cluster-14550.12774,Cluster-8288.0,Cluster-14550.5536,Cluster-14550.15220,Cluster-18983.0,Cluster-14435.0,Cluster-14550.2959,Cluster-14550.12179,Cluster-14550.4218,Cluster-14550.12157,Cluster-22023.0	11	Cluster-22291.1,Cluster-3871.0,Cluster-14550.7407,Cluster-14550.25611,Cluster-14550.20388,Cluster-14550.3241,Cluster-18762.0,Cluster-14550.20077,Cluster-14550.16492,Cluster-14550.27993,Cluster-9105.1
GO:0008061	chitin binding	molecular_function	0.0099519	0.89857	10	1139	65	17364	2	Cluster-14550.28144,Cluster-22023.0	8	Cluster-14550.7777,Cluster-14550.20534,Cluster-14550.9166,Cluster-14550.22311,Cluster-14550.24818,Cluster-14550.2448,Cluster-14550.19948,Cluster-14550.22519
GO:0007596	blood coagulation	biological_process	0.010341	0.89857	10	1139	68	17364	6	Cluster-14550.22817,Cluster-14550.14045,Cluster-14550.14145,Cluster-18903.0,Cluster-14550.24299,Cluster-14550.8937	4	Cluster-11014.0,Cluster-14550.26950,Cluster-14550.13840,Cluster-14550.14713
GO:0043207	response to external biotic stimulus	biological_process	0.010792	0.89857	15	1139	122	17364	6	Cluster-4092.0,Cluster-14550.6485,Cluster-3186.0,Cluster-14550.14145,Cluster-2820.0,Cluster-14550.15364	9	Cluster-14550.22501,Cluster-14550.15808,Cluster-14550.19129,Cluster-23606.0,Cluster-14550.9592,Cluster-14550.12364,Cluster-14550.6924,Cluster-14550.28842,Cluster-21610.0
GO:0051707	response to other organism	biological_process	0.010792	0.89857	15	1139	122	17364	6	Cluster-4092.0,Cluster-2820.0,Cluster-14550.15364,Cluster-14550.14145,Cluster-3186.0,Cluster-14550.6485	9	Cluster-14550.28842,Cluster-14550.12364,Cluster-14550.6924,Cluster-14550.22501,Cluster-14550.15808,Cluster-14550.19129,Cluster-14550.9592,Cluster-23606.0,Cluster-21610.0
GO:0009611	response to wounding	biological_process	0.011124	0.89857	12	1139	91	17364	6	Cluster-14550.14045,Cluster-14550.22817,Cluster-14550.14145,Cluster-18903.0,Cluster-14550.8937,Cluster-14550.24299	6	Cluster-11014.0,Cluster-14550.26950,Cluster-14550.13840,Cluster-14550.25674,Cluster-14550.28842,Cluster-14550.14713
GO:0042060	wound healing	biological_process	0.011124	0.89857	12	1139	91	17364	6	Cluster-14550.14045,Cluster-14550.22817,Cluster-14550.14145,Cluster-18903.0,Cluster-14550.8937,Cluster-14550.24299	6	Cluster-11014.0,Cluster-14550.26950,Cluster-14550.25674,Cluster-14550.13840,Cluster-14550.28842,Cluster-14550.14713
GO:0030674	protein binding, bridging	molecular_function	0.011512	0.89857	10	1139	70	17364	6	Cluster-14550.8937,Cluster-14550.24299,Cluster-18903.0,Cluster-14550.14145,Cluster-14550.14045,Cluster-14550.22817	4	Cluster-14550.14713,Cluster-14550.13840,Cluster-14550.26950,Cluster-11014.0
GO:0060090	binding, bridging	molecular_function	0.011512	0.89857	10	1139	70	17364	6	Cluster-14550.14045,Cluster-14550.22817,Cluster-14550.14145,Cluster-18903.0,Cluster-14550.8937,Cluster-14550.24299	4	Cluster-11014.0,Cluster-14550.26950,Cluster-14550.13840,Cluster-14550.14713
GO:0018149	peptide cross-linking	biological_process	0.01181	0.89857	2	1139	3	17364	2	Cluster-14550.25777,Cluster-14550.25778	0
GO:0003796	lysozyme activity	molecular_function	0.011923	0.89857	4	1139	14	17364	1	Cluster-15325.0	3	Cluster-23685.0,Cluster-23685.1,Cluster-14550.14923
GO:0055114	oxidation-reduction process	biological_process	0.011996	0.89857	132	1139	1652	17364	92	Cluster-8288.0,Cluster-14550.16007,Cluster-15561.0,Cluster-24461.0,Cluster-6475.0,Cluster-14275.0,Cluster-14550.5495,Cluster-14550.27470,Cluster-14550.13790,Cluster-14550.15508,Cluster-7963.1,Cluster-14550.14541,Cluster-22589.0,Cluster-12802.0,Cluster-14550.5536,Cluster-14550.17437,Cluster-14550.12643,Cluster-12526.0,Cluster-14550.5036,Cluster-14550.5234,Cluster-14550.16116,Cluster-13680.0,Cluste…	40	Cluster-14550.3241,Cluster-5664.0,Cluster-3871.0,Cluster-14550.27993,Cluster-14550.16492,Cluster-14550.3029,Cluster-14550.28874,Cluster-14550.9406,Cluster-14550.9036,Cluster-14550.19733,Cluster-14550.13664,Cluster-14550.10319,Cluster-14550.24303,Cluster-14550.14476,Cluster-14550.5249,Cluster-14550.3123,Cluster-14550.20388,Cluster-14550.25611,Cluster-11108.0,Cluster-9105.1,Cluster-14550.10269,Clus…
GO:0004181	metallocarboxypeptidase activity	molecular_function	0.012051	0.89857	5	1139	22	17364	2	Cluster-2282.1,Cluster-2282.2	3	Cluster-14550.20571,Cluster-14550.28010,Cluster-14550.24631
GO:0017089	glycolipid transporter activity	molecular_function	0.012342	0.89857	2	1139	3	17364	2	Cluster-14550.4461,Cluster-14550.21603	0
GO:0046836	glycolipid transport	biological_process	0.012342	0.89857	2	1139	3	17364	2	Cluster-14550.21603,Cluster-14550.4461	0
GO:0030077	plasma membrane light-harvesting complex	cellular_component	0.012725	0.89959	4	1139	16	17364	3	Cluster-14550.5867,Cluster-14550.13351,Cluster-2417.0	1	Cluster-14550.18760
GO:0042716	plasma membrane-derived chromatophore	cellular_component	0.012725	0.89959	4	1139	16	17364	3	Cluster-2417.0,Cluster-14550.5867,Cluster-14550.13351	1	Cluster-14550.18760
GO:0006022	aminoglycan metabolic process	biological_process	0.013621	0.91705	18	1139	163	17364	6	Cluster-15325.0,Cluster-22023.0,Cluster-15702.0,Cluster-13514.0,Cluster-14550.28144,Cluster-18993.0	12	Cluster-14550.24818,Cluster-14550.19683,Cluster-14550.14923,Cluster-14550.19948,Cluster-14550.7777,Cluster-14550.25727,Cluster-14550.2448,Cluster-18762.0,Cluster-14550.22519,Cluster-14550.9166,Cluster-14550.20534,Cluster-14550.22311
GO:0008236	serine-type peptidase activity	molecular_function	0.013708	0.91705	48	1139	507	17364	20	Cluster-14550.12843,Cluster-8739.0,Cluster-18088.0,Cluster-14550.13520,Cluster-20029.0,Cluster-14550.25777,Cluster-14550.6073,Cluster-14550.10808,Cluster-14550.1626,Cluster-19667.0,Cluster-14550.12671,Cluster-14550.17339,Cluster-14550.25739,Cluster-14550.12970,Cluster-14550.4967,Cluster-15749.0,Cluster-9714.1,Cluster-14550.11448,Cluster-14281.0,Cluster-14550.3904	28	Cluster-4273.1,Cluster-14550.26554,Cluster-14550.24676,Cluster-14550.14184,Cluster-14550.3383,Cluster-14550.23304,Cluster-14550.5187,Cluster-14550.27664,Cluster-14550.9789,Cluster-14550.23317,Cluster-14550.27078,Cluster-14550.13758,Cluster-14550.11691,Cluster-14550.20715,Cluster-14550.17341,Cluster-24389.0,Cluster-14550.6541,Cluster-14550.3804,Cluster-14550.17110,Cluster-14550.19599,Cluster-14550…
GO:0017171	serine hydrolase activity	molecular_function	0.013708	0.91705	48	1139	507	17364	20	Cluster-14550.3904,Cluster-14281.0,Cluster-14550.11448,Cluster-9714.1,Cluster-15749.0,Cluster-14550.12970,Cluster-14550.4967,Cluster-14550.17339,Cluster-14550.12671,Cluster-14550.1626,Cluster-19667.0,Cluster-14550.25739,Cluster-20029.0,Cluster-18088.0,Cluster-14550.13520,Cluster-8739.0,Cluster-14550.12843,Cluster-14550.10808,Cluster-14550.6073,Cluster-14550.25777	28	Cluster-14550.25461,Cluster-14550.7809,Cluster-14550.19599,Cluster-14550.29656,Cluster-14550.1199,Cluster-14550.13839,Cluster-14550.21922,Cluster-14550.16378,Cluster-14550.5341,Cluster-24389.0,Cluster-14550.17110,Cluster-14550.6541,Cluster-14550.3804,Cluster-14550.27078,Cluster-14550.23317,Cluster-14550.9789,Cluster-14550.27664,Cluster-14550.17341,Cluster-14550.20715,Cluster-14550.13758,Cluster-1…
GO:0080019	fatty-acyl-CoA reductase (alcohol-forming) activity	molecular_function	0.013741	0.91705	5	1139	23	17364	5	Cluster-14435.1,Cluster-14435.0,Cluster-14550.21171,Cluster-14550.15220,Cluster-14550.25371	0
GO:0005576	extracellular region	cellular_component	0.013976	0.91705	62	1139	737	17364	30	Cluster-18525.0,Cluster-17792.0,Cluster-14550.27130,Cluster-18903.0,Cluster-20053.0,Cluster-14550.23483,Cluster-14550.10330,Cluster-14550.17786,Cluster-14550.14025,Cluster-14550.8937,Cluster-14550.24299,Cluster-14550.1559,Cluster-14550.8824,Cluster-2194.0,Cluster-11712.0,Cluster-14550.14145,Cluster-14550.1455,Cluster-22023.0,Cluster-14550.22817,Cluster-19145.0,Cluster-14550.7491,Cluster-3041.0,Cl…	32	Cluster-14550.17546,Cluster-14550.14713,Cluster-14550.9166,Cluster-14550.20534,Cluster-14550.22311,Cluster-12180.0,Cluster-14550.2448,Cluster-14550.16763,Cluster-14550.22519,Cluster-14550.1048,Cluster-14550.10279,Cluster-14550.12364,Cluster-14550.27078,Cluster-14550.7777,Cluster-23606.0,Cluster-14550.25674,Cluster-14550.9406,Cluster-14550.23320,Cluster-14550.13609,Cluster-14550.4863,Cluster-19732…
GO:0044433	cytoplasmic vesicle part	cellular_component	0.0141	0.91705	9	1139	61	17364	8	Cluster-14362.0,Cluster-14550.13351,Cluster-14550.9214,Cluster-14550.5867,Cluster-14550.5850,Cluster-2417.0,Cluster-2448.0,Cluster-14550.22508	1	Cluster-14550.18760
GO:0009084	glutamine family amino acid biosynthetic process	biological_process	0.016778	1	5	1139	24	17364	4	Cluster-6763.0,Cluster-13514.0,Cluster-14550.17970,Cluster-21702.0	1	Cluster-14550.19683
GO:0005742	mitochondrial outer membrane translocase complex	cellular_component	0.016858	1	7	1139	46	17364	1	Cluster-14550.23066	6	Cluster-14550.26377,Cluster-14550.11961,Cluster-14550.23063,Cluster-8016.0,Cluster-14550.29656,Cluster-14550.16768
GO:0009200	deoxyribonucleoside triphosphate metabolic process	biological_process	0.018293	1	2	1139	4	17364	1	Cluster-14550.23066	1	Cluster-14550.23063
GO:0009211	pyrimidine deoxyribonucleoside triphosphate metabolic process	biological_process	0.018293	1	2	1139	4	17364	1	Cluster-14550.23066	1	Cluster-14550.23063
GO:0046080	dUTP metabolic process	biological_process	0.018293	1	2	1139	4	17364	1	Cluster-14550.23066	1	Cluster-14550.23063
GO:0051726	regulation of cell cycle	biological_process	0.018369	1	10	1139	75	17364	6	Cluster-16263.0,Cluster-2144.0,Cluster-18631.0,Cluster-14550.25516,Cluster-14550.8455,Cluster-5134.0	4	Cluster-14550.14894,Cluster-14550.18667,Cluster-14550.12982,Cluster-14544.0
GO:0001871	pattern binding	molecular_function	0.018458	1	4	1139	18	17364	3	Cluster-14550.10401,Cluster-14550.10402,Cluster-17439.0	1	Cluster-14550.17046
GO:0030247	polysaccharide binding	molecular_function	0.018458	1	4	1139	18	17364	3	Cluster-14550.10402,Cluster-14550.10401,Cluster-17439.0	1	Cluster-14550.17046
GO:0009607	response to biotic stimulus	biological_process	0.01868	1	15	1139	131	17364	6	Cluster-4092.0,Cluster-3186.0,Cluster-14550.6485,Cluster-2820.0,Cluster-14550.15364,Cluster-14550.14145	9	Cluster-14550.15808,Cluster-14550.19129,Cluster-14550.22501,Cluster-14550.9592,Cluster-23606.0,Cluster-14550.28842,Cluster-14550.12364,Cluster-14550.6924,Cluster-21610.0
GO:0098799	outer mitochondrial membrane protein complex	cellular_component	0.019307	1	7	1139	47	17364	1	Cluster-14550.23066	6	Cluster-14550.26377,Cluster-14550.11961,Cluster-14550.23063,Cluster-8016.0,Cluster-14550.29656,Cluster-14550.16768
GO:0005326	neurotransmitter transporter activity	molecular_function	0.019309	1	4	1139	17	17364	1	Cluster-20660.0	3	Cluster-17478.2,Cluster-14550.130,Cluster-14550.20342
GO:0005328	neurotransmitter:sodium symporter activity	molecular_function	0.019309	1	4	1139	17	17364	1	Cluster-20660.0	3	Cluster-14550.20342,Cluster-14550.130,Cluster-17478.2
GO:0008235	metalloexopeptidase activity	molecular_function	0.021706	1	5	1139	25	17364	2	Cluster-2282.1,Cluster-2282.2	3	Cluster-14550.20571,Cluster-14550.28010,Cluster-14550.24631
GO:0006836	neurotransmitter transport	biological_process	0.022229	1	4	1139	18	17364	1	Cluster-20660.0	3	Cluster-14550.20342,Cluster-17478.2,Cluster-14550.130
GO:0006720	isoprenoid metabolic process	biological_process	0.023679	1	13	1139	110	17364	7	Cluster-14550.2959,Cluster-14550.851,Cluster-14550.12179,Cluster-14550.12157,Cluster-22589.0,Cluster-14550.21472,Cluster-8288.0	6	Cluster-3871.0,Cluster-14550.7407,Cluster-14550.25611,Cluster-14550.20388,Cluster-14550.27993,Cluster-14550.3241
GO:0008299	isoprenoid biosynthetic process	biological_process	0.023679	1	13	1139	110	17364	7	Cluster-14550.851,Cluster-14550.2959,Cluster-14550.12179,Cluster-22589.0,Cluster-14550.12157,Cluster-8288.0,Cluster-14550.21472	6	Cluster-3871.0,Cluster-14550.7407,Cluster-14550.20388,Cluster-14550.25611,Cluster-14550.27993,Cluster-14550.3241
GO:0042168	heme metabolic process	biological_process	0.023709	1	9	1139	64	17364	6	Cluster-16877.1,Cluster-16877.0,Cluster-18088.0,Cluster-14550.2959,Cluster-14550.12065,Cluster-14550.5536	3	Cluster-14550.20077,Cluster-14550.9166,Cluster-14550.27397
GO:0008146	sulfotransferase activity	molecular_function	0.023852	1	6	1139	34	17364	3	Cluster-15148.0,Cluster-14550.19718,Cluster-14550.25480	3	Cluster-14550.1782,Cluster-14550.6947,Cluster-14550.25482
GO:0009147	pyrimidine nucleoside triphosphate metabolic process	biological_process	0.024425	1	3	1139	10	17364	2	Cluster-2555.0,Cluster-14550.23066	1	Cluster-14550.23063
GO:0098772	molecular function regulator	molecular_function	0.024924	1	34	1139	397	17364	15	Cluster-14550.23483,Cluster-17092.0,Cluster-14550.5190,Cluster-17792.0,Cluster-14550.7301,Cluster-14550.14145,Cluster-14550.1455,Cluster-24593.1,Cluster-19391.0,Cluster-14550.14045,Cluster-14550.7538,Cluster-14550.13729,Cluster-17978.0,Cluster-14550.27992,Cluster-5475.0	19	Cluster-14550.5084,Cluster-14550.17546,Cluster-14550.14713,Cluster-14550.28983,Cluster-14550.21755,Cluster-14550.27652,Cluster-14550.18637,Cluster-19732.0,Cluster-14550.14448,Cluster-14550.4863,Cluster-14550.13609,Cluster-14550.23320,Cluster-14550.15443,Cluster-10103.0,Cluster-14550.28498,Cluster-14550.14232,Cluster-14550.20289,Cluster-14550.902,Cluster-14550.179
GO:0003735	structural constituent of ribosome	molecular_function	0.024928	1	41	1139	445	17364	34	Cluster-3508.0,Cluster-1759.0,Cluster-21530.0,Cluster-14550.3714,Cluster-6184.0,Cluster-14550.10221,Cluster-3063.0,Cluster-14550.13729,Cluster-14362.0,Cluster-2144.0,Cluster-12165.0,Cluster-2795.0,Cluster-14550.4819,Cluster-15733.0,Cluster-14550.24406,Cluster-12463.0,Cluster-3129.0,Cluster-20260.0,Cluster-2356.0,Cluster-2092.0,Cluster-13628.0,Cluster-3126.0,Cluster-14550.12843,Cluster-3167.0,Clus…	7	Cluster-14550.5249,Cluster-9605.0,Cluster-14550.1563,Cluster-14550.1658,Cluster-14550.6866,Cluster-23832.2,Cluster-14550.27728
GO:0030880	RNA polymerase complex	cellular_component	0.026264	1	13	1139	116	17364	5	Cluster-6962.1,Cluster-14550.27093,Cluster-20695.0,Cluster-14550.6105,Cluster-14550.5831	8	Cluster-14550.23951,Cluster-14550.13634,Cluster-14550.14363,Cluster-14544.0,Cluster-14550.14020,Cluster-14550.18681,Cluster-14550.24818,Cluster-14550.19147
GO:0006040	amino sugar metabolic process	biological_process	0.026379	1	11	1139	87	17364	3	Cluster-18993.0,Cluster-14550.28144,Cluster-22023.0	8	Cluster-14550.20534,Cluster-14550.9166,Cluster-14550.7777,Cluster-14550.22311,Cluster-14550.24818,Cluster-14550.2448,Cluster-14550.19948,Cluster-14550.22519
GO:0015948	methanogenesis	biological_process	0.026465	1	4	1139	20	17364	2	Cluster-14275.0,Cluster-23808.0	2	Cluster-14550.10269,Cluster-14550.22506
GO:0015975	energy derivation by oxidation of reduced inorganic compounds	biological_process	0.026465	1	4	1139	20	17364	2	Cluster-14275.0,Cluster-23808.0	2	Cluster-14550.22506,Cluster-14550.10269
GO:0043447	alkane biosynthetic process	biological_process	0.026465	1	4	1139	20	17364	2	Cluster-14275.0,Cluster-23808.0	2	Cluster-14550.10269,Cluster-14550.22506
GO:0005615	extracellular space	cellular_component	0.026927	1	13	1139	116	17364	7	Cluster-3041.0,Cluster-14550.14145,Cluster-14550.14045,Cluster-14550.22817,Cluster-14550.8937,Cluster-14550.24299,Cluster-18903.0	6	Cluster-14550.4863,Cluster-14550.26950,Cluster-11014.0,Cluster-14550.10279,Cluster-14550.14713,Cluster-14550.13840
GO:0030076	light-harvesting complex	cellular_component	0.028804	1	4	1139	20	17364	3	Cluster-14550.13351,Cluster-14550.5867,Cluster-2417.0	1	Cluster-14550.18760
GO:0008252	nucleotidase activity	molecular_function	0.02887	1	2	1139	5	17364	0		2	Cluster-14550.6795,Cluster-14550.5396
GO:0008253	5'-nucleotidase activity	molecular_function	0.02887	1	2	1139	5	17364	0		2	Cluster-14550.5396,Cluster-14550.6795
GO:0016559	peroxisome fission	biological_process	0.029613	1	2	1139	5	17364	1	Cluster-14550.28751	1	Cluster-14550.18291
GO:0016556	mRNA modification	biological_process	0.030321	1	1	1139	1	17364	0		1	Cluster-14550.19147
GO:0080009	mRNA methylation	biological_process	0.030321	1	1	1139	1	17364	0		1	Cluster-14550.19147
GO:0016998	cell wall macromolecule catabolic process	biological_process	0.03201	1	3	1139	11	17364	2	Cluster-18993.0,Cluster-15325.0	1	Cluster-14550.14923
GO:0051861	glycolipid binding	molecular_function	0.032076	1	3	1139	11	17364	3	Cluster-14550.13120,Cluster-14550.21603,Cluster-14550.4461	0
GO:0004074	biliverdin reductase activity	molecular_function	0.032386	1	2	1139	5	17364	2	Cluster-16877.0,Cluster-16877.1	0
GO:0042167	heme catabolic process	biological_process	0.032386	1	2	1139	5	17364	2	Cluster-16877.0,Cluster-16877.1	0
GO:0004869	cysteine-type endopeptidase inhibitor activity	molecular_function	0.032441	1	2	1139	5	17364	1	Cluster-14550.13729	1	Cluster-14550.14232
GO:0008289	lipid binding	molecular_function	0.034612	1	13	1139	119	17364	11	Cluster-14550.15140,Cluster-14550.14045,Cluster-23522.0,Cluster-14550.14145,Cluster-14550.15138,Cluster-14550.21603,Cluster-19145.0,Cluster-14550.13120,Cluster-14550.1301,Cluster-15733.0,Cluster-14550.4461	2	Cluster-14550.10318,Cluster-14550.14713
GO:0005875	microtubule associated complex	cellular_component	0.036571	1	11	1139	93	17364	9	Cluster-5475.0,Cluster-14550.8937,Cluster-14550.24299,Cluster-14550.6332,Cluster-24247.0,Cluster-3979.0,Cluster-9585.0,Cluster-14550.14145,Cluster-14997.0	2	Cluster-14550.14713,Cluster-14550.5084
GO:0090533	cation-transporting ATPase complex	cellular_component	0.036982	1	3	1139	12	17364	1	Cluster-14550.14025	2	Cluster-14550.17093,Cluster-14550.3411
GO:0008017	microtubule binding	molecular_function	0.037187	1	8	1139	65	17364	4	Cluster-14550.4462,Cluster-14550.24983,Cluster-14550.21603,Cluster-14550.27262	4	Cluster-14550.14012,Cluster-14550.14713,Cluster-14550.8333,Cluster-14550.14107
GO:0042803	protein homodimerization activity	molecular_function	0.037514	1	9	1139	69	17364	7	Cluster-21674.0,Cluster-14550.14145,Cluster-24247.0,Cluster-14550.14045,Cluster-5475.0,Cluster-14550.24299,Cluster-14550.8937	2	Cluster-14550.5084,Cluster-14550.14713
GO:0006413	translational initiation	biological_process	0.038583	1	9	1139	70	17364	7	Cluster-24593.1,Cluster-14550.3067,Cluster-14550.14030,Cluster-20152.0,Cluster-14550.19212,Cluster-14550.13771,Cluster-14550.19718	2	Cluster-14550.29105,Cluster-14550.13634
GO:0070652	HAUS complex	cellular_component	0.039466	1	2	1139	5	17364	2	Cluster-14550.14145,Cluster-14550.6332	0
GO:0004190	aspartic-type endopeptidase activity	molecular_function	0.040304	1	13	1139	121	17364	7	Cluster-14550.12775,Cluster-17864.0,Cluster-14550.24059,Cluster-13877.0,Cluster-14550.12727,Cluster-20058.4,Cluster-14550.17292	6	Cluster-14550.13023,Cluster-14550.28877,Cluster-14550.9140,Cluster-8965.0,Cluster-11850.1,Cluster-14550.23320
GO:0070001	aspartic-type peptidase activity	molecular_function	0.040304	1	13	1139	121	17364	7	Cluster-14550.17292,Cluster-20058.4,Cluster-14550.12775,Cluster-14550.12727,Cluster-13877.0,Cluster-17864.0,Cluster-14550.24059	6	Cluster-14550.23320,Cluster-14550.9140,Cluster-14550.28877,Cluster-14550.13023,Cluster-11850.1,Cluster-8965.0
GO:0032465	regulation of cytokinesis	biological_process	0.041027	1	3	1139	13	17364	2	Cluster-14550.25516,Cluster-5134.0	1	Cluster-14544.0
GO:0044707	single-multicellular organism process	biological_process	0.04273	1	43	1139	505	17364	32	Cluster-14550.22817,Cluster-11766.0,Cluster-14550.14145,Cluster-14550.1455,Cluster-14550.8824,Cluster-14550.18261,Cluster-11037.0,Cluster-14550.15446,Cluster-14550.8937,Cluster-14550.24299,Cluster-14550.4868,Cluster-14007.0,Cluster-11731.0,Cluster-14550.1887,Cluster-22069.0,Cluster-18903.0,Cluster-10482.0,Cluster-14550.12513,Cluster-8950.0,Cluster-12526.0,Cluster-18065.0,Cluster-3376.0,Cluster-17…	11	Cluster-14550.15696,Cluster-14550.25674,Cluster-14550.16763,Cluster-14550.22661,Cluster-12180.0,Cluster-14550.988,Cluster-14544.0,Cluster-14550.14713,Cluster-14550.26950,Cluster-14550.13840,Cluster-11014.0
GO:0051287	NAD binding	molecular_function	0.042749	1	20	1139	198	17364	18	Cluster-15561.0,Cluster-14550.25371,Cluster-14550.5536,Cluster-14550.15220,Cluster-21570.0,Cluster-14550.13790,Cluster-14550.21171,Cluster-14550.4215,Cluster-14550.16154,Cluster-22023.0,Cluster-2745.0,Cluster-14550.12065,Cluster-14550.2959,Cluster-14435.0,Cluster-14550.23850,Cluster-13995.0,Cluster-14550.4218,Cluster-14550.1661	2	Cluster-14550.14432,Cluster-14550.20077
GO:0044036	cell wall macromolecule metabolic process	biological_process	0.043269	1	8	1139	64	17364	5	Cluster-15325.0,Cluster-13514.0,Cluster-18993.0,Cluster-15702.0,Cluster-10482.0	3	Cluster-14550.14923,Cluster-18762.0,Cluster-14550.19683
GO:0003777	microtubule motor activity	molecular_function	0.043925	1	6	1139	46	17364	6	Cluster-14550.4462,Cluster-14997.0,Cluster-9585.0,Cluster-3979.0,Cluster-14550.21603,Cluster-14550.27262	0
GO:0048037	cofactor binding	molecular_function	0.045271	1	50	1139	592	17364	34	Cluster-14550.12157,Cluster-14550.4218,Cluster-14550.23850,Cluster-14550.2959,Cluster-14435.0,Cluster-14550.12065,Cluster-14550.11834,Cluster-22023.0,Cluster-2745.0,Cluster-14550.16154,Cluster-14550.4215,Cluster-14550.23031,Cluster-14550.13790,Cluster-14550.21171,Cluster-14550.12007,Cluster-11582.0,Cluster-8288.0,Cluster-14550.15220,Cluster-14550.12774,Cluster-14550.16116,Cluster-15561.0,Cluster-…	16	Cluster-14550.27671,Cluster-14550.22852,Cluster-14550.20077,Cluster-14550.23462,Cluster-14550.27993,Cluster-14550.16492,Cluster-14550.7407,Cluster-3871.0,Cluster-18762.0,Cluster-14550.3241,Cluster-14550.14432,Cluster-9105.1,Cluster-14550.19733,Cluster-14550.18915,Cluster-14550.20388,Cluster-14550.25611
GO:0044421	extracellular region part	cellular_component	0.046104	1	16	1139	167	17364	10	Cluster-18903.0,Cluster-3041.0,Cluster-14550.14045,Cluster-14550.14025,Cluster-14550.24299,Cluster-14550.8937,Cluster-2194.0,Cluster-14550.1559,Cluster-14550.14145,Cluster-14550.22817	6	Cluster-14550.14713,Cluster-14550.4863,Cluster-11014.0,Cluster-14550.10279,Cluster-14550.13840,Cluster-14550.26950
GO:0032501	multicellular organismal process	biological_process	0.04765	1	46	1139	552	17364	35	Cluster-17808.0,Cluster-12526.0,Cluster-3376.0,Cluster-18065.0,Cluster-14550.12513,Cluster-8950.0,Cluster-14550.13120,Cluster-8950.1,Cluster-3927.0,Cluster-22730.3,Cluster-22347.0,Cluster-14550.14045,Cluster-24247.0,Cluster-14550.7679,Cluster-14550.15326,Cluster-11712.0,Cluster-14550.18261,Cluster-14550.8824,Cluster-14550.8937,Cluster-14550.19636,Cluster-14550.24299,Cluster-11037.0,Cluster-14550.…	11	Cluster-14550.13840,Cluster-14550.26950,Cluster-11014.0,Cluster-14550.25674,Cluster-14550.15696,Cluster-14550.988,Cluster-14544.0,Cluster-14550.14713,Cluster-14550.22661,Cluster-14550.16763,Cluster-12180.0
GO:0030133	transport vesicle	cellular_component	0.047993	1	6	1139	41	17364	6	Cluster-14362.0,Cluster-14550.9214,Cluster-14550.14145,Cluster-14550.5850,Cluster-2448.0,Cluster-14550.22508	0
GO:0016023	cytoplasmic membrane-bounded vesicle	cellular_component	0.049156	1	8	1139	64	17364	6	Cluster-14362.0,Cluster-2448.0,Cluster-14550.22508,Cluster-14550.14145,Cluster-14550.9214,Cluster-14550.5850	2	Cluster-14550.14146,Cluster-25037.0
GO:0004984	olfactory receptor activity	molecular_function	0.049683	1	14	1139	121	17364	14	Cluster-17808.0,Cluster-8950.1,Cluster-3376.0,Cluster-14550.1887,Cluster-22069.0,Cluster-10482.0,Cluster-3927.0,Cluster-11037.0,Cluster-11766.0,Cluster-14550.4868,Cluster-14550.7679,Cluster-8950.0,Cluster-11731.0,Cluster-14007.0	0
GO:0009538	photosystem I reaction center	cellular_component	0.050662	1	3	1139	13	17364	2	Cluster-2996.0,Cluster-14550.28309	1	Cluster-14550.29024
GO:0008047	enzyme activator activity	molecular_function	0.051267	1	8	1139	71	17364	4	Cluster-24593.1,Cluster-14550.1455,Cluster-14550.7301,Cluster-17792.0	4	Cluster-14550.5084,Cluster-14550.4863,Cluster-10103.0,Cluster-14550.14713
GO:0043604	amide biosynthetic process	biological_process	0.051658	1	66	1139	815	17364	52	Cluster-14550.13771,Cluster-14550.21741,Cluster-14550.4819,Cluster-14362.0,Cluster-14550.13729,Cluster-14550.10221,Cluster-3063.0,Cluster-14550.5536,Cluster-3508.0,Cluster-14550.19212,Cluster-14550.2959,Cluster-17439.0,Cluster-14550.15231,Cluster-3136.0,Cluster-18126.0,Cluster-14550.22817,Cluster-10807.1,Cluster-14550.2961,Cluster-15352.0,Cluster-14550.15624,Cluster-20152.0,Cluster-3126.0,Cluster…	14	Cluster-14550.13634,Cluster-14550.22506,Cluster-14550.6866,Cluster-14550.1658,Cluster-24485.1,Cluster-14550.13840,Cluster-14550.1563,Cluster-9605.0,Cluster-14550.3804,Cluster-14550.5249,Cluster-14550.27728,Cluster-23832.2,Cluster-14550.29105,Cluster-14550.92
GO:0007608	sensory perception of smell	biological_process	0.052144	1	14	1139	122	17364	14	Cluster-11731.0,Cluster-14550.7679,Cluster-8950.0,Cluster-14007.0,Cluster-11766.0,Cluster-14550.4868,Cluster-10482.0,Cluster-11037.0,Cluster-3927.0,Cluster-17808.0,Cluster-14550.1887,Cluster-22069.0,Cluster-8950.1,Cluster-3376.0	0
GO:0042555	MCM complex	cellular_component	0.05222	1	1	1139	1	17364	1	Cluster-20787.0	0
GO:0090575	RNA polymerase II transcription factor complex	cellular_component	0.054704	1	6	1139	44	17364	1	Cluster-14550.6105	5	Cluster-14550.24818,Cluster-14550.13634,Cluster-14550.14363,Cluster-14550.18681,Cluster-14550.14020
GO:0006446	regulation of translational initiation	biological_process	0.054951	1	8	1139	64	17364	6	Cluster-24593.1,Cluster-14550.3067,Cluster-14550.14030,Cluster-20152.0,Cluster-14550.13771,Cluster-14550.19718	2	Cluster-14550.29105,Cluster-14550.13634
GO:0015459	potassium channel regulator activity	molecular_function	0.055046	1	2	1139	6	17364	0		2	Cluster-14550.13609,Cluster-14550.14448
GO:0019870	potassium channel inhibitor activity	molecular_function	0.055046	1	2	1139	6	17364	0		2	Cluster-14550.14448,Cluster-14550.13609
GO:0005856	cytoskeleton	cellular_component	0.058206	1	33	1139	407	17364	25	Cluster-14550.21603,Cluster-14550.6338,Cluster-14550.21312,Cluster-14550.24983,Cluster-5475.0,Cluster-14997.0,Cluster-14031.1,Cluster-3979.0,Cluster-14550.27262,Cluster-10890.0,Cluster-14550.6225,Cluster-14550.18961,Cluster-14550.25032,Cluster-24247.0,Cluster-12681.0,Cluster-14550.14045,Cluster-14550.4462,Cluster-9585.0,Cluster-14550.24299,Cluster-14550.8937,Cluster-11098.1,Cluster-14550.28777,Cl…	8	Cluster-14550.13023,Cluster-14550.8333,Cluster-14550.9188,Cluster-14550.14012,Cluster-14550.14713,Cluster-14550.15451,Cluster-14550.14107,Cluster-14550.5084
GO:0031123	RNA 3'-end processing	biological_process	0.058513	1	3	1139	14	17364	1	Cluster-14550.4882	2	Cluster-14550.2848,Cluster-11850.1
GO:0033227	dsRNA transport	biological_process	0.058845	1	3	1139	14	17364	2	Cluster-14550.18343,Cluster-14550.13642	1	Cluster-14550.23320
GO:0051032	nucleic acid transmembrane transporter activity	molecular_function	0.058845	1	3	1139	14	17364	2	Cluster-14550.13642,Cluster-14550.18343	1	Cluster-14550.23320
GO:0051033	RNA transmembrane transporter activity	molecular_function	0.058845	1	3	1139	14	17364	2	Cluster-14550.13642,Cluster-14550.18343	1	Cluster-14550.23320
GO:0050662	coenzyme binding	molecular_function	0.058845	1	42	1139	493	17364	30	Cluster-2745.0,Cluster-22023.0,Cluster-14550.12065,Cluster-14550.11834,Cluster-14550.23850,Cluster-14435.0,Cluster-14550.2959,Cluster-14550.12157,Cluster-14550.4218,Cluster-14550.12774,Cluster-8288.0,Cluster-14550.15220,Cluster-15561.0,Cluster-14550.16116,Cluster-11582.0,Cluster-14550.21171,Cluster-14550.13790,Cluster-14550.4215,Cluster-14550.16154,Cluster-14550.23031,Cluster-14435.1,Cluster-2078…	12	Cluster-14550.27993,Cluster-14550.16492,Cluster-14550.23462,Cluster-14550.20077,Cluster-14550.14432,Cluster-14550.3241,Cluster-18762.0,Cluster-3871.0,Cluster-14550.7407,Cluster-9105.1,Cluster-14550.25611,Cluster-14550.20388
GO:0016782	transferase activity, transferring sulfur-containing groups	molecular_function	0.059446	1	7	1139	53	17364	4	Cluster-15148.0,Cluster-14550.21741,Cluster-14550.19718,Cluster-14550.25480	3	Cluster-14550.1782,Cluster-14550.6947,Cluster-14550.25482
GO:0044430	cytoskeletal part	cellular_component	0.059612	1	31	1139	379	17364	24	Cluster-14550.6225,Cluster-10890.0,Cluster-14550.27262,Cluster-14550.4462,Cluster-9585.0,Cluster-14550.18961,Cluster-14550.14045,Cluster-12681.0,Cluster-24247.0,Cluster-14550.6332,Cluster-14550.8937,Cluster-14550.24983,Cluster-14550.24299,Cluster-14550.21312,Cluster-11098.1,Cluster-5475.0,Cluster-14550.21603,Cluster-14550.6338,Cluster-14550.14145,Cluster-14997.0,Cluster-14550.16434,Cluster-3979.0…	7	Cluster-14550.14012,Cluster-14550.14713,Cluster-14550.15451,Cluster-14550.14107,Cluster-14550.13023,Cluster-14550.5084,Cluster-14550.8333
GO:0003774	motor activity	molecular_function	0.059715	1	10	1139	99	17364	8	Cluster-10890.0,Cluster-14550.27262,Cluster-14550.21603,Cluster-14550.28777,Cluster-3979.0,Cluster-9585.0,Cluster-14997.0,Cluster-14550.4462	2	Cluster-14550.14713,Cluster-14550.15451
GO:0030286	dynein complex	cellular_component	0.059796	1	9	1139	78	17364	7	Cluster-14550.8937,Cluster-14550.24299,Cluster-5475.0,Cluster-24247.0,Cluster-14997.0,Cluster-3979.0,Cluster-9585.0	2	Cluster-14550.14713,Cluster-14550.5084
GO:0015994	chlorophyll metabolic process	biological_process	0.059833	1	8	1139	64	17364	5	Cluster-18088.0,Cluster-16877.0,Cluster-16877.1,Cluster-19208.0,Cluster-6475.0	3	Cluster-14550.9166,Cluster-14550.20077,Cluster-14550.18531
GO:0009271	phage shock	biological_process	0.060733	1	4	1139	23	17364	1	Cluster-2820.0	3	Cluster-14550.19129,Cluster-14550.22501,Cluster-14550.28842
GO:0098586	cellular response to virus	biological_process	0.060733	1	4	1139	23	17364	1	Cluster-2820.0	3	Cluster-14550.28842,Cluster-14550.22501,Cluster-14550.19129
GO:0001765	membrane raft assembly	biological_process	0.061892	1	1	1139	1	17364	1	Cluster-16699.0	0
GO:0031579	membrane raft organization	biological_process	0.061892	1	1	1139	1	17364	1	Cluster-16699.0	0
GO:0044854	plasma membrane raft assembly	biological_process	0.061892	1	1	1139	1	17364	1	Cluster-16699.0	0
GO:0044857	plasma membrane raft organization	biological_process	0.061892	1	1	1139	1	17364	1	Cluster-16699.0	0
GO:0070836	caveola assembly	biological_process	0.061892	1	1	1139	1	17364	1	Cluster-16699.0	0
GO:0043043	peptide biosynthetic process	biological_process	0.062182	1	56	1139	684	17364	44	Cluster-14550.4395,Cluster-14550.24406,Cluster-15733.0,Cluster-14550.13771,Cluster-12463.0,Cluster-12165.0,Cluster-2795.0,Cluster-14550.4819,Cluster-3063.0,Cluster-14550.10221,Cluster-14362.0,Cluster-14550.13729,Cluster-2144.0,Cluster-1759.0,Cluster-3508.0,Cluster-21530.0,Cluster-14550.3714,Cluster-6184.0,Cluster-14550.19718,Cluster-24708.0,Cluster-16456.2,Cluster-14550.15231,Cluster-17439.0,Clus…	12	Cluster-14550.1563,Cluster-24485.1,Cluster-14550.1658,Cluster-9605.0,Cluster-14550.5249,Cluster-14550.3804,Cluster-14550.27728,Cluster-23832.2,Cluster-14550.13634,Cluster-14550.6866,Cluster-14550.92,Cluster-14550.29105
GO:0006542	glutamine biosynthetic process	biological_process	0.062635	1	2	1139	6	17364	1	Cluster-13514.0	1	Cluster-14550.19683
GO:0031988	membrane-bounded vesicle	cellular_component	0.063402	1	8	1139	68	17364	6	Cluster-14550.9214,Cluster-14550.14145,Cluster-14550.5850,Cluster-2448.0,Cluster-14550.22508,Cluster-14362.0	2	Cluster-25037.0,Cluster-14550.14146
GO:0051258	protein polymerization	biological_process	0.063626	1	10	1139	91	17364	6	Cluster-14550.14145,Cluster-14550.14045,Cluster-14550.22817,Cluster-14550.8937,Cluster-14550.24299,Cluster-18903.0	4	Cluster-14550.26950,Cluster-11014.0,Cluster-14550.14713,Cluster-14550.13840
GO:0006403	RNA localization	biological_process	0.06406	1	6	1139	46	17364	4	Cluster-14550.18343,Cluster-14550.13642,Cluster-24247.0,Cluster-14550.14045	2	Cluster-14550.23320,Cluster-14550.2349
GO:0050657	nucleic acid transport	biological_process	0.06406	1	6	1139	46	17364	4	Cluster-14550.18343,Cluster-14550.13642,Cluster-14550.14045,Cluster-24247.0	2	Cluster-14550.2349,Cluster-14550.23320
GO:0050658	RNA transport	biological_process	0.06406	1	6	1139	46	17364	4	Cluster-14550.13642,Cluster-14550.18343,Cluster-24247.0,Cluster-14550.14045	2	Cluster-14550.23320,Cluster-14550.2349
GO:0051236	establishment of RNA localization	biological_process	0.06406	1	6	1139	46	17364	4	Cluster-14550.13642,Cluster-14550.18343,Cluster-14550.14045,Cluster-24247.0	2	Cluster-14550.2349,Cluster-14550.23320
GO:0015631	tubulin binding	molecular_function	0.064113	1	10	1139	96	17364	5	Cluster-14550.6225,Cluster-14550.24983,Cluster-14550.21603,Cluster-14550.27262,Cluster-14550.4462	5	Cluster-14550.14713,Cluster-14550.14107,Cluster-14550.8333,Cluster-14550.14012,Cluster-14550.13023
GO:0004356	glutamate-ammonia ligase activity	molecular_function	0.066825	1	3	1139	14	17364	2	Cluster-15702.0,Cluster-13514.0	1	Cluster-14550.19683
GO:0044798	nuclear transcription factor complex	cellular_component	0.067192	1	6	1139	46	17364	1	Cluster-14550.6105	5	Cluster-14550.13634,Cluster-14550.14363,Cluster-14550.14020,Cluster-14550.18681,Cluster-14550.24818
GO:0098805	whole membrane	cellular_component	0.067542	1	15	1139	157	17364	7	Cluster-14550.9214,Cluster-14550.5850,Cluster-2448.0,Cluster-14550.22508,Cluster-14362.0,Cluster-14550.28751,Cluster-14550.23066	8	Cluster-14550.29656,Cluster-14550.18291,Cluster-14550.16768,Cluster-14550.26377,Cluster-14550.23063,Cluster-17396.0,Cluster-14550.11961,Cluster-8016.0
GO:0004866	endopeptidase inhibitor activity	molecular_function	0.068571	1	6	1139	48	17364	2	Cluster-14550.13729,Cluster-14550.27992	4	Cluster-14550.902,Cluster-14550.28498,Cluster-14550.28983,Cluster-14550.14232
GO:0061135	endopeptidase regulator activity	molecular_function	0.068571	1	6	1139	48	17364	2	Cluster-14550.13729,Cluster-14550.27992	4	Cluster-14550.14232,Cluster-14550.28983,Cluster-14550.902,Cluster-14550.28498
GO:0009790	embryo development	biological_process	0.068852	1	3	1139	15	17364	3	Cluster-14550.8937,Cluster-24247.0,Cluster-22730.3	0
GO:0045095	keratin filament	cellular_component	0.06941	1	2	1139	7	17364	2	Cluster-12681.0,Cluster-14550.6338	0
GO:0016591	DNA-directed RNA polymerase II, holoenzyme	cellular_component	0.070034	1	7	1139	59	17364	2	Cluster-14550.6105,Cluster-20695.0	5	Cluster-14550.18681,Cluster-14550.14020,Cluster-14550.13634,Cluster-14550.14363,Cluster-14550.24818
GO:0008811	chloramphenicol O-acetyltransferase activity	molecular_function	0.071381	1	1	1139	1	17364	0		1	Cluster-14550.7564
GO:0009627	systemic acquired resistance	biological_process	0.071572	1	1	1139	1	17364	0		1	Cluster-14550.9592
GO:0009814	defense response, incompatible interaction	biological_process	0.071572	1	1	1139	1	17364	0		1	Cluster-14550.9592
GO:0010112	regulation of systemic acquired resistance	biological_process	0.071572	1	1	1139	1	17364	0		1	Cluster-14550.9592
GO:0007018	microtubule-based movement	biological_process	0.071615	1	6	1139	51	17364	6	Cluster-14550.27262,Cluster-14550.21603,Cluster-14997.0,Cluster-14550.4462,Cluster-9585.0,Cluster-3979.0	0
GO:0007096	regulation of exit from mitosis	biological_process	0.072023	1	1	1139	1	17364	1	Cluster-18631.0	0
GO:0010458	exit from mitosis	biological_process	0.072023	1	1	1139	1	17364	1	Cluster-18631.0	0
GO:0042113	B cell activation	biological_process	0.072139	1	1	1139	1	17364	0		1	Cluster-14550.14675
GO:0019075	virus maturation	biological_process	0.072154	1	1	1139	1	17364	1	Cluster-14550.12065	0
GO:0046797	viral procapsid maturation	biological_process	0.072154	1	1	1139	1	17364	1	Cluster-14550.12065	0
GO:0032040	small-subunit processome	cellular_component	0.072251	1	5	1139	38	17364	1	Cluster-14550.29222	4	Cluster-14550.1948,Cluster-7476.0,Cluster-11850.1,Cluster-14550.22660
GO:0016161	beta-amylase activity	molecular_function	0.072333	1	1	1139	1	17364	1	Cluster-11511.0	0
GO:0051381	histamine binding	molecular_function	0.072347	1	1	1139	1	17364	0		1	Cluster-14550.15808
GO:0070026	nitric oxide binding	molecular_function	0.072347	1	1	1139	1	17364	0		1	Cluster-14550.15808
GO:0070405	ammonium ion binding	molecular_function	0.072347	1	1	1139	1	17364	0		1	Cluster-14550.15808
GO:0006369	termination of RNA polymerase II transcription	biological_process	0.072348	1	1	1139	1	17364	0		1	Cluster-11850.1
GO:0006379	mRNA cleavage	biological_process	0.072348	1	1	1139	1	17364	0		1	Cluster-11850.1
GO:0090501	RNA phosphodiester bond hydrolysis	biological_process	0.072348	1	1	1139	1	17364	0		1	Cluster-11850.1
GO:0005889	hydrogen:potassium-exchanging ATPase complex	cellular_component	0.072348	1	1	1139	1	17364	1	Cluster-14550.14025	0
GO:0008900	hydrogen:potassium-exchanging ATPase activity	molecular_function	0.072348	1	1	1139	1	17364	1	Cluster-14550.14025	0
GO:0009061	anaerobic respiration	biological_process	0.072361	1	4	1139	26	17364	2	Cluster-23808.0,Cluster-14275.0	2	Cluster-14550.22506,Cluster-14550.10269
GO:0016787	hydrolase activity	molecular_function	0.07331	1	227	1139	3261	17364	115	Cluster-14550.28777,Cluster-13056.0,Cluster-22895.0,Cluster-14550.12496,Cluster-14550.23395,Cluster-21041.0,Cluster-14598.0,Cluster-20058.4,Cluster-14550.15284,Cluster-13995.1,Cluster-14550.9462,Cluster-14550.9214,Cluster-8739.0,Cluster-14571.0,Cluster-16328.0,Cluster-2282.2,Cluster-3979.0,Cluster-14550.12775,Cluster-20787.0,Cluster-14550.1649,Cluster-14550.13771,Cluster-9714.1,Cluster-14550.1144…	112	Cluster-14550.20715,Cluster-14550.9835,Cluster-14550.12146,Cluster-14550.27664,Cluster-14550.6795,Cluster-14550.13682,Cluster-14550.5084,Cluster-18762.0,Cluster-14550.14713,Cluster-14550.20327,Cluster-14550.857,Cluster-14550.19948,Cluster-14550.22726,Cluster-14550.14123,Cluster-14550.14923,Cluster-23685.0,Cluster-14550.9365,Cluster-14550.28811,Cluster-14550.14128,Cluster-14550.25461,Cluster-14550…
GO:0008135	translation factor activity, RNA binding	molecular_function	0.074803	1	10	1139	92	17364	7	Cluster-14550.14030,Cluster-24593.1,Cluster-14550.22817,Cluster-14550.4395,Cluster-14550.19718,Cluster-14550.13771,Cluster-20152.0	3	Cluster-14550.3804,Cluster-14550.29105,Cluster-14550.13634
GO:0004852	uroporphyrinogen-III synthase activity	molecular_function	0.076638	1	2	1139	8	17364	0		2	Cluster-14550.20077,Cluster-14550.9166
GO:0003743	translation initiation factor activity	molecular_function	0.077961	1	7	1139	58	17364	5	Cluster-24593.1,Cluster-14550.13771,Cluster-20152.0,Cluster-14550.14030,Cluster-14550.19718	2	Cluster-14550.13634,Cluster-14550.29105
GO:0030658	transport vesicle membrane	cellular_component	0.078097	1	5	1139	35	17364	5	Cluster-14362.0,Cluster-14550.9214,Cluster-14550.5850,Cluster-2448.0,Cluster-14550.22508	0
GO:0016211	ammonia ligase activity	molecular_function	0.078182	1	3	1139	15	17364	2	Cluster-13514.0,Cluster-15702.0	1	Cluster-14550.19683
GO:0016880	acid-ammonia (or amide) ligase activity	molecular_function	0.078182	1	3	1139	15	17364	2	Cluster-15702.0,Cluster-13514.0	1	Cluster-14550.19683
GO:0006261	DNA-dependent DNA replication	biological_process	0.078187	1	10	1139	96	17364	6	Cluster-24593.1,Cluster-14550.15121,Cluster-14550.993,Cluster-24678.0,Cluster-20787.0,Cluster-14550.13771	4	Cluster-3206.0,Cluster-14550.1948,Cluster-7476.0,Cluster-14550.18842
GO:0051225	spindle assembly	biological_process	0.078584	1	2	1139	7	17364	2	Cluster-14550.6332,Cluster-14550.14145	0
GO:0030695	GTPase regulator activity	molecular_function	0.078804	1	6	1139	53	17364	3	Cluster-24593.1,Cluster-17092.0,Cluster-14550.7301	3	Cluster-10103.0,Cluster-14550.14713,Cluster-14550.5084
GO:0043169	cation binding	molecular_function	0.078847	1	172	1139	2479	17364	120	Cluster-14550.27470,Cluster-14550.943,Cluster-14550.5495,Cluster-14550.16007,Cluster-14550.7191,Cluster-24461.0,Cluster-2282.1,Cluster-23053.1,Cluster-14550.21608,Cluster-22589.0,Cluster-12802.0,Cluster-14550.13990,Cluster-2824.0,Cluster-14550.22817,Cluster-14550.11078,Cluster-14550.14541,Cluster-7963.1,Cluster-11312.0,Cluster-14362.0,Cluster-24247.0,Cluster-14550.25206,Cluster-14550.22627,Cluste…	52	Cluster-14550.13634,Cluster-5664.0,Cluster-14550.3029,Cluster-23685.1,Cluster-14550.23320,Cluster-14550.13664,Cluster-14550.28234,Cluster-22446.2,Cluster-14550.28010,Cluster-14550.13839,Cluster-14550.24631,Cluster-14550.20206,Cluster-14550.20571,Cluster-14550.24303,Cluster-14550.92,Cluster-14550.14476,Cluster-14550.12203,Cluster-14550.15024,Cluster-2597.3,Cluster-14550.7056,Cluster-14550.1563,Clu…
GO:0042162	telomeric DNA binding	molecular_function	0.078938	1	2	1139	7	17364	2	Cluster-14550.8937,Cluster-21674.0	0
GO:0000428	DNA-directed RNA polymerase complex	cellular_component	0.080281	1	7	1139	61	17364	2	Cluster-20695.0,Cluster-14550.6105	5	Cluster-14550.24818,Cluster-14550.13634,Cluster-14550.14363,Cluster-14550.18681,Cluster-14550.14020
GO:0055029	nuclear DNA-directed RNA polymerase complex	cellular_component	0.080281	1	7	1139	61	17364	2	Cluster-14550.6105,Cluster-20695.0	5	Cluster-14550.13634,Cluster-14550.14363,Cluster-14550.14020,Cluster-14550.18681,Cluster-14550.24818
GO:0019904	protein domain specific binding	molecular_function	0.080499	1	2	1139	8	17364	2	Cluster-20168.0,Cluster-14550.5979	0
GO:0045298	tubulin complex	cellular_component	0.08221	1	10	1139	100	17364	5	Cluster-14550.6225,Cluster-14550.24983,Cluster-14550.21603,Cluster-14550.27262,Cluster-14550.4462	5	Cluster-14550.14012,Cluster-14550.14107,Cluster-14550.14713,Cluster-14550.8333,Cluster-14550.13023
GO:0006518	peptide metabolic process	biological_process	0.083324	1	59	1139	742	17364	45	Cluster-14362.0,Cluster-14550.13729,Cluster-14550.10221,Cluster-3063.0,Cluster-2144.0,Cluster-21530.0,Cluster-3508.0,Cluster-1759.0,Cluster-6184.0,Cluster-14550.3714,Cluster-15733.0,Cluster-14550.24406,Cluster-14550.4395,Cluster-12463.0,Cluster-14550.13771,Cluster-12165.0,Cluster-14550.4819,Cluster-2795.0,Cluster-13628.0,Cluster-3126.0,Cluster-2092.0,Cluster-15352.0,Cluster-14550.12843,Cluster-31…	14	Cluster-14550.3804,Cluster-14550.5249,Cluster-14550.1563,Cluster-14550.1658,Cluster-24485.1,Cluster-14550.28811,Cluster-9605.0,Cluster-9105.1,Cluster-23832.2,Cluster-14550.13634,Cluster-14550.92,Cluster-14550.6866,Cluster-14550.29105,Cluster-14550.27728
GO:0006778	porphyrin-containing compound metabolic process	biological_process	0.083979	1	12	1139	115	17364	8	Cluster-14550.12065,Cluster-6475.0,Cluster-14550.5536,Cluster-16877.1,Cluster-16877.0,Cluster-18088.0,Cluster-14550.2959,Cluster-19208.0	4	Cluster-14550.27397,Cluster-14550.9166,Cluster-14550.20077,Cluster-14550.18531
GO:0043603	cellular amide metabolic process	biological_process	0.08473	1	70	1139	902	17364	54	Cluster-3508.0,Cluster-14550.5536,Cluster-14550.13729,Cluster-14362.0,Cluster-3063.0,Cluster-14550.10221,Cluster-20787.0,Cluster-14550.4819,Cluster-14550.21741,Cluster-14550.13771,Cluster-3129.0,Cluster-14550.3067,Cluster-2356.0,Cluster-3126.0,Cluster-13628.0,Cluster-14550.16154,Cluster-2092.0,Cluster-15352.0,Cluster-14550.15624,Cluster-20152.0,Cluster-10807.1,Cluster-14550.2961,Cluster-18126.0,C…	16	Cluster-14550.28811,Cluster-14550.6866,Cluster-14550.22506,Cluster-14550.13634,Cluster-14550.3804,Cluster-14550.5249,Cluster-9605.0,Cluster-9105.1,Cluster-14550.1563,Cluster-14550.1658,Cluster-14550.13840,Cluster-24485.1,Cluster-14550.92,Cluster-14550.29105,Cluster-23832.2,Cluster-14550.27728
GO:0019684	photosynthesis, light reaction	biological_process	0.084844	1	5	1139	39	17364	4	Cluster-14550.5867,Cluster-14550.13351,Cluster-2417.0,Cluster-3167.0	1	Cluster-14550.18760
GO:0002064	epithelial cell development	biological_process	0.085494	1	3	1139	17	17364	3	Cluster-20053.0,Cluster-14550.8937,Cluster-11712.0	0
GO:0002065	columnar/cuboidal epithelial cell differentiation	biological_process	0.085494	1	3	1139	17	17364	3	Cluster-11712.0,Cluster-14550.8937,Cluster-20053.0	0
GO:0002066	columnar/cuboidal epithelial cell development	biological_process	0.085494	1	3	1139	17	17364	3	Cluster-14550.8937,Cluster-20053.0,Cluster-11712.0	0
GO:0005213	structural constituent of chorion	molecular_function	0.085494	1	3	1139	17	17364	3	Cluster-11712.0,Cluster-14550.8937,Cluster-20053.0	0
GO:0007292	female gamete generation	biological_process	0.085494	1	3	1139	17	17364	3	Cluster-11712.0,Cluster-14550.8937,Cluster-20053.0	0
GO:0007304	chorion-containing eggshell formation	biological_process	0.085494	1	3	1139	17	17364	3	Cluster-14550.8937,Cluster-20053.0,Cluster-11712.0	0
GO:0030703	eggshell formation	biological_process	0.085494	1	3	1139	17	17364	3	Cluster-14550.8937,Cluster-20053.0,Cluster-11712.0	0
GO:0030707	ovarian follicle cell development	biological_process	0.085494	1	3	1139	17	17364	3	Cluster-11712.0,Cluster-20053.0,Cluster-14550.8937	0
GO:0030855	epithelial cell differentiation	biological_process	0.085494	1	3	1139	17	17364	3	Cluster-14550.8937,Cluster-20053.0,Cluster-11712.0	0
GO:0048477	oogenesis	biological_process	0.085494	1	3	1139	17	17364	3	Cluster-11712.0,Cluster-20053.0,Cluster-14550.8937	0
GO:0007187	G-protein coupled receptor signaling pathway, coupled to cyclic nucleotide second messenger	biological_process	0.087217	1	14	1139	132	17364	14	Cluster-11037.0,Cluster-3927.0,Cluster-10482.0,Cluster-14550.1887,Cluster-22069.0,Cluster-8950.1,Cluster-3376.0,Cluster-17808.0,Cluster-14007.0,Cluster-11731.0,Cluster-14550.7679,Cluster-8950.0,Cluster-14550.4868,Cluster-11766.0	0
GO:0008376	acetylgalactosaminyltransferase activity	molecular_function	0.087234	1	2	1139	8	17364	2	Cluster-14550.24489,Cluster-22895.0	0
GO:0032580	Golgi cisterna membrane	cellular_component	0.087234	1	2	1139	8	17364	2	Cluster-22895.0,Cluster-14550.24489	0
GO:0006783	heme biosynthetic process	biological_process	0.087635	1	7	1139	58	17364	4	Cluster-14550.12065,Cluster-18088.0,Cluster-14550.2959,Cluster-14550.5536	3	Cluster-14550.9166,Cluster-14550.20077,Cluster-14550.27397
GO:0006813	potassium ion transport	biological_process	0.092291	1	13	1139	140	17364	9	Cluster-14550.12157,Cluster-14550.4218,Cluster-14550.12179,Cluster-14550.851,Cluster-14550.2959,Cluster-14550.13120,Cluster-7393.0,Cluster-14550.12065,Cluster-3340.0	4	Cluster-14550.3411,Cluster-14550.7407,Cluster-3871.0,Cluster-14550.17093
GO:0005741	mitochondrial outer membrane	cellular_component	0.092419	1	8	1139	76	17364	1	Cluster-14550.23066	7	Cluster-14550.26377,Cluster-14550.23063,Cluster-14550.29656,Cluster-14550.16768,Cluster-17396.0,Cluster-14550.11961,Cluster-8016.0
GO:0031968	organelle outer membrane	cellular_component	0.092419	1	8	1139	76	17364	1	Cluster-14550.23066	7	Cluster-8016.0,Cluster-14550.11961,Cluster-17396.0,Cluster-14550.23063,Cluster-14550.26377,Cluster-14550.16768,Cluster-14550.29656
GO:0008537	proteasome activator complex	cellular_component	0.092496	1	2	1139	9	17364	0		2	Cluster-14550.26950,Cluster-14550.27064
GO:0022624	proteasome accessory complex	cellular_component	0.092496	1	2	1139	9	17364	0		2	Cluster-14550.27064,Cluster-14550.26950
GO:0006412	translation	biological_process	0.092825	1	53	1139	661	17364	43	Cluster-20152.0,Cluster-14550.12843,Cluster-3167.0,Cluster-15352.0,Cluster-2092.0,Cluster-3126.0,Cluster-13628.0,Cluster-2356.0,Cluster-3129.0,Cluster-14550.3067,Cluster-20260.0,Cluster-14550.14030,Cluster-14550.15231,Cluster-17439.0,Cluster-14550.19212,Cluster-14550.19718,Cluster-24708.0,Cluster-13625.0,Cluster-14550.22817,Cluster-2417.0,Cluster-18126.0,Cluster-3136.0,Cluster-24593.1,Cluster-264…	10	Cluster-14550.13634,Cluster-23832.2,Cluster-14550.29105,Cluster-14550.6866,Cluster-14550.27728,Cluster-14550.5249,Cluster-14550.3804,Cluster-14550.1658,Cluster-14550.1563,Cluster-9605.0
GO:0030414	peptidase inhibitor activity	molecular_function	0.093217	1	7	1139	64	17364	2	Cluster-14550.27992,Cluster-14550.13729	5	Cluster-14550.28498,Cluster-14550.902,Cluster-14550.15443,Cluster-14550.28983,Cluster-14550.14232
GO:0061134	peptidase regulator activity	molecular_function	0.093217	1	7	1139	64	17364	2	Cluster-14550.27992,Cluster-14550.13729	5	Cluster-14550.28498,Cluster-14550.902,Cluster-14550.15443,Cluster-14550.28983,Cluster-14550.14232
GO:0012507	ER to Golgi transport vesicle membrane	cellular_component	0.093301	1	4	1139	26	17364	4	Cluster-14362.0,Cluster-14550.5850,Cluster-2448.0,Cluster-14550.22508	0
GO:0030127	COPII vesicle coat	cellular_component	0.093301	1	4	1139	26	17364	4	Cluster-14550.22508,Cluster-2448.0,Cluster-14550.5850,Cluster-14362.0	0
GO:0030134	ER to Golgi transport vesicle	cellular_component	0.093301	1	4	1139	26	17364	4	Cluster-14550.22508,Cluster-2448.0,Cluster-14550.5850,Cluster-14362.0	0
GO:0006417	regulation of translation	biological_process	0.094441	1	11	1139	108	17364	8	Cluster-24593.1,Cluster-14550.22817,Cluster-14550.14030,Cluster-14550.3067,Cluster-14550.13771,Cluster-20152.0,Cluster-14550.19718,Cluster-14550.4395	3	Cluster-14550.3804,Cluster-14550.29105,Cluster-14550.13634
GO:0034248	regulation of cellular amide metabolic process	biological_process	0.094441	1	11	1139	108	17364	8	Cluster-20152.0,Cluster-14550.13771,Cluster-14550.4395,Cluster-14550.19718,Cluster-14550.22817,Cluster-24593.1,Cluster-14550.3067,Cluster-14550.14030	3	Cluster-14550.13634,Cluster-14550.29105,Cluster-14550.3804
GO:0043232	intracellular non-membrane-bounded organelle	cellular_component	0.094588	1	102	1139	1401	17364	79	Cluster-10890.0,Cluster-2144.0,Cluster-14550.7538,Cluster-14550.6225,Cluster-14550.25032,Cluster-14550.18961,Cluster-6184.0,Cluster-12681.0,Cluster-14550.3714,Cluster-14550.14045,Cluster-21530.0,Cluster-14550.4462,Cluster-1759.0,Cluster-12463.0,Cluster-14550.6338,Cluster-14550.21603,Cluster-14550.24406,Cluster-15733.0,Cluster-14550.21312,Cluster-14550.4395,Cluster-2795.0,Cluster-24678.0,Cluster-1…	23	Cluster-14550.3804,Cluster-14550.5249,Cluster-14550.18122,Cluster-14550.1658,Cluster-14550.1563,Cluster-9605.0,Cluster-14550.14012,Cluster-23832.2,Cluster-14550.29105,Cluster-14550.13963,Cluster-14550.27728,Cluster-14550.13023,Cluster-14550.20731,Cluster-14550.20084,Cluster-14550.2376,Cluster-14550.13634,Cluster-14550.14713,Cluster-14550.15451,Cluster-14550.14107,Cluster-14550.5084,Cluster-14550.…
GO:1901566	organonitrogen compound biosynthetic process	biological_process	0.094865	1	102	1139	1369	17364	73	Cluster-14550.4218,Cluster-24708.0,Cluster-15702.0,Cluster-14550.19718,Cluster-14550.12157,Cluster-21702.0,Cluster-16456.2,Cluster-2641.0,Cluster-14550.12065,Cluster-24593.1,Cluster-2417.0,Cluster-13625.0,Cluster-18088.0,Cluster-3167.0,Cluster-14550.12843,Cluster-14550.14030,Cluster-20260.0,Cluster-18855.0,Cluster-14550.24406,Cluster-15733.0,Cluster-14550.4395,Cluster-12463.0,Cluster-13514.0,Clus…	29	Cluster-14550.27728,Cluster-14550.9166,Cluster-23832.2,Cluster-14550.9993,Cluster-14550.92,Cluster-14550.21550,Cluster-14550.29105,Cluster-14550.1563,Cluster-14550.28564,Cluster-14550.1658,Cluster-24485.1,Cluster-14550.13840,Cluster-14550.19683,Cluster-14550.29024,Cluster-9605.0,Cluster-14550.1948,Cluster-14550.3804,Cluster-14550.5249,Cluster-14550.20077,Cluster-14550.27397,Cluster-14550.22506,Cl…
GO:0042262	DNA protection	biological_process	0.096292	1	2	1139	9	17364	1	Cluster-14550.11446	1	Cluster-14550.14713
GO:0006952	defense response	biological_process	0.096954	1	18	1139	205	17364	7	Cluster-14550.14145,Cluster-14550.15364,Cluster-22757.0,Cluster-4092.0,Cluster-2025.0,Cluster-14550.6485,Cluster-3186.0	11	Cluster-14550.857,Cluster-14550.12364,Cluster-14550.25674,Cluster-23606.0,Cluster-14550.14448,Cluster-14550.1048,Cluster-14550.28331,Cluster-14550.13609,Cluster-14550.19733,Cluster-14550.15896,Cluster-14550.9592
GO:0046872	metal ion binding	molecular_function	0.097084	1	168	1139	2441	17364	118	Cluster-14550.5926,Cluster-14550.5292,Cluster-14550.16305,Cluster-14550.25146,Cluster-14550.24280,Cluster-14550.20544,Cluster-14550.24406,Cluster-14550.10243,Cluster-7287.0,Cluster-14550.22508,Cluster-21413.0,Cluster-14550.25792,Cluster-14550.24405,Cluster-10890.0,Cluster-19371.0,Cluster-14550.8066,Cluster-18265.0,Cluster-14550.13351,Cluster-21817.0,Cluster-14550.5704,Cluster-19954.1,Cluster-1455…	50	Cluster-14550.1563,Cluster-14550.26532,Cluster-14550.23041,Cluster-14550.20718,Cluster-14550.7056,Cluster-14550.14476,Cluster-14550.12203,Cluster-14550.15024,Cluster-2597.3,Cluster-14550.24631,Cluster-14550.20206,Cluster-14550.20571,Cluster-14550.24303,Cluster-14550.92,Cluster-22446.2,Cluster-14550.28010,Cluster-14550.13839,Cluster-14550.23320,Cluster-14550.13664,Cluster-14550.28234,Cluster-14550…
GO:0051302	regulation of cell division	biological_process	0.098289	1	5	1139	39	17364	3	Cluster-5134.0,Cluster-14550.25516,Cluster-18631.0	2	Cluster-14544.0,Cluster-14550.18667
GO:0007606	sensory perception of chemical stimulus	biological_process	0.098792	1	17	1139	174	17364	15	Cluster-8950.1,Cluster-14550.1887,Cluster-22069.0,Cluster-3927.0,Cluster-10482.0,Cluster-14550.4868,Cluster-14007.0,Cluster-14550.7679,Cluster-11731.0,Cluster-18065.0,Cluster-3376.0,Cluster-17808.0,Cluster-11037.0,Cluster-11766.0,Cluster-8950.0	2	Cluster-14550.988,Cluster-14544.0
GO:0030684	preribosome	cellular_component	0.099491	1	5	1139	42	17364	1	Cluster-14550.29222	4	Cluster-14550.1948,Cluster-14550.22660,Cluster-7476.0,Cluster-11850.1
GO:0003008	system process	biological_process	0.10039	1	19	1139	201	17364	15	Cluster-3927.0,Cluster-10482.0,Cluster-14550.1887,Cluster-22069.0,Cluster-8950.1,Cluster-14007.0,Cluster-11731.0,Cluster-14550.7679,Cluster-14550.4868,Cluster-11037.0,Cluster-18065.0,Cluster-3376.0,Cluster-17808.0,Cluster-8950.0,Cluster-11766.0	4	Cluster-14544.0,Cluster-14550.988,Cluster-14550.16763,Cluster-14550.22661
GO:0005096	GTPase activator activity	molecular_function	0.10122	1	5	1139	44	17364	2	Cluster-24593.1,Cluster-14550.7301	3	Cluster-10103.0,Cluster-14550.14713,Cluster-14550.5084
GO:0000149	SNARE binding	molecular_function	0.1023	1	2	1139	9	17364	2	Cluster-5475.0,Cluster-14550.14145	0
GO:0019905	syntaxin binding	molecular_function	0.1023	1	2	1139	9	17364	2	Cluster-5475.0,Cluster-14550.14145	0
GO:0010608	posttranscriptional regulation of gene expression	biological_process	0.10515	1	11	1139	110	17364	8	Cluster-24593.1,Cluster-14550.22817,Cluster-14550.14030,Cluster-14550.3067,Cluster-14550.13771,Cluster-20152.0,Cluster-14550.4395,Cluster-14550.19718	3	Cluster-14550.3804,Cluster-14550.29105,Cluster-14550.13634
GO:0042470	melanosome	cellular_component	0.10549	1	2	1139	9	17364	0		2	Cluster-25037.0,Cluster-14550.14146
GO:0048770	pigment granule	cellular_component	0.10549	1	2	1139	9	17364	0		2	Cluster-14550.14146,Cluster-25037.0
GO:0006779	porphyrin-containing compound biosynthetic process	biological_process	0.1067	1	9	1139	84	17364	5	Cluster-14550.5536,Cluster-6475.0,Cluster-14550.12065,Cluster-14550.2959,Cluster-18088.0	4	Cluster-14550.27397,Cluster-14550.18531,Cluster-14550.20077,Cluster-14550.9166
GO:0098533	ATPase dependent transmembrane transport complex	cellular_component	0.10704	1	3	1139	18	17364	1	Cluster-14550.14025	2	Cluster-14550.3411,Cluster-14550.17093
GO:1904564	Nbp35-Cfd1 ATPase complex	cellular_component	0.10704	1	3	1139	18	17364	1	Cluster-14550.14025	2	Cluster-14550.17093,Cluster-14550.3411
GO:0007281	germ cell development	biological_process	0.10852	1	3	1139	19	17364	3	Cluster-14550.8937,Cluster-20053.0,Cluster-11712.0	0
GO:0018492	carbon-monoxide dehydrogenase (acceptor) activity	molecular_function	0.10868	1	1	1139	2	17364	1	Cluster-14550.24512	0
GO:0060429	epithelium development	biological_process	0.11174	1	3	1139	19	17364	3	Cluster-11712.0,Cluster-20053.0,Cluster-14550.8937	0
GO:0006220	pyrimidine nucleotide metabolic process	biological_process	0.11213	1	5	1139	40	17364	3	Cluster-14550.23839,Cluster-14550.23066,Cluster-2555.0	2	Cluster-14550.28564,Cluster-14550.23063
GO:0016840	carbon-nitrogen lyase activity	molecular_function	0.11221	1	3	1139	17	17364	2	Cluster-14550.290,Cluster-14550.21472	1	Cluster-14550.9638
GO:0042967	acyl-carrier-protein biosynthetic process	biological_process	0.11239	1	13	1139	140	17364	12	Cluster-2023.0,Cluster-15907.0,Cluster-14550.9358,Cluster-7963.1,Cluster-14550.3915,Cluster-14550.25371,Cluster-6763.0,Cluster-14550.27822,Cluster-14550.5693,Cluster-14550.3904,Cluster-15749.0,Cluster-4402.0	1	Cluster-14550.7564
GO:0009605	response to external stimulus	biological_process	0.11384	1	19	1139	219	17364	9	Cluster-14550.6485,Cluster-3186.0,Cluster-14550.11446,Cluster-14550.14145,Cluster-2820.0,Cluster-14550.15364,Cluster-4092.0,Cluster-14550.18261,Cluster-14550.8824	10	Cluster-14550.15808,Cluster-14550.19129,Cluster-14550.9592,Cluster-14550.6924,Cluster-14550.28842,Cluster-14550.14713,Cluster-21610.0,Cluster-14550.22501,Cluster-23606.0,Cluster-14550.12364
GO:0030682	evasion or tolerance of host defense response	biological_process	0.11407	1	3	1139	18	17364	0		3	Cluster-14550.15808,Cluster-14550.6924,Cluster-21610.0
GO:0051807	evasion or tolerance of defense response of other organism involved in symbiotic interaction	biological_process	0.11407	1	3	1139	18	17364	0		3	Cluster-14550.15808,Cluster-14550.6924,Cluster-21610.0
GO:0005874	microtubule	cellular_component	0.11429	1	7	1139	69	17364	7	Cluster-9585.0,Cluster-14031.1,Cluster-3979.0,Cluster-14997.0,Cluster-14550.4462,Cluster-14550.21603,Cluster-14550.27262	0
GO:0015979	photosynthesis	biological_process	0.11467	1	16	1139	186	17364	10	Cluster-14550.19112,Cluster-2417.0,Cluster-14550.12171,Cluster-14550.13351,Cluster-2996.0,Cluster-4630.0,Cluster-14550.28309,Cluster-6475.0,Cluster-14550.5867,Cluster-3167.0	6	Cluster-14550.857,Cluster-14550.29024,Cluster-14550.18760,Cluster-14550.1153,Cluster-14550.18531,Cluster-14550.15451
GO:0003810	protein-glutamine gamma-glutamyltransferase activity	molecular_function	0.11646	1	1	1139	2	17364	1	Cluster-14550.25777	0
GO:0032879	regulation of localization	biological_process	0.11695	1	5	1139	41	17364	3	Cluster-24247.0,Cluster-14550.13120,Cluster-14550.8937	2	Cluster-14550.19013,Cluster-14550.22726
GO:0031124	mRNA 3'-end processing	biological_process	0.11779	1	2	1139	9	17364	0		2	Cluster-14550.2848,Cluster-11850.1
GO:0022613	ribonucleoprotein complex biogenesis	biological_process	0.11945	1	45	1139	567	17364	37	Cluster-2795.0,Cluster-14550.4819,Cluster-12165.0,Cluster-14550.29222,Cluster-12463.0,Cluster-14550.24406,Cluster-15733.0,Cluster-14550.3714,Cluster-6184.0,Cluster-1759.0,Cluster-14550.6351,Cluster-3508.0,Cluster-21530.0,Cluster-2144.0,Cluster-3063.0,Cluster-14550.10221,Cluster-14550.13729,Cluster-14362.0,Cluster-13625.0,Cluster-18126.0,Cluster-2417.0,Cluster-3136.0,Cluster-2641.0,Cluster-10807.1…	8	Cluster-9605.0,Cluster-14550.1658,Cluster-14550.1563,Cluster-14550.5249,Cluster-14550.22660,Cluster-14550.27728,Cluster-14550.6866,Cluster-23832.2
GO:0005669	transcription factor TFIID complex	cellular_component	0.12054	1	2	1139	10	17364	1	Cluster-14550.6105	1	Cluster-14550.24818
GO:0044423	virion part	cellular_component	0.12182	1	32	1139	411	17364	18	Cluster-14550.23664,Cluster-14262.0,Cluster-14550.22690,Cluster-2424.0,Cluster-14550.14045,Cluster-14550.21312,Cluster-19052.0,Cluster-20787.0,Cluster-12170.0,Cluster-12852.0,Cluster-14550.24852,Cluster-16099.0,Cluster-14550.24299,Cluster-17268.1,Cluster-14550.21684,Cluster-14550.18268,Cluster-14550.14145,Cluster-14550.22817	14	Cluster-14550.23320,Cluster-14550.13793,Cluster-14550.7809,Cluster-14550.13840,Cluster-14550.23951,Cluster-14550.14713,Cluster-14550.15012,Cluster-14550.9166,Cluster-14550.22311,Cluster-14550.19147,Cluster-14550.8333,Cluster-14550.27078,Cluster-14550.27175,Cluster-14550.9406
GO:0045502	dynein binding	molecular_function	0.12188	1	6	1139	52	17364	4	Cluster-14550.8937,Cluster-14550.24299,Cluster-5475.0,Cluster-24247.0	2	Cluster-14550.14713,Cluster-14550.5084
GO:0042600	chorion	cellular_component	0.12294	1	3	1139	20	17364	3	Cluster-11712.0,Cluster-20053.0,Cluster-14550.8937	0
GO:0006915	apoptotic process	biological_process	0.12313	1	7	1139	69	17364	5	Cluster-18993.0,Cluster-14550.25516,Cluster-14550.16572,Cluster-5134.0,Cluster-16919.0	2	Cluster-14544.0,Cluster-14550.1976
GO:0012501	programmed cell death	biological_process	0.12313	1	7	1139	69	17364	5	Cluster-16919.0,Cluster-5134.0,Cluster-14550.25516,Cluster-14550.16572,Cluster-18993.0	2	Cluster-14544.0,Cluster-14550.1976
GO:0007600	sensory perception	biological_process	0.12325	1	17	1139	181	17364	15	Cluster-11766.0,Cluster-8950.0,Cluster-17808.0,Cluster-18065.0,Cluster-3376.0,Cluster-11037.0,Cluster-14550.4868,Cluster-11731.0,Cluster-14550.7679,Cluster-14007.0,Cluster-14550.1887,Cluster-22069.0,Cluster-8950.1,Cluster-10482.0,Cluster-3927.0	2	Cluster-14550.988,Cluster-14544.0
GO:0050877	neurological system process	biological_process	0.12325	1	17	1139	181	17364	15	Cluster-17808.0,Cluster-18065.0,Cluster-3376.0,Cluster-11037.0,Cluster-11766.0,Cluster-8950.0,Cluster-22069.0,Cluster-14550.1887,Cluster-8950.1,Cluster-10482.0,Cluster-3927.0,Cluster-14550.4868,Cluster-11731.0,Cluster-14550.7679,Cluster-14007.0	2	Cluster-14550.988,Cluster-14544.0
GO:0015931	nucleobase-containing compound transport	biological_process	0.12515	1	6	1139	56	17364	4	Cluster-14550.14045,Cluster-24247.0,Cluster-14550.13642,Cluster-14550.18343	2	Cluster-14550.2349,Cluster-14550.23320
GO:0045995	regulation of embryonic development	biological_process	0.12618	1	2	1139	10	17364	2	Cluster-24247.0,Cluster-14550.8937	0
GO:0003968	RNA-directed RNA polymerase activity	molecular_function	0.12622	1	6	1139	56	17364	3	Cluster-14550.5831,Cluster-6962.1,Cluster-14550.27093	3	Cluster-14544.0,Cluster-14550.19147,Cluster-14550.23951
GO:0031379	RNA-directed RNA polymerase complex	cellular_component	0.12622	1	6	1139	56	17364	3	Cluster-14550.5831,Cluster-6962.1,Cluster-14550.27093	3	Cluster-14550.19147,Cluster-14544.0,Cluster-14550.23951
GO:0060589	nucleoside-triphosphatase regulator activity	molecular_function	0.12722	1	9	1139	97	17364	6	Cluster-14550.7301,Cluster-19391.0,Cluster-14550.14145,Cluster-17092.0,Cluster-24593.1,Cluster-14550.14045	3	Cluster-14550.14713,Cluster-10103.0,Cluster-14550.5084
GO:0004402	histone acetyltransferase activity	molecular_function	0.12812	1	2	1139	12	17364	2	Cluster-2023.0,Cluster-14550.5693	0
GO:0019082	viral protein processing	biological_process	0.12943	1	3	1139	19	17364	2	Cluster-14550.4140,Cluster-10449.0	1	Cluster-14550.19553
GO:0006658	phosphatidylserine metabolic process	biological_process	0.12998	1	1	1139	2	17364	0		1	Cluster-14550.29024
GO:0006659	phosphatidylserine biosynthetic process	biological_process	0.12998	1	1	1139	2	17364	0		1	Cluster-14550.29024
GO:0033013	tetrapyrrole metabolic process	biological_process	0.13006	1	13	1139	142	17364	8	Cluster-14550.12065,Cluster-14550.5536,Cluster-6475.0,Cluster-18088.0,Cluster-16877.1,Cluster-16877.0,Cluster-19208.0,Cluster-14550.2959	5	Cluster-14550.27397,Cluster-14550.1948,Cluster-14550.20077,Cluster-14550.9166,Cluster-14550.18531
GO:0004252	serine-type endopeptidase activity	molecular_function	0.13087	1	35	1139	418	17364	12	Cluster-14281.0,Cluster-14550.11448,Cluster-9714.1,Cluster-14550.4967,Cluster-14550.17339,Cluster-14550.1626,Cluster-19667.0,Cluster-20029.0,Cluster-14550.13520,Cluster-8739.0,Cluster-14550.10808,Cluster-14550.25777	23	Cluster-14550.25461,Cluster-14550.7809,Cluster-14550.19599,Cluster-14550.29656,Cluster-14550.1199,Cluster-14550.13839,Cluster-14550.16378,Cluster-24389.0,Cluster-14550.17110,Cluster-14550.3804,Cluster-14550.6541,Cluster-14550.27078,Cluster-14550.23317,Cluster-14550.9789,Cluster-14550.27664,Cluster-14550.20715,Cluster-14550.17341,Cluster-14550.13758,Cluster-14550.14184,Cluster-14550.26554,Cluster-…
GO:0016843	amine-lyase activity	molecular_function	0.1321	1	1	1139	2	17364	1	Cluster-14550.21472	0
GO:0016844	strictosidine synthase activity	molecular_function	0.1321	1	1	1139	2	17364	1	Cluster-14550.21472	0
GO:0042431	indole metabolic process	biological_process	0.1321	1	1	1139	2	17364	1	Cluster-14550.21472	0
GO:0042432	indole biosynthetic process	biological_process	0.1321	1	1	1139	2	17364	1	Cluster-14550.21472	0
GO:0005509	calcium ion binding	molecular_function	0.13226	1	15	1139	196	17364	6	Cluster-14550.24512,Cluster-14550.14025,Cluster-14550.5704,Cluster-14550.12398,Cluster-14550.15231,Cluster-18065.0	9	Cluster-23685.1,Cluster-14550.19003,Cluster-14550.24303,Cluster-14550.20289,Cluster-14550.15248,Cluster-14550.28331,Cluster-14550.28234,Cluster-14550.26532,Cluster-14550.19200
GO:0042254	ribosome biogenesis	biological_process	0.13305	1	44	1139	558	17364	36	Cluster-10807.1,Cluster-2641.0,Cluster-2417.0,Cluster-3136.0,Cluster-18126.0,Cluster-13625.0,Cluster-24708.0,Cluster-17439.0,Cluster-14550.15231,Cluster-3129.0,Cluster-20260.0,Cluster-14550.12774,Cluster-2356.0,Cluster-13628.0,Cluster-3126.0,Cluster-2092.0,Cluster-15352.0,Cluster-3167.0,Cluster-14550.12843,Cluster-14550.29222,Cluster-12165.0,Cluster-14550.4819,Cluster-2795.0,Cluster-14550.24406,C…	8	Cluster-14550.22660,Cluster-14550.27728,Cluster-14550.6866,Cluster-23832.2,Cluster-9605.0,Cluster-14550.1563,Cluster-14550.1658,Cluster-14550.5249
GO:0050380	undecaprenyl-diphosphatase activity	molecular_function	0.13343	1	1	1139	2	17364	0		1	Cluster-18762.0
GO:0005637	nuclear inner membrane	cellular_component	0.13343	1	1	1139	2	17364	1	Cluster-14550.9128	0
GO:0005639	integral component of nuclear inner membrane	cellular_component	0.13343	1	1	1139	2	17364	1	Cluster-14550.9128	0
GO:0031229	intrinsic component of nuclear inner membrane	cellular_component	0.13343	1	1	1139	2	17364	1	Cluster-14550.9128	0
GO:0044453	nuclear membrane part	cellular_component	0.13343	1	1	1139	2	17364	1	Cluster-14550.9128	0
GO:0009036	Type II site-specific deoxyribonuclease activity	molecular_function	0.13372	1	4	1139	32	17364	0		4	Cluster-14550.28331,Cluster-14550.857,Cluster-14550.15896,Cluster-14550.19733
GO:0009307	DNA restriction-modification system	biological_process	0.13372	1	4	1139	32	17364	0		4	Cluster-14550.28331,Cluster-14550.857,Cluster-14550.19733,Cluster-14550.15896
GO:0009359	Type II site-specific deoxyribonuclease complex	cellular_component	0.13372	1	4	1139	32	17364	0		4	Cluster-14550.857,Cluster-14550.28331,Cluster-14550.15896,Cluster-14550.19733
GO:0015666	restriction endodeoxyribonuclease activity	molecular_function	0.13372	1	4	1139	32	17364	0		4	Cluster-14550.857,Cluster-14550.28331,Cluster-14550.19733,Cluster-14550.15896
GO:0044355	clearance of foreign intracellular DNA	biological_process	0.13372	1	4	1139	32	17364	0		4	Cluster-14550.857,Cluster-14550.28331,Cluster-14550.15896,Cluster-14550.19733
GO:0004018	N6-(1,2-dicarboxyethyl)AMP AMP-lyase (fumarate-forming) activity	molecular_function	0.13396	1	1	1139	2	17364	0		1	Cluster-14550.9638
GO:0003756	protein disulfide isomerase activity	molecular_function	0.13462	1	1	1139	2	17364	1	Cluster-14550.8586	0
GO:0016864	intramolecular oxidoreductase activity, transposing S-S bonds	molecular_function	0.13462	1	1	1139	2	17364	1	Cluster-14550.8586	0
GO:0004424	imidazoleglycerol-phosphate dehydratase activity	molecular_function	0.13493	1	1	1139	2	17364	0		1	Cluster-14550.13840
GO:0000123	histone acetyltransferase complex	cellular_component	0.13529	1	3	1139	23	17364	2	Cluster-14550.5693,Cluster-2023.0	1	Cluster-14550.20715
GO:0031248	protein acetyltransferase complex	cellular_component	0.13529	1	3	1139	23	17364	2	Cluster-14550.5693,Cluster-2023.0	1	Cluster-14550.20715
GO:1902493	acetyltransferase complex	cellular_component	0.13529	1	3	1139	23	17364	2	Cluster-14550.5693,Cluster-2023.0	1	Cluster-14550.20715
GO:0005135	interleukin-3 receptor binding	molecular_function	0.13617	1	1	1139	2	17364	1	Cluster-14550.7491	0
GO:0005894	interleukin-3 receptor complex	cellular_component	0.13617	1	1	1139	2	17364	1	Cluster-14550.7491	0
GO:0005672	transcription factor TFIIA complex	cellular_component	0.13646	1	4	1139	32	17364	0		4	Cluster-14550.14020,Cluster-14550.18681,Cluster-14550.13634,Cluster-14550.14363
GO:0008134	transcription factor binding	molecular_function	0.13701	1	13	1139	146	17364	11	Cluster-20787.0,Cluster-14550.9212,Cluster-24247.0,Cluster-14550.8937,Cluster-14550.7538,Cluster-14550.24299,Cluster-14550.23605,Cluster-5475.0,Cluster-14598.0,Cluster-14550.27093,Cluster-14550.5979	2	Cluster-14550.5084,Cluster-14550.14713
GO:0004859	phospholipase inhibitor activity	molecular_function	0.13722	1	1	1139	2	17364	0		1	Cluster-14550.17546
GO:0055102	lipase inhibitor activity	molecular_function	0.13722	1	1	1139	2	17364	0		1	Cluster-14550.17546
GO:0019295	coenzyme M biosynthetic process	biological_process	0.13766	1	1	1139	2	17364	1	Cluster-19208.0	0
GO:0019296	coenzyme M metabolic process	biological_process	0.13766	1	1	1139	2	17364	1	Cluster-19208.0	0
GO:0004655	porphobilinogen synthase activity	molecular_function	0.13865	1	1	1139	2	17364	1	Cluster-19208.0	0
GO:0003842	1-pyrroline-5-carboxylate dehydrogenase activity	molecular_function	0.13919	1	1	1139	2	17364	1	Cluster-21702.0	0
GO:0006561	proline biosynthetic process	biological_process	0.13919	1	1	1139	2	17364	1	Cluster-21702.0	0
GO:0016163	nitrogenase activity	molecular_function	0.13924	1	1	1139	2	17364	1	Cluster-15845.0	0
GO:0016610	nitrogenase complex	cellular_component	0.13924	1	1	1139	2	17364	1	Cluster-15845.0	0
GO:0016732	oxidoreductase activity, acting on iron-sulfur proteins as donors, dinitrogen as acceptor	molecular_function	0.13924	1	1	1139	2	17364	1	Cluster-15845.0	0
GO:0018967	tetrachloroethylene metabolic process	biological_process	0.13924	1	1	1139	2	17364	1	Cluster-15845.0	0
GO:0019337	tetrachloroethylene catabolic process	biological_process	0.13924	1	1	1139	2	17364	1	Cluster-15845.0	0
GO:0050840	extracellular matrix binding	molecular_function	0.13947	1	1	1139	2	17364	0		1	Cluster-14550.14020
GO:0006336	DNA replication-independent nucleosome assembly	biological_process	0.13947	1	1	1139	2	17364	1	Cluster-14550.5979	0
GO:0031055	chromatin remodeling at centromere	biological_process	0.13947	1	1	1139	2	17364	1	Cluster-14550.5979	0
GO:0034080	CENP-A containing nucleosome assembly	biological_process	0.13947	1	1	1139	2	17364	1	Cluster-14550.5979	0
GO:0034724	DNA replication-independent nucleosome organization	biological_process	0.13947	1	1	1139	2	17364	1	Cluster-14550.5979	0
GO:0043486	histone exchange	biological_process	0.13947	1	1	1139	2	17364	1	Cluster-14550.5979	0
GO:0061641	CENP-A containing chromatin organization	biological_process	0.13947	1	1	1139	2	17364	1	Cluster-14550.5979	0
GO:0001682	tRNA 5'-leader removal	biological_process	0.13947	1	1	1139	2	17364	1	Cluster-2144.0	0
GO:0033313	meiotic cell cycle checkpoint	biological_process	0.13947	1	1	1139	2	17364	0		1	Cluster-14550.18667
GO:0040020	regulation of meiotic nuclear division	biological_process	0.13947	1	1	1139	2	17364	0		1	Cluster-14550.18667
GO:0045835	negative regulation of meiotic nuclear division	biological_process	0.13947	1	1	1139	2	17364	0		1	Cluster-14550.18667
GO:0051445	regulation of meiotic cell cycle	biological_process	0.13947	1	1	1139	2	17364	0		1	Cluster-14550.18667
GO:0051447	negative regulation of meiotic cell cycle	biological_process	0.13947	1	1	1139	2	17364	0		1	Cluster-14550.18667
GO:0051598	meiotic recombination checkpoint	biological_process	0.13947	1	1	1139	2	17364	0		1	Cluster-14550.18667
GO:0043228	non-membrane-bounded organelle	cellular_component	0.13973	1	102	1139	1431	17364	79	Cluster-24247.0,Cluster-14550.4886,Cluster-3508.0,Cluster-9585.0,Cluster-14550.27262,Cluster-14550.13729,Cluster-14362.0,Cluster-14550.10221,Cluster-3063.0,Cluster-14550.4819,Cluster-14550.21472,Cluster-20787.0,Cluster-14997.0,Cluster-3979.0,Cluster-14550.6635,Cluster-14550.13771,Cluster-14550.24983,Cluster-5475.0,Cluster-14550.6332,Cluster-2356.0,Cluster-14550.15121,Cluster-3129.0,Cluster-15352.…	23	Cluster-14550.13023,Cluster-14550.2376,Cluster-14550.20084,Cluster-14550.20731,Cluster-14550.5084,Cluster-14550.6866,Cluster-14550.13634,Cluster-14550.15451,Cluster-14550.14713,Cluster-14550.14107,Cluster-14550.9188,Cluster-14550.8333,Cluster-14550.3804,Cluster-14550.5249,Cluster-14550.18122,Cluster-9605.0,Cluster-14550.1658,Cluster-14550.1563,Cluster-14550.29105,Cluster-14550.14012,Cluster-23832…
GO:0003854	3-beta-hydroxy-delta5-steroid dehydrogenase activity	molecular_function	0.13989	1	6	1139	53	17364	6	Cluster-14550.12774,Cluster-14550.25371,Cluster-14550.15220,Cluster-14550.21171,Cluster-14550.16116,Cluster-14435.0	0
GO:0008207	C21-steroid hormone metabolic process	biological_process	0.13989	1	6	1139	53	17364	6	Cluster-14550.12774,Cluster-14550.25371,Cluster-14550.15220,Cluster-14550.21171,Cluster-14435.0,Cluster-14550.16116	0
GO:0008209	androgen metabolic process	biological_process	0.13989	1	6	1139	53	17364	6	Cluster-14550.21171,Cluster-14435.0,Cluster-14550.16116,Cluster-14550.25371,Cluster-14550.12774,Cluster-14550.15220	0
GO:0008210	estrogen metabolic process	biological_process	0.13989	1	6	1139	53	17364	6	Cluster-14550.15220,Cluster-14550.12774,Cluster-14550.25371,Cluster-14550.16116,Cluster-14435.0,Cluster-14550.21171	0
GO:0016229	steroid dehydrogenase activity	molecular_function	0.13989	1	6	1139	53	17364	6	Cluster-14550.15220,Cluster-14550.12774,Cluster-14550.25371,Cluster-14435.0,Cluster-14550.16116,Cluster-14550.21171	0
GO:0033764	steroid dehydrogenase activity, acting on the CH-OH group of donors, NAD or NADP as acceptor	molecular_function	0.13989	1	6	1139	53	17364	6	Cluster-14550.21171,Cluster-14435.0,Cluster-14550.16116,Cluster-14550.25371,Cluster-14550.12774,Cluster-14550.15220	0
GO:0033014	tetrapyrrole biosynthetic process	biological_process	0.14337	1	11	1139	119	17364	6	Cluster-14550.12065,Cluster-14550.5536,Cluster-6475.0,Cluster-18088.0,Cluster-19208.0,Cluster-14550.2959	5	Cluster-14550.1948,Cluster-14550.27397,Cluster-14550.9166,Cluster-14550.20077,Cluster-14550.18531
GO:0042611	MHC protein complex	cellular_component	0.14427	1	2	1139	12	17364	1	Cluster-19145.0	1	Cluster-14550.18610
GO:0042613	MHC class II protein complex	cellular_component	0.14427	1	2	1139	12	17364	1	Cluster-19145.0	1	Cluster-14550.18610
GO:0048468	cell development	biological_process	0.14482	1	5	1139	45	17364	5	Cluster-11712.0,Cluster-14550.18261,Cluster-14550.8824,Cluster-14550.8937,Cluster-20053.0	0
GO:0044413	avoidance of host defenses	biological_process	0.14527	1	3	1139	21	17364	0		3	Cluster-14550.15808,Cluster-21610.0,Cluster-14550.6924
GO:0044415	evasion or tolerance of host defenses	biological_process	0.14527	1	3	1139	21	17364	0		3	Cluster-14550.6924,Cluster-21610.0,Cluster-14550.15808
GO:0051832	avoidance of defenses of other organism involved in symbiotic interaction	biological_process	0.14527	1	3	1139	21	17364	0		3	Cluster-14550.6924,Cluster-21610.0,Cluster-14550.15808
GO:0051834	evasion or tolerance of defenses of other organism involved in symbiotic interaction	biological_process	0.14527	1	3	1139	21	17364	0		3	Cluster-21610.0,Cluster-14550.6924,Cluster-14550.15808
GO:0052173	response to defenses of other organism involved in symbiotic interaction	biological_process	0.14527	1	3	1139	21	17364	0		3	Cluster-14550.6924,Cluster-21610.0,Cluster-14550.15808
GO:0052200	response to host defenses	biological_process	0.14527	1	3	1139	21	17364	0		3	Cluster-14550.15808,Cluster-21610.0,Cluster-14550.6924
GO:0075136	response to host	biological_process	0.14527	1	3	1139	21	17364	0		3	Cluster-14550.15808,Cluster-21610.0,Cluster-14550.6924
GO:0006260	DNA replication	biological_process	0.14547	1	33	1139	429	17364	20	Cluster-14550.15121,Cluster-19554.0,Cluster-14550.23605,Cluster-24593.1,Cluster-13823.0,Cluster-14550.14145,Cluster-14550.8937,Cluster-14550.14045,Cluster-14550.9212,Cluster-20776.0,Cluster-14550.993,Cluster-14550.4886,Cluster-23967.0,Cluster-24678.0,Cluster-20787.0,Cluster-14550.4882,Cluster-14550.5292,Cluster-14550.13771,Cluster-14550.7905,Cluster-14550.11542	13	Cluster-14550.5084,Cluster-14550.23251,Cluster-14550.18842,Cluster-3206.0,Cluster-14550.18122,Cluster-14550.1948,Cluster-14550.21743,Cluster-10749.0,Cluster-7476.0,Cluster-11108.0,Cluster-14550.2758,Cluster-17396.0,Cluster-14550.14363
GO:0008219	cell death	biological_process	0.14569	1	7	1139	72	17364	5	Cluster-14550.16572,Cluster-14550.25516,Cluster-18993.0,Cluster-16919.0,Cluster-5134.0	2	Cluster-14550.1976,Cluster-14544.0
GO:0016265	death	biological_process	0.14569	1	7	1139	72	17364	5	Cluster-5134.0,Cluster-16919.0,Cluster-18993.0,Cluster-14550.25516,Cluster-14550.16572	2	Cluster-14544.0,Cluster-14550.1976
GO:0008610	lipid biosynthetic process	biological_process	0.14625	1	29	1139	367	17364	18	Cluster-14550.2959,Cluster-14435.0,Cluster-14550.4218,Cluster-14550.12179,Cluster-22589.0,Cluster-14550.17292,Cluster-14550.12157,Cluster-14550.22817,Cluster-14550.21472,Cluster-14550.851,Cluster-14550.21171,Cluster-14550.16116,Cluster-8288.0,Cluster-14550.15220,Cluster-14550.5536,Cluster-14550.25371,Cluster-14550.12774,Cluster-18983.0	11	Cluster-14550.13840,Cluster-14550.29024,Cluster-14550.16492,Cluster-14550.20715,Cluster-14550.27993,Cluster-14550.7564,Cluster-3871.0,Cluster-14550.7407,Cluster-14550.20388,Cluster-14550.25611,Cluster-14550.3241
GO:0006629	lipid metabolic process	biological_process	0.14846	1	49	1139	662	17364	28	Cluster-4402.0,Cluster-14550.851,Cluster-14550.25371,Cluster-14550.5536,Cluster-14550.12179,Cluster-14550.3904,Cluster-14550.9877,Cluster-14550.17292,Cluster-15749.0,Cluster-14550.1649,Cluster-14550.3806,Cluster-14550.21472,Cluster-14550.21171,Cluster-18983.0,Cluster-14550.6073,Cluster-14550.16116,Cluster-14550.12774,Cluster-14550.15220,Cluster-8288.0,Cluster-17268.1,Cluster-14550.4218,Cluster-14…	21	Cluster-14550.14104,Cluster-19732.0,Cluster-14550.25727,Cluster-14550.4863,Cluster-14550.25611,Cluster-14550.20388,Cluster-14550.13840,Cluster-14550.11186,Cluster-14550.29024,Cluster-14550.7407,Cluster-14550.16907,Cluster-14550.16840,Cluster-3871.0,Cluster-14550.3241,Cluster-14550.28331,Cluster-14550.8795,Cluster-14550.7564,Cluster-14550.16492,Cluster-17268.2,Cluster-14550.20715,Cluster-14550.279…
GO:0030155	regulation of cell adhesion	biological_process	0.14868	1	2	1139	11	17364	2	Cluster-24247.0,Cluster-14550.8937	0
GO:0005890	sodium:potassium-exchanging ATPase complex	cellular_component	0.14988	1	2	1139	11	17364	0		2	Cluster-14550.3411,Cluster-14550.17093
GO:0004888	transmembrane signaling receptor activity	molecular_function	0.15083	1	35	1139	445	17364	21	Cluster-22069.0,Cluster-14550.1887,Cluster-10482.0,Cluster-14550.4868,Cluster-24527.0,Cluster-11731.0,Cluster-14007.0,Cluster-11037.0,Cluster-11766.0,Cluster-21032.0,Cluster-14550.22817,Cluster-8950.1,Cluster-3927.0,Cluster-14550.7679,Cluster-14550.10665,Cluster-17337.0,Cluster-17808.0,Cluster-3376.0,Cluster-8950.0,Cluster-14550.28041,Cluster-14550.2446	14	Cluster-14550.13818,Cluster-14550.23580,Cluster-14550.1061,Cluster-14550.15696,Cluster-14550.12687,Cluster-14550.10033,Cluster-14550.14112,Cluster-14550.21754,Cluster-14550.15695,Cluster-14550.12645,Cluster-23490.1,Cluster-14550.14897,Cluster-14550.23817,Cluster-14550.14248
GO:0010564	regulation of cell cycle process	biological_process	0.15111	1	5	1139	45	17364	3	Cluster-5134.0,Cluster-18631.0,Cluster-14550.25516	2	Cluster-14544.0,Cluster-14550.18667
GO:0004096	catalase activity	molecular_function	0.15185	1	2	1139	11	17364	1	Cluster-14550.22966	1	Cluster-14550.17739
GO:0006950	response to stress	biological_process	0.15221	1	57	1139	778	17364	34	Cluster-14550.22817,Cluster-13823.0,Cluster-14550.14145,Cluster-16263.0,Cluster-14550.15364,Cluster-17537.0,Cluster-14550.8937,Cluster-14550.24299,Cluster-22757.0,Cluster-14598.0,Cluster-14550.6485,Cluster-3186.0,Cluster-14550.11446,Cluster-23329.0,Cluster-18903.0,Cluster-20506.0,Cluster-16539.0,Cluster-13874.0,Cluster-14550.16572,Cluster-17029.0,Cluster-3514.0,Cluster-2820.0,Cluster-12321.0,Clus…	23	Cluster-3206.0,Cluster-14550.25674,Cluster-14550.22501,Cluster-23606.0,Cluster-14550.12364,Cluster-14550.1048,Cluster-14550.28331,Cluster-14550.19129,Cluster-14550.9592,Cluster-14550.14713,Cluster-14550.857,Cluster-14550.26950,Cluster-14550.13840,Cluster-8016.0,Cluster-11014.0,Cluster-14550.14448,Cluster-14550.18122,Cluster-14550.17739,Cluster-14550.15896,Cluster-14550.19733,Cluster-14550.13609,C…
GO:0000270	peptidoglycan metabolic process	biological_process	0.15236	1	6	1139	59	17364	3	Cluster-15325.0,Cluster-13514.0,Cluster-15702.0	3	Cluster-14550.19683,Cluster-14550.14923,Cluster-18762.0
GO:0022412	cellular process involved in reproduction in multicellular organism	biological_process	0.15371	1	3	1139	22	17364	3	Cluster-20053.0,Cluster-14550.8937,Cluster-11712.0	0
GO:0016286	small conductance calcium-activated potassium channel activity	molecular_function	0.15717	1	1	1139	3	17364	1	Cluster-7393.0	0
GO:0016538	cyclin-dependent protein serine/threonine kinase regulator activity	molecular_function	0.15757	1	2	1139	11	17364	2	Cluster-17978.0,Cluster-14550.5190	0
GO:0006334	nucleosome assembly	biological_process	0.1583	1	2	1139	10	17364	2	Cluster-14550.5979,Cluster-14550.6635	0
GO:0031497	chromatin assembly	biological_process	0.1583	1	2	1139	10	17364	2	Cluster-14550.5979,Cluster-14550.6635	0
GO:0034728	nucleosome organization	biological_process	0.1583	1	2	1139	10	17364	2	Cluster-14550.5979,Cluster-14550.6635	0
GO:0019882	antigen processing and presentation	biological_process	0.15901	1	2	1139	13	17364	1	Cluster-19145.0	1	Cluster-14550.18610
GO:0005779	integral component of peroxisomal membrane	cellular_component	0.15915	1	2	1139	12	17364	1	Cluster-14550.28751	1	Cluster-14550.18291
GO:0031231	intrinsic component of peroxisomal membrane	cellular_component	0.15915	1	2	1139	12	17364	1	Cluster-14550.28751	1	Cluster-14550.18291
GO:0005496	steroid binding	molecular_function	0.15995	1	2	1139	12	17364	2	Cluster-14550.15140,Cluster-14550.15138	0
GO:0005227	calcium activated cation channel activity	molecular_function	0.16015	1	2	1139	14	17364	2	Cluster-7393.0,Cluster-3340.0	0
GO:0015269	calcium-activated potassium channel activity	molecular_function	0.16015	1	2	1139	14	17364	2	Cluster-3340.0,Cluster-7393.0	0
GO:0022839	ion gated channel activity	molecular_function	0.16015	1	2	1139	14	17364	2	Cluster-3340.0,Cluster-7393.0	0
GO:0016756	glutathione gamma-glutamylcysteinyltransferase activity	molecular_function	0.1602	1	1	1139	3	17364	0		1	Cluster-14550.92
GO:0046937	phytochelatin metabolic process	biological_process	0.1602	1	1	1139	3	17364	0		1	Cluster-14550.92
GO:0046938	phytochelatin biosynthetic process	biological_process	0.1602	1	1	1139	3	17364	0		1	Cluster-14550.92
GO:0010038	response to metal ion	biological_process	0.1606	1	2	1139	11	17364	0		2	Cluster-14550.92,Cluster-23606.0
GO:0008270	zinc ion binding	molecular_function	0.162	1	70	1139	1014	17364	50	Cluster-14550.5850,Cluster-14550.4886,Cluster-24247.0,Cluster-14550.25371,Cluster-14550.13729,Cluster-14362.0,Cluster-17998.0,Cluster-2282.2,Cluster-15305.0,Cluster-14550.3494,Cluster-17523.0,Cluster-14550.4882,Cluster-14550.13771,Cluster-4092.0,Cluster-23053.1,Cluster-14550.15121,Cluster-2282.1,Cluster-14550.943,Cluster-14550.5495,Cluster-14550.23395,Cluster-14550.22817,Cluster-14550.15231,Clust…	20	Cluster-14550.23320,Cluster-3786.0,Cluster-14550.13839,Cluster-14550.20327,Cluster-14550.28010,Cluster-14550.18365,Cluster-14550.6866,Cluster-23053.0,Cluster-14550.7056,Cluster-14550.15350,Cluster-14550.23041,Cluster-14550.13523,Cluster-14550.23580,Cluster-14550.24303,Cluster-14550.21333,Cluster-14550.20571,Cluster-14550.24631,Cluster-14550.20206,Cluster-14550.15024,Cluster-14550.12203
GO:0003887	DNA-directed DNA polymerase activity	molecular_function	0.16218	1	8	1139	85	17364	4	Cluster-20776.0,Cluster-14550.7905,Cluster-19554.0,Cluster-14550.5292	4	Cluster-14550.18842,Cluster-7476.0,Cluster-14550.21743,Cluster-17396.0
GO:0003012	muscle system process	biological_process	0.16375	1	1	1139	3	17364	0		1	Cluster-14550.22661
GO:0006936	muscle contraction	biological_process	0.16375	1	1	1139	3	17364	0		1	Cluster-14550.22661
GO:0006937	regulation of muscle contraction	biological_process	0.16375	1	1	1139	3	17364	0		1	Cluster-14550.22661
GO:0006939	smooth muscle contraction	biological_process	0.16375	1	1	1139	3	17364	0		1	Cluster-14550.22661
GO:0006940	regulation of smooth muscle contraction	biological_process	0.16375	1	1	1139	3	17364	0		1	Cluster-14550.22661
GO:0090257	regulation of muscle system process	biological_process	0.16375	1	1	1139	3	17364	0		1	Cluster-14550.22661
GO:0030120	vesicle coat	cellular_component	0.16402	1	5	1139	45	17364	5	Cluster-14550.5850,Cluster-14550.9214,Cluster-14362.0,Cluster-14550.22508,Cluster-2448.0	0
GO:0030135	coated vesicle	cellular_component	0.16402	1	5	1139	45	17364	5	Cluster-2448.0,Cluster-14550.22508,Cluster-14362.0,Cluster-14550.9214,Cluster-14550.5850	0
GO:0030659	cytoplasmic vesicle membrane	cellular_component	0.16402	1	5	1139	45	17364	5	Cluster-2448.0,Cluster-14550.22508,Cluster-14550.9214,Cluster-14362.0,Cluster-14550.5850	0
GO:0030662	coated vesicle membrane	cellular_component	0.16402	1	5	1139	45	17364	5	Cluster-14550.9214,Cluster-14362.0,Cluster-14550.5850,Cluster-2448.0,Cluster-14550.22508	0
GO:0007051	spindle organization	biological_process	0.16407	1	2	1139	12	17364	2	Cluster-14550.14145,Cluster-14550.6332	0
GO:1901070	guanosine-containing compound biosynthetic process	biological_process	0.16423	1	2	1139	11	17364	2	Cluster-2555.0,Cluster-14550.23703	0
GO:0015995	chlorophyll biosynthetic process	biological_process	0.1643	1	2	1139	11	17364	1	Cluster-6475.0	1	Cluster-14550.18531
GO:0006888	ER to Golgi vesicle-mediated transport	biological_process	0.16523	1	4	1139	32	17364	4	Cluster-2448.0,Cluster-14550.22508,Cluster-14362.0,Cluster-14550.5850	0
GO:0034061	DNA polymerase activity	molecular_function	0.16615	1	9	1139	100	17364	4	Cluster-19554.0,Cluster-14550.7905,Cluster-14550.5292,Cluster-20776.0	5	Cluster-17396.0,Cluster-7476.0,Cluster-10749.0,Cluster-14550.18842,Cluster-14550.21743
GO:0003896	DNA primase activity	molecular_function	0.16628	1	4	1139	35	17364	4	Cluster-24678.0,Cluster-14550.15121,Cluster-24593.1,Cluster-14550.13771	0
GO:0005795	Golgi stack	cellular_component	0.16708	1	3	1139	23	17364	3	Cluster-14550.24489,Cluster-3618.0,Cluster-22895.0	0
GO:0000042	protein targeting to Golgi	biological_process	0.1676	1	2	1139	13	17364	1	Cluster-14550.8537	1	Cluster-14550.7355
GO:0000301	retrograde transport, vesicle recycling within Golgi	biological_process	0.1676	1	2	1139	13	17364	1	Cluster-14550.8537	1	Cluster-14550.7355
GO:0034067	protein localization to Golgi apparatus	biological_process	0.1676	1	2	1139	13	17364	1	Cluster-14550.8537	1	Cluster-14550.7355
GO:0072600	establishment of protein localization to Golgi	biological_process	0.1676	1	2	1139	13	17364	1	Cluster-14550.8537	1	Cluster-14550.7355
GO:0009615	response to virus	biological_process	0.16825	1	6	1139	57	17364	3	Cluster-4092.0,Cluster-2820.0,Cluster-14550.14145	3	Cluster-14550.19129,Cluster-14550.22501,Cluster-14550.28842
GO:0006270	DNA replication initiation	biological_process	0.16903	1	5	1139	47	17364	1	Cluster-20787.0	4	Cluster-14550.18842,Cluster-7476.0,Cluster-14550.1948,Cluster-3206.0
GO:0016706	oxidoreductase activity, acting on paired donors, with incorporation or reduction of molecular oxygen, 2-oxoglutarate as one donor, and incorporation of one atom each of oxygen into both donors	molecular_function	0.16964	1	3	1139	23	17364	2	Cluster-14550.8937,Cluster-14550.25032	1	Cluster-14550.10319
GO:0004635	phosphoribosyl-AMP cyclohydrolase activity	molecular_function	0.17036	1	1	1139	3	17364	1	Cluster-11511.0	0
GO:0043189	H4/H2A histone acetyltransferase complex	cellular_component	0.1713	1	1	1139	3	17364	0		1	Cluster-14550.20715
GO:1902562	H4 histone acetyltransferase complex	cellular_component	0.1713	1	1	1139	3	17364	0		1	Cluster-14550.20715
GO:0007029	endoplasmic reticulum organization	biological_process	0.1716	1	3	1139	22	17364	3	Cluster-2670.0,Cluster-24247.0,Cluster-14550.23839	0
GO:1901264	carbohydrate derivative transport	biological_process	0.17222	1	2	1139	13	17364	2	Cluster-14550.4461,Cluster-14550.21603	0
GO:0016852	sirohydrochlorin cobaltochelatase activity	molecular_function	0.17242	1	1	1139	3	17364	0		1	Cluster-14550.27397
GO:0003006	developmental process involved in reproduction	biological_process	0.17264	1	4	1139	36	17364	3	Cluster-20053.0,Cluster-14550.8937,Cluster-11712.0	1	Cluster-14550.15696
GO:0008677	2-dehydropantoate 2-reductase activity	molecular_function	0.1737	1	5	1139	45	17364	5	Cluster-14550.4218,Cluster-14550.16154,Cluster-14550.12157,Cluster-14550.2959,Cluster-14550.5536	0
GO:0009617	response to bacterium	biological_process	0.17537	1	5	1139	48	17364	3	Cluster-3186.0,Cluster-14550.6485,Cluster-14550.15364	2	Cluster-23606.0,Cluster-14550.12364
GO:0042742	defense response to bacterium	biological_process	0.17537	1	5	1139	48	17364	3	Cluster-3186.0,Cluster-14550.6485,Cluster-14550.15364	2	Cluster-23606.0,Cluster-14550.12364
GO:0008198	ferrous iron binding	molecular_function	0.17548	1	1	1139	3	17364	1	Cluster-11312.0	0
GO:0042205	chlorinated hydrocarbon catabolic process	biological_process	0.17565	1	1	1139	3	17364	1	Cluster-15845.0	0
GO:0042206	halogenated hydrocarbon catabolic process	biological_process	0.17565	1	1	1139	3	17364	1	Cluster-15845.0	0
GO:0098542	defense response to other organism	biological_process	0.17601	1	8	1139	86	17364	5	Cluster-14550.15364,Cluster-14550.14145,Cluster-3186.0,Cluster-14550.6485,Cluster-4092.0	3	Cluster-14550.12364,Cluster-14550.9592,Cluster-23606.0
GO:0042575	DNA polymerase complex	cellular_component	0.17645	1	8	1139	87	17364	4	Cluster-20776.0,Cluster-14550.5292,Cluster-19554.0,Cluster-14550.7905	4	Cluster-17396.0,Cluster-14550.21743,Cluster-14550.18842,Cluster-7476.0
GO:0016477	cell migration	biological_process	0.17653	1	2	1139	12	17364	2	Cluster-24247.0,Cluster-14550.8937	0
GO:0030334	regulation of cell migration	biological_process	0.17653	1	2	1139	12	17364	2	Cluster-24247.0,Cluster-14550.8937	0
GO:0010256	endomembrane system organization	biological_process	0.17762	1	4	1139	35	17364	4	Cluster-16699.0,Cluster-14550.23839,Cluster-24247.0,Cluster-2670.0	0
GO:0009219	pyrimidine deoxyribonucleotide metabolic process	biological_process	0.17804	1	3	1139	23	17364	2	Cluster-14550.23066,Cluster-14550.23839	1	Cluster-14550.23063
GO:0034754	cellular hormone metabolic process	biological_process	0.17823	1	6	1139	57	17364	6	Cluster-14550.16116,Cluster-14435.0,Cluster-14550.21171,Cluster-14550.15220,Cluster-14550.12774,Cluster-14550.25371	0
GO:0031423	hexon binding	molecular_function	0.18001	1	1	1139	3	17364	1	Cluster-14550.13606	0
GO:0006269	DNA replication, synthesis of RNA primer	biological_process	0.18076	1	4	1139	36	17364	4	Cluster-24678.0,Cluster-14550.15121,Cluster-24593.1,Cluster-14550.13771	0
GO:0016620	oxidoreductase activity, acting on the aldehyde or oxo group of donors, NAD or NADP as acceptor	molecular_function	0.18129	1	6	1139	58	17364	6	Cluster-14550.25371,Cluster-14275.0,Cluster-14550.15220,Cluster-14550.21171,Cluster-14435.0,Cluster-14435.1	0
GO:0005849	mRNA cleavage factor complex	cellular_component	0.1817	1	1	1139	3	17364	0		1	Cluster-11850.1
GO:0006378	mRNA polyadenylation	biological_process	0.1817	1	1	1139	3	17364	0		1	Cluster-11850.1
GO:0005777	peroxisome	cellular_component	0.18294	1	4	1139	35	17364	3	Cluster-14550.14145,Cluster-14550.28751,Cluster-14550.14045	1	Cluster-14550.18291
GO:0042579	microbody	cellular_component	0.18294	1	4	1139	35	17364	3	Cluster-14550.14045,Cluster-14550.14145,Cluster-14550.28751	1	Cluster-14550.18291
GO:0009888	tissue development	biological_process	0.18381	1	4	1139	36	17364	3	Cluster-14550.8937,Cluster-20053.0,Cluster-11712.0	1	Cluster-14550.28842
GO:0006333	chromatin assembly or disassembly	biological_process	0.18421	1	2	1139	11	17364	2	Cluster-14550.6635,Cluster-14550.5979	0
GO:0044038	cell wall macromolecule biosynthetic process	biological_process	0.18518	1	5	1139	50	17364	3	Cluster-10482.0,Cluster-15702.0,Cluster-13514.0	2	Cluster-14550.19683,Cluster-18762.0
GO:0070589	cellular component macromolecule biosynthetic process	biological_process	0.18518	1	5	1139	50	17364	3	Cluster-15702.0,Cluster-10482.0,Cluster-13514.0	2	Cluster-18762.0,Cluster-14550.19683
GO:0031082	BLOC complex	cellular_component	0.18695	1	2	1139	13	17364	1	Cluster-14550.14145	1	Cluster-14550.5084
GO:0031083	BLOC-1 complex	cellular_component	0.18695	1	2	1139	13	17364	1	Cluster-14550.14145	1	Cluster-14550.5084
GO:0008237	metallopeptidase activity	molecular_function	0.18718	1	15	1139	186	17364	5	Cluster-20129.0,Cluster-2282.1,Cluster-2282.2,Cluster-7287.0,Cluster-21413.0	10	Cluster-14550.20206,Cluster-14550.15350,Cluster-3786.0,Cluster-14550.24631,Cluster-14550.16913,Cluster-14550.28010,Cluster-14550.20571,Cluster-14550.18779,Cluster-14550.1995,Cluster-14550.20327
GO:0032780	negative regulation of ATPase activity	biological_process	0.18767	1	1	1139	3	17364	1	Cluster-19391.0	0
GO:0004779	sulfate adenylyltransferase activity	molecular_function	0.18791	1	1	1139	3	17364	0		1	Cluster-14550.1055
GO:0004781	sulfate adenylyltransferase (ATP) activity	molecular_function	0.18791	1	1	1139	3	17364	0		1	Cluster-14550.1055
GO:0005262	calcium channel activity	molecular_function	0.18826	1	5	1139	49	17364	2	Cluster-14550.1665,Cluster-14550.19961	3	Cluster-14550.13634,Cluster-14550.14363,Cluster-14550.1948
GO:0007186	G-protein coupled receptor signaling pathway	biological_process	0.18965	1	36	1139	471	17364	20	Cluster-8950.0,Cluster-17337.0,Cluster-17808.0,Cluster-3376.0,Cluster-14550.7679,Cluster-14550.10665,Cluster-14550.15326,Cluster-8950.1,Cluster-3927.0,Cluster-13056.0,Cluster-11766.0,Cluster-11037.0,Cluster-14550.4868,Cluster-24527.0,Cluster-11731.0,Cluster-14007.0,Cluster-22069.0,Cluster-14550.1887,Cluster-14275.0,Cluster-10482.0	16	Cluster-14550.14897,Cluster-14550.23817,Cluster-14550.14248,Cluster-23490.1,Cluster-14550.15695,Cluster-14550.12645,Cluster-14550.14112,Cluster-14550.9406,Cluster-14550.1014,Cluster-14550.15696,Cluster-14550.12687,Cluster-14550.12783,Cluster-14550.23580,Cluster-14550.1061,Cluster-14550.13818,Cluster-14550.16907
GO:0004857	enzyme inhibitor activity	molecular_function	0.19017	1	10	1139	120	17364	3	Cluster-14550.27992,Cluster-14550.13729,Cluster-19391.0	7	Cluster-14550.21755,Cluster-14550.28498,Cluster-14550.14232,Cluster-14550.17546,Cluster-14550.902,Cluster-14550.28983,Cluster-14550.15443
GO:0005245	voltage-gated calcium channel activity	molecular_function	0.19067	1	1	1139	4	17364	1	Cluster-14550.19961	0
GO:0000723	telomere maintenance	biological_process	0.19078	1	3	1139	24	17364	3	Cluster-14550.7538,Cluster-13823.0,Cluster-14550.8262	0
GO:0032200	telomere organization	biological_process	0.19078	1	3	1139	24	17364	3	Cluster-13823.0,Cluster-14550.7538,Cluster-14550.8262	0
GO:0060249	anatomical structure homeostasis	biological_process	0.19078	1	3	1139	24	17364	3	Cluster-14550.7538,Cluster-13823.0,Cluster-14550.8262	0
GO:0009916	alternative oxidase activity	molecular_function	0.19141	1	2	1139	12	17364	0		2	Cluster-14550.5267,Cluster-14550.23308
GO:0004553	hydrolase activity, hydrolyzing O-glycosyl compounds	molecular_function	0.19195	1	19	1139	237	17364	9	Cluster-11511.0,Cluster-24285.0,Cluster-15561.0,Cluster-14550.4105,Cluster-12681.0,Cluster-11902.0,Cluster-18993.0,Cluster-14550.5495,Cluster-15325.0	10	Cluster-14550.25727,Cluster-14550.9166,Cluster-14550.14104,Cluster-14550.8752,Cluster-14550.23519,Cluster-23685.1,Cluster-23685.0,Cluster-14550.14923,Cluster-14550.19948,Cluster-14550.14128
GO:0010851	cyclase regulator activity	molecular_function	0.1924	1	1	1139	3	17364	1	Cluster-17792.0	0
GO:0010853	cyclase activator activity	molecular_function	0.1924	1	1	1139	3	17364	1	Cluster-17792.0	0
GO:0030249	guanylate cyclase regulator activity	molecular_function	0.1924	1	1	1139	3	17364	1	Cluster-17792.0	0
GO:0030250	guanylate cyclase activator activity	molecular_function	0.1924	1	1	1139	3	17364	1	Cluster-17792.0	0
GO:0044091	membrane biogenesis	biological_process	0.19273	1	1	1139	3	17364	1	Cluster-16699.0	0
GO:0071709	membrane assembly	biological_process	0.19273	1	1	1139	3	17364	1	Cluster-16699.0	0
GO:0007049	cell cycle	biological_process	0.19439	1	27	1139	365	17364	20	Cluster-19145.0,Cluster-2144.0,Cluster-17978.0,Cluster-14550.5190,Cluster-14550.8455,Cluster-14550.4724,Cluster-5134.0,Cluster-24247.0,Cluster-14550.6332,Cluster-14550.993,Cluster-14550.25516,Cluster-18631.0,Cluster-4092.0,Cluster-5475.0,Cluster-14550.21312,Cluster-22895.0,Cluster-10769.0,Cluster-16263.0,Cluster-14031.1,Cluster-14550.14145	7	Cluster-14544.0,Cluster-14550.14107,Cluster-14550.5084,Cluster-14550.14894,Cluster-14550.12982,Cluster-14550.8333,Cluster-14550.18667
GO:0000287	magnesium ion binding	molecular_function	0.19565	1	8	1139	85	17364	4	Cluster-21570.0,Cluster-14550.21608,Cluster-14550.14025,Cluster-14550.23395	4	Cluster-14550.5396,Cluster-14550.6795,Cluster-14550.5084,Cluster-14550.28331
GO:0007349	cellularization	biological_process	0.19637	1	1	1139	3	17364	1	Cluster-12526.0	0
GO:0031984	organelle subcompartment	cellular_component	0.19724	1	3	1139	25	17364	3	Cluster-22895.0,Cluster-3618.0,Cluster-14550.24489	0
GO:0098791	Golgi subcompartment	cellular_component	0.19724	1	3	1139	25	17364	3	Cluster-14550.24489,Cluster-3618.0,Cluster-22895.0	0
GO:0004535	poly(A)-specific ribonuclease activity	molecular_function	0.19733	1	2	1139	14	17364	0		2	Cluster-14550.20718,Cluster-2597.3
GO:0042398	cellular modified amino acid biosynthetic process	biological_process	0.19742	1	13	1139	154	17364	9	Cluster-14550.5536,Cluster-14550.2961,Cluster-14550.15624,Cluster-16456.2,Cluster-14550.2959,Cluster-14550.16154,Cluster-14550.12157,Cluster-14550.4218,Cluster-14550.21741	4	Cluster-14550.29024,Cluster-24485.1,Cluster-14550.13840,Cluster-14550.22506
GO:0009522	photosystem I	cellular_component	0.19784	1	3	1139	24	17364	2	Cluster-2996.0,Cluster-14550.28309	1	Cluster-14550.29024
GO:0015370	solute:sodium symporter activity	molecular_function	0.19822	1	4	1139	38	17364	1	Cluster-20660.0	3	Cluster-17478.2,Cluster-14550.130,Cluster-14550.20342
GO:0045088	regulation of innate immune response	biological_process	0.19829	1	1	1139	3	17364	0		1	Cluster-14550.9592
GO:0008455	alpha-1,6-mannosylglycoprotein 2-beta-N-acetylglucosaminyltransferase activity	molecular_function	0.19847	1	1	1139	4	17364	1	Cluster-3618.0	0
GO:0005778	peroxisomal membrane	cellular_component	0.19878	1	2	1139	14	17364	1	Cluster-14550.28751	1	Cluster-14550.18291
GO:0031903	microbody membrane	cellular_component	0.19878	1	2	1139	14	17364	1	Cluster-14550.28751	1	Cluster-14550.18291
GO:0044438	microbody part	cellular_component	0.19878	1	2	1139	14	17364	1	Cluster-14550.28751	1	Cluster-14550.18291
GO:0044439	peroxisomal part	cellular_component	0.19878	1	2	1139	14	17364	1	Cluster-14550.28751	1	Cluster-14550.18291
GO:0045087	innate immune response	biological_process	0.1988	1	2	1139	13	17364	0		2	Cluster-14550.25674,Cluster-14550.9592
GO:0017108	5'-flap endonuclease activity	molecular_function	0.19936	1	1	1139	3	17364	0		1	Cluster-14550.18122
GO:0033557	Slx1-Slx4 complex	cellular_component	0.19936	1	1	1139	3	17364	0		1	Cluster-14550.18122
GO:0048256	flap endonuclease activity	molecular_function	0.19936	1	1	1139	3	17364	0		1	Cluster-14550.18122
GO:0033925	mannosyl-glycoprotein endo-beta-N-acetylglucosaminidase activity	molecular_function	0.19996	1	1	1139	3	17364	0		1	Cluster-14550.9166
GO:0016888	endodeoxyribonuclease activity, producing 5'-phosphomonoesters	molecular_function	0.20018	1	5	1139	49	17364	0		5	Cluster-14550.857,Cluster-14550.28331,Cluster-14550.18122,Cluster-14550.15896,Cluster-14550.19733
GO:0015097	mercury ion transmembrane transporter activity	molecular_function	0.20033	1	1	1139	3	17364	0		1	Cluster-23606.0
GO:0015694	mercury ion transport	biological_process	0.20033	1	1	1139	3	17364	0		1	Cluster-23606.0
GO:0046689	response to mercury ion	biological_process	0.20033	1	1	1139	3	17364	0		1	Cluster-23606.0
GO:0050787	detoxification of mercury ion	biological_process	0.20033	1	1	1139	3	17364	0		1	Cluster-23606.0
GO:0051270	regulation of cellular component movement	biological_process	0.20039	1	2	1139	13	17364	2	Cluster-24247.0,Cluster-14550.8937	0
GO:2000145	regulation of cell motility	biological_process	0.20039	1	2	1139	13	17364	2	Cluster-24247.0,Cluster-14550.8937	0
GO:0012506	vesicle membrane	cellular_component	0.20172	1	5	1139	49	17364	5	Cluster-2448.0,Cluster-14550.22508,Cluster-14550.9214,Cluster-14362.0,Cluster-14550.5850	0
GO:0004799	thymidylate synthase activity	molecular_function	0.20173	1	1	1139	3	17364	1	Cluster-14550.23839	0
GO:0046999	regulation of conjugation	biological_process	0.20173	1	1	1139	3	17364	1	Cluster-1470.0	0
GO:2000026	regulation of multicellular organismal development	biological_process	0.20292	1	2	1139	13	17364	2	Cluster-24247.0,Cluster-14550.8937	0
GO:0022884	macromolecule transmembrane transporter activity	molecular_function	0.20309	1	3	1139	24	17364	2	Cluster-14550.18343,Cluster-14550.13642	1	Cluster-14550.23320
GO:0006541	glutamine metabolic process	biological_process	0.20538	1	3	1139	25	17364	2	Cluster-14550.12874,Cluster-13514.0	1	Cluster-14550.19683
GO:0072509	divalent inorganic cation transmembrane transporter activity	molecular_function	0.2066	1	11	1139	131	17364	7	Cluster-13056.0,Cluster-14550.19961,Cluster-14550.1665,Cluster-14550.29920,Cluster-15674.0,Cluster-23967.0,Cluster-14550.21547	4	Cluster-14550.1948,Cluster-14550.14363,Cluster-14550.13634,Cluster-23606.0
GO:0045156	electron transporter, transferring electrons within the cyclic electron transport pathway of photosynthesis activity	molecular_function	0.20877	1	2	1139	15	17364	1	Cluster-3167.0	1	Cluster-14550.18760
GO:0007205	protein kinase C-activating G-protein coupled receptor signaling pathway	biological_process	0.20911	1	1	1139	5	17364	0		1	Cluster-14550.16907
GO:0030904	retromer complex	cellular_component	0.21053	1	1	1139	4	17364	0		1	Cluster-14550.29116
GO:0008200	ion channel inhibitor activity	molecular_function	0.21202	1	6	1139	61	17364	1	Cluster-14550.23483	5	Cluster-14550.20289,Cluster-14550.13609,Cluster-14550.14448,Cluster-19732.0,Cluster-14550.23320
GO:0016248	channel inhibitor activity	molecular_function	0.21202	1	6	1139	61	17364	1	Cluster-14550.23483	5	Cluster-14550.20289,Cluster-14550.23320,Cluster-14550.13609,Cluster-14550.14448,Cluster-19732.0
GO:0010817	regulation of hormone levels	biological_process	0.21214	1	6	1139	60	17364	6	Cluster-14550.21171,Cluster-14550.16116,Cluster-14435.0,Cluster-14550.25371,Cluster-14550.12774,Cluster-14550.15220	0
GO:0042445	hormone metabolic process	biological_process	0.21214	1	6	1139	60	17364	6	Cluster-14550.15220,Cluster-14550.12774,Cluster-14550.25371,Cluster-14435.0,Cluster-14550.16116,Cluster-14550.21171	0
GO:0005852	eukaryotic translation initiation factor 3 complex	cellular_component	0.21573	1	3	1139	25	17364	1	Cluster-14550.14030	2	Cluster-14550.29105,Cluster-14550.13634
GO:0030170	pyridoxal phosphate binding	molecular_function	0.21579	1	8	1139	88	17364	4	Cluster-10645.0,Cluster-14550.23592,Cluster-14550.12007,Cluster-23754.1	4	Cluster-14550.27671,Cluster-14550.22852,Cluster-14550.19733,Cluster-14550.18915
GO:0030246	carbohydrate binding	molecular_function	0.21635	1	7	1139	80	17364	3	Cluster-14550.10402,Cluster-14550.10401,Cluster-17439.0	4	Cluster-14550.20937,Cluster-14550.17046,Cluster-14550.18637,Cluster-14550.9406
GO:0004358	glutamate N-acetyltransferase activity	molecular_function	0.21723	1	1	1139	4	17364	1	Cluster-6763.0	0
GO:0016485	protein processing	biological_process	0.21757	1	7	1139	77	17364	4	Cluster-14550.4140,Cluster-14550.25804,Cluster-10449.0,Cluster-14550.13518	3	Cluster-14550.28811,Cluster-14550.1976,Cluster-14550.19553
GO:0051604	protein maturation	biological_process	0.21757	1	7	1139	77	17364	4	Cluster-14550.13518,Cluster-14550.4140,Cluster-10449.0,Cluster-14550.25804	3	Cluster-14550.1976,Cluster-14550.19553,Cluster-14550.28811
GO:0015085	calcium ion transmembrane transporter activity	molecular_function	0.21886	1	5	1139	52	17364	2	Cluster-14550.19961,Cluster-14550.1665	3	Cluster-14550.1948,Cluster-14550.13634,Cluster-14550.14363
GO:0006231	dTMP biosynthetic process	biological_process	0.21895	1	1	1139	4	17364	1	Cluster-14550.23839	0
GO:0042083	5,10-methylenetetrahydrofolate-dependent methyltransferase activity	molecular_function	0.21895	1	1	1139	4	17364	1	Cluster-14550.23839	0
GO:0046073	dTMP metabolic process	biological_process	0.21895	1	1	1139	4	17364	1	Cluster-14550.23839	0
GO:0022836	gated channel activity	molecular_function	0.21968	1	12	1139	153	17364	6	Cluster-14550.1665,Cluster-14550.19961,Cluster-21032.0,Cluster-3340.0,Cluster-14550.2446,Cluster-7393.0	6	Cluster-14550.11236,Cluster-14550.1948,Cluster-14550.21754,Cluster-14550.13634,Cluster-14550.14363,Cluster-14550.20731
GO:0051049	regulation of transport	biological_process	0.22216	1	3	1139	26	17364	1	Cluster-14550.13120	2	Cluster-14550.22726,Cluster-14550.19013
GO:0019856	pyrimidine nucleobase biosynthetic process	biological_process	0.22404	1	2	1139	13	17364	0		2	Cluster-14550.21550,Cluster-14550.9756
GO:0043650	dicarboxylic acid biosynthetic process	biological_process	0.22678	1	4	1139	40	17364	3	Cluster-14550.17970,Cluster-14550.15624,Cluster-14550.21741	1	Cluster-14550.22506
GO:0008156	negative regulation of DNA replication	biological_process	0.22714	1	1	1139	4	17364	1	Cluster-14550.993	0
GO:0048478	replication fork protection	biological_process	0.22714	1	1	1139	4	17364	1	Cluster-14550.993	0
GO:0051053	negative regulation of DNA metabolic process	biological_process	0.22714	1	1	1139	4	17364	1	Cluster-14550.993	0
GO:0090329	regulation of DNA-dependent DNA replication	biological_process	0.22714	1	1	1139	4	17364	1	Cluster-14550.993	0
GO:2000104	negative regulation of DNA-dependent DNA replication	biological_process	0.22714	1	1	1139	4	17364	1	Cluster-14550.993	0
GO:0016413	O-acetyltransferase activity	molecular_function	0.22803	1	1	1139	4	17364	0		1	Cluster-14550.7564
GO:0050660	flavin adenine dinucleotide binding	molecular_function	0.22872	1	13	1139	157	17364	6	Cluster-14550.851,Cluster-14550.2959,Cluster-14550.7854,Cluster-14550.12179,Cluster-14550.12157,Cluster-8288.0	7	Cluster-3871.0,Cluster-14550.7407,Cluster-14550.20388,Cluster-14550.25611,Cluster-14550.27993,Cluster-18762.0,Cluster-14550.3241
GO:0009253	peptidoglycan catabolic process	biological_process	0.22919	1	2	1139	15	17364	1	Cluster-15325.0	1	Cluster-14550.14923
GO:0046649	lymphocyte activation	biological_process	0.22919	1	1	1139	4	17364	0		1	Cluster-14550.14675
GO:0034212	peptide N-acetyltransferase activity	molecular_function	0.22935	1	2	1139	16	17364	2	Cluster-2023.0,Cluster-14550.5693	0
GO:0061733	peptide-lysine-N-acetyltransferase activity	molecular_function	0.22935	1	2	1139	16	17364	2	Cluster-2023.0,Cluster-14550.5693	0
GO:0051246	regulation of protein metabolic process	biological_process	0.22991	1	15	1139	189	17364	11	Cluster-5475.0,Cluster-14550.19718,Cluster-17978.0,Cluster-14550.4395,Cluster-14550.5190,Cluster-20152.0,Cluster-14550.13771,Cluster-14550.3067,Cluster-14550.14030,Cluster-14550.22817,Cluster-24593.1	4	Cluster-14550.1976,Cluster-14550.13634,Cluster-14550.29105,Cluster-14550.3804
GO:0050776	regulation of immune response	biological_process	0.23014	1	2	1139	15	17364	0		2	Cluster-14550.14675,Cluster-14550.9592
GO:0044085	cellular component biogenesis	biological_process	0.23041	1	77	1139	1097	17364	61	Cluster-14550.22817,Cluster-3136.0,Cluster-18126.0,Cluster-14550.14145,Cluster-10807.1,Cluster-14550.15231,Cluster-14492.0,Cluster-17439.0,Cluster-14550.24852,Cluster-14550.12774,Cluster-14550.6332,Cluster-2356.0,Cluster-3129.0,Cluster-15352.0,Cluster-2092.0,Cluster-13628.0,Cluster-3126.0,Cluster-14550.21472,Cluster-14550.4819,Cluster-14550.6635,Cluster-14550.3494,Cluster-5475.0,Cluster-14550.635…	16	Cluster-14550.6866,Cluster-18762.0,Cluster-14550.2349,Cluster-14550.14713,Cluster-14550.26950,Cluster-14550.3411,Cluster-14550.22660,Cluster-14550.27728,Cluster-23832.2,Cluster-9605.0,Cluster-14550.19683,Cluster-14550.13840,Cluster-14550.1658,Cluster-14550.1563,Cluster-14550.5249,Cluster-11014.0
GO:0044877	macromolecular complex binding	molecular_function	0.23162	1	13	1139	172	17364	7	Cluster-13056.0,Cluster-14550.4462,Cluster-14550.21603,Cluster-14550.27262,Cluster-14275.0,Cluster-14550.27093,Cluster-14550.24983	6	Cluster-14550.543,Cluster-14550.12783,Cluster-14550.14012,Cluster-14550.8333,Cluster-14550.14713,Cluster-14550.14107
GO:0009772	photosynthetic electron transport in photosystem II	biological_process	0.23255	1	1	1139	4	17364	1	Cluster-3167.0	0
GO:0035064	methylated histone binding	molecular_function	0.23272	1	1	1139	4	17364	1	Cluster-12165.0	0
GO:0009262	deoxyribonucleotide metabolic process	biological_process	0.23532	1	3	1139	26	17364	2	Cluster-14550.23839,Cluster-14550.23066	1	Cluster-14550.23063
GO:0009394	2'-deoxyribonucleotide metabolic process	biological_process	0.23532	1	3	1139	26	17364	2	Cluster-14550.23839,Cluster-14550.23066	1	Cluster-14550.23063
GO:0019692	deoxyribose phosphate metabolic process	biological_process	0.23532	1	3	1139	26	17364	2	Cluster-14550.23839,Cluster-14550.23066	1	Cluster-14550.23063
GO:0003883	CTP synthase activity	molecular_function	0.23535	1	1	1139	4	17364	0		1	Cluster-14550.28564
GO:0004749	ribose phosphate diphosphokinase activity	molecular_function	0.23671	1	1	1139	4	17364	1	Cluster-14550.21608	0
GO:0016747	transferase activity, transferring acyl groups other than amino-acyl groups	molecular_function	0.23764	1	16	1139	204	17364	15	Cluster-14550.3904,Cluster-14550.27822,Cluster-15749.0,Cluster-7963.1,Cluster-2023.0,Cluster-16806.0,Cluster-14550.22817,Cluster-14550.5693,Cluster-6763.0,Cluster-4402.0,Cluster-14550.5495,Cluster-15907.0,Cluster-14550.9358,Cluster-14550.3915,Cluster-14550.25371	1	Cluster-14550.7564
GO:0009294	DNA mediated transformation	biological_process	0.23885	1	1	1139	4	17364	1	Cluster-14550.22477	0
GO:0050497	transferase activity, transferring alkylthio groups	molecular_function	0.23913	1	1	1139	4	17364	1	Cluster-14550.21741	0
GO:0050524	coenzyme-B sulfoethylthiotransferase activity	molecular_function	0.23913	1	1	1139	4	17364	1	Cluster-14550.21741	0
GO:0006367	transcription initiation from RNA polymerase II promoter	biological_process	0.23943	1	5	1139	52	17364	0		5	Cluster-14550.15012,Cluster-14550.14020,Cluster-14550.18681,Cluster-14550.14363,Cluster-14550.13634
GO:0015630	microtubule cytoskeleton	cellular_component	0.23993	1	17	1139	226	17364	15	Cluster-14550.27262,Cluster-9585.0,Cluster-14550.4462,Cluster-24247.0,Cluster-14550.6332,Cluster-14550.18961,Cluster-5475.0,Cluster-14550.8937,Cluster-14550.24299,Cluster-14550.21312,Cluster-14550.21603,Cluster-3979.0,Cluster-14031.1,Cluster-14550.14145,Cluster-14997.0	2	Cluster-14550.14713,Cluster-14550.5084
GO:0019475	L-lysine catabolic process to acetate	biological_process	0.24214	1	1	1139	4	17364	0		1	Cluster-14550.18915
GO:0019477	L-lysine catabolic process	biological_process	0.24214	1	1	1139	4	17364	0		1	Cluster-14550.18915
GO:0046440	L-lysine metabolic process	biological_process	0.24214	1	1	1139	4	17364	0		1	Cluster-14550.18915
GO:0005102	receptor binding	molecular_function	0.24275	1	22	1139	302	17364	13	Cluster-14550.17786,Cluster-24247.0,Cluster-14550.14045,Cluster-14550.10330,Cluster-14550.7491,Cluster-14550.15326,Cluster-18903.0,Cluster-14550.22817,Cluster-21413.0,Cluster-14550.14145,Cluster-14550.21603,Cluster-14550.24299,Cluster-14550.8937	9	Cluster-11014.0,Cluster-12180.0,Cluster-14550.20942,Cluster-14550.14713,Cluster-14550.1976,Cluster-14550.26950,Cluster-14550.13840,Cluster-14550.9406,Cluster-14550.8795
GO:0033179	proton-transporting V-type ATPase, V0 domain	cellular_component	0.24389	1	4	1139	41	17364	3	Cluster-14550.21312,Cluster-14550.3453,Cluster-14550.4807	1	Cluster-14550.18029
GO:0098588	bounding membrane of organelle	cellular_component	0.24611	1	30	1139	422	17364	15	Cluster-14550.28751,Cluster-14550.25512,Cluster-14362.0,Cluster-2670.0,Cluster-14550.23066,Cluster-14550.5850,Cluster-14550.9214,Cluster-14550.17292,Cluster-14550.24489,Cluster-24470.0,Cluster-14550.16305,Cluster-14550.22508,Cluster-22895.0,Cluster-14550.25804,Cluster-2448.0	15	Cluster-14550.23320,Cluster-14550.7909,Cluster-7476.0,Cluster-14550.11961,Cluster-14550.18291,Cluster-14550.23063,Cluster-8016.0,Cluster-14550.28811,Cluster-17396.0,Cluster-14550.16768,Cluster-14550.22726,Cluster-14550.29656,Cluster-14550.20715,Cluster-14550.26377,Cluster-14550.543
GO:0019901	protein kinase binding	molecular_function	0.24622	1	2	1139	16	17364	2	Cluster-14550.21312,Cluster-22895.0	0
GO:0019073	viral DNA genome packaging	biological_process	0.2467	1	1	1139	5	17364	0		1	Cluster-14550.3411
GO:1902590	multi-organism organelle organization	biological_process	0.2467	1	1	1139	5	17364	0		1	Cluster-14550.3411
GO:0009654	photosystem II oxygen evolving complex	cellular_component	0.24687	1	1	1139	5	17364	0		1	Cluster-14550.857
GO:0048598	embryonic morphogenesis	biological_process	0.24695	1	1	1139	4	17364	1	Cluster-22730.3	0
GO:0072669	tRNA-splicing ligase complex	cellular_component	0.24695	1	1	1139	4	17364	1	Cluster-22730.3	0
GO:0047869	dimethylpropiothetin dethiomethylase activity	molecular_function	0.24716	1	1	1139	4	17364	0		1	Cluster-14550.14250
GO:0000105	histidine biosynthetic process	biological_process	0.24782	1	3	1139	26	17364	2	Cluster-14550.17970,Cluster-11511.0	1	Cluster-14550.13840
GO:0006547	histidine metabolic process	biological_process	0.24782	1	3	1139	26	17364	2	Cluster-14550.17970,Cluster-11511.0	1	Cluster-14550.13840
GO:0052803	imidazole-containing compound metabolic process	biological_process	0.24782	1	3	1139	26	17364	2	Cluster-11511.0,Cluster-14550.17970	1	Cluster-14550.13840
GO:0016730	oxidoreductase activity, acting on iron-sulfur proteins as donors	molecular_function	0.24851	1	1	1139	4	17364	1	Cluster-15845.0	0
GO:0016746	transferase activity, transferring acyl groups	molecular_function	0.24966	1	22	1139	295	17364	19	Cluster-16806.0,Cluster-2023.0,Cluster-7963.1,Cluster-14550.22817,Cluster-14550.17292,Cluster-14550.27822,Cluster-6253.0,Cluster-14550.3904,Cluster-15749.0,Cluster-15907.0,Cluster-14550.9358,Cluster-13192.0,Cluster-14550.3915,Cluster-14550.25371,Cluster-14550.25777,Cluster-6763.0,Cluster-14550.5693,Cluster-14550.5495,Cluster-4402.0	3	Cluster-14550.7564,Cluster-14550.92,Cluster-14550.19003
GO:0007548	sex differentiation	biological_process	0.24982	1	1	1139	5	17364	0		1	Cluster-14550.15696
GO:0046660	female sex differentiation	biological_process	0.24982	1	1	1139	5	17364	0		1	Cluster-14550.15696
GO:0006874	cellular calcium ion homeostasis	biological_process	0.25072	1	4	1139	38	17364	0		4	Cluster-14550.14363,Cluster-14550.13634,Cluster-14550.23320,Cluster-14550.1948
GO:0055074	calcium ion homeostasis	biological_process	0.25072	1	4	1139	38	17364	0		4	Cluster-14550.23320,Cluster-14550.1948,Cluster-14550.13634,Cluster-14550.14363
GO:0072503	cellular divalent inorganic cation homeostasis	biological_process	0.25072	1	4	1139	38	17364	0		4	Cluster-14550.14363,Cluster-14550.13634,Cluster-14550.1948,Cluster-14550.23320
GO:0072507	divalent inorganic cation homeostasis	biological_process	0.25072	1	4	1139	38	17364	0		4	Cluster-14550.14363,Cluster-14550.13634,Cluster-14550.23320,Cluster-14550.1948
GO:0015939	pantothenate metabolic process	biological_process	0.25189	1	7	1139	77	17364	6	Cluster-14550.2959,Cluster-14550.5536,Cluster-14550.4218,Cluster-14550.16154,Cluster-14550.2961,Cluster-14550.12157	1	Cluster-14550.13840
GO:0015940	pantothenate biosynthetic process	biological_process	0.25189	1	7	1139	77	17364	6	Cluster-14550.5536,Cluster-14550.2959,Cluster-14550.16154,Cluster-14550.2961,Cluster-14550.12157,Cluster-14550.4218	1	Cluster-14550.13840
GO:0010827	regulation of glucose transport	biological_process	0.25281	1	1	1139	5	17364	0		1	Cluster-14550.19013
GO:0010829	negative regulation of glucose transport	biological_process	0.25281	1	1	1139	5	17364	0		1	Cluster-14550.19013
GO:0015758	glucose transport	biological_process	0.25281	1	1	1139	5	17364	0		1	Cluster-14550.19013
GO:0046323	glucose import	biological_process	0.25281	1	1	1139	5	17364	0		1	Cluster-14550.19013
GO:0046324	regulation of glucose import	biological_process	0.25281	1	1	1139	5	17364	0		1	Cluster-14550.19013
GO:0046325	negative regulation of glucose import	biological_process	0.25281	1	1	1139	5	17364	0		1	Cluster-14550.19013
GO:0009395	phospholipid catabolic process	biological_process	0.25436	1	2	1139	19	17364	0		2	Cluster-14550.16907,Cluster-14550.28331
GO:0051239	regulation of multicellular organismal process	biological_process	0.2548	1	4	1139	39	17364	2	Cluster-14550.8937,Cluster-24247.0	2	Cluster-14550.22661,Cluster-14550.16763
GO:0008770	[acyl-carrier-protein] phosphodiesterase activity	molecular_function	0.25724	1	1	1139	4	17364	0		1	Cluster-14550.13840
GO:0010035	response to inorganic substance	biological_process	0.2576	1	2	1139	15	17364	0		2	Cluster-14550.92,Cluster-23606.0
GO:0071554	cell wall organization or biogenesis	biological_process	0.25775	1	8	1139	96	17364	5	Cluster-10482.0,Cluster-15702.0,Cluster-18993.0,Cluster-13514.0,Cluster-15325.0	3	Cluster-14550.19683,Cluster-14550.14923,Cluster-18762.0
GO:0061687	detoxification of inorganic compound	biological_process	0.25819	1	1	1139	4	17364	0		1	Cluster-23606.0
GO:0098754	detoxification	biological_process	0.25819	1	1	1139	4	17364	0		1	Cluster-23606.0
GO:0003941	L-serine ammonia-lyase activity	molecular_function	0.25845	1	1	1139	4	17364	1	Cluster-14550.290	0
GO:0050829	defense response to Gram-negative bacterium	biological_process	0.25885	1	1	1139	4	17364	1	Cluster-14550.6485	0
GO:0008092	cytoskeletal protein binding	molecular_function	0.25987	1	16	1139	220	17364	9	Cluster-22895.0,Cluster-10449.0,Cluster-14550.24983,Cluster-14550.8937,Cluster-14550.21603,Cluster-14550.4462,Cluster-24247.0,Cluster-14550.6225,Cluster-14550.27262	7	Cluster-14550.9163,Cluster-14550.9188,Cluster-14550.8333,Cluster-14550.13023,Cluster-14550.14012,Cluster-14550.14107,Cluster-14550.14713
GO:0032403	protein complex binding	molecular_function	0.26005	1	11	1139	145	17364	6	Cluster-14550.24983,Cluster-14275.0,Cluster-14550.27262,Cluster-14550.21603,Cluster-14550.4462,Cluster-13056.0	5	Cluster-14550.14107,Cluster-14550.14713,Cluster-14550.8333,Cluster-14550.14012,Cluster-14550.12783
GO:0005801	cis-Golgi network	cellular_component	0.26072	1	3	1139	26	17364	3	Cluster-14550.8937,Cluster-14550.14045,Cluster-14550.22817	0
GO:0004656	procollagen-proline 4-dioxygenase activity	molecular_function	0.26167	1	1	1139	5	17364	1	Cluster-14550.25032	0
GO:0018126	protein hydroxylation	biological_process	0.26167	1	1	1139	5	17364	1	Cluster-14550.25032	0
GO:0018401	peptidyl-proline hydroxylation to 4-hydroxy-L-proline	biological_process	0.26167	1	1	1139	5	17364	1	Cluster-14550.25032	0
GO:0019471	4-hydroxyproline metabolic process	biological_process	0.26167	1	1	1139	5	17364	1	Cluster-14550.25032	0
GO:0019511	peptidyl-proline hydroxylation	biological_process	0.26167	1	1	1139	5	17364	1	Cluster-14550.25032	0
GO:0019798	procollagen-proline dioxygenase activity	molecular_function	0.26167	1	1	1139	5	17364	1	Cluster-14550.25032	0
GO:0031543	peptidyl-proline dioxygenase activity	molecular_function	0.26167	1	1	1139	5	17364	1	Cluster-14550.25032	0
GO:0031545	peptidyl-proline 4-dioxygenase activity	molecular_function	0.26167	1	1	1139	5	17364	1	Cluster-14550.25032	0
GO:0051028	mRNA transport	biological_process	0.26441	1	3	1139	29	17364	2	Cluster-14550.14045,Cluster-24247.0	1	Cluster-14550.2349
GO:0006402	mRNA catabolic process	biological_process	0.26664	1	3	1139	31	17364	0		3	Cluster-2597.3,Cluster-14550.1156,Cluster-14550.20718
GO:0003922	GMP synthase (glutamine-hydrolyzing) activity	molecular_function	0.26766	1	1	1139	5	17364	1	Cluster-14550.23703	0
GO:0006177	GMP biosynthetic process	biological_process	0.26766	1	1	1139	5	17364	1	Cluster-14550.23703	0
GO:0046037	GMP metabolic process	biological_process	0.26766	1	1	1139	5	17364	1	Cluster-14550.23703	0
GO:0016903	oxidoreductase activity, acting on the aldehyde or oxo group of donors	molecular_function	0.26839	1	7	1139	81	17364	7	Cluster-14550.24512,Cluster-14435.1,Cluster-14550.25371,Cluster-14275.0,Cluster-14550.15220,Cluster-14550.21171,Cluster-14435.0	0
GO:0044033	multi-organism metabolic process	biological_process	0.26926	1	5	1139	55	17364	2	Cluster-14550.4140,Cluster-10449.0	3	Cluster-14550.19553,Cluster-14550.18358,Cluster-14550.3411
GO:0052646	alditol phosphate metabolic process	biological_process	0.27066	1	4	1139	39	17364	3	Cluster-14550.5536,Cluster-14550.2959,Cluster-14550.4218	1	Cluster-14550.29024
GO:0006406	mRNA export from nucleus	biological_process	0.27068	1	2	1139	16	17364	1	Cluster-14550.14045	1	Cluster-14550.2349
GO:0071166	ribonucleoprotein complex localization	biological_process	0.27068	1	2	1139	16	17364	1	Cluster-14550.14045	1	Cluster-14550.2349
GO:0071426	ribonucleoprotein complex export from nucleus	biological_process	0.27068	1	2	1139	16	17364	1	Cluster-14550.14045	1	Cluster-14550.2349
GO:0071427	mRNA-containing ribonucleoprotein complex export from nucleus	biological_process	0.27068	1	2	1139	16	17364	1	Cluster-14550.14045	1	Cluster-14550.2349
GO:0006873	cellular ion homeostasis	biological_process	0.2727	1	5	1139	52	17364	1	Cluster-14550.14541	4	Cluster-14550.13634,Cluster-14550.14363,Cluster-14550.1948,Cluster-14550.23320
GO:0006875	cellular metal ion homeostasis	biological_process	0.2727	1	5	1139	52	17364	1	Cluster-14550.14541	4	Cluster-14550.23320,Cluster-14550.1948,Cluster-14550.13634,Cluster-14550.14363
GO:0030003	cellular cation homeostasis	biological_process	0.2727	1	5	1139	52	17364	1	Cluster-14550.14541	4	Cluster-14550.1948,Cluster-14550.23320,Cluster-14550.13634,Cluster-14550.14363
GO:0004144	diacylglycerol O-acyltransferase activity	molecular_function	0.2729	1	1	1139	5	17364	0		1	Cluster-14550.7564
GO:0016411	acylglycerol O-acyltransferase activity	molecular_function	0.2729	1	1	1139	5	17364	0		1	Cluster-14550.7564
GO:0016073	snRNA metabolic process	biological_process	0.27363	1	1	1139	5	17364	1	Cluster-14550.4882	0
GO:0016180	snRNA processing	biological_process	0.27363	1	1	1139	5	17364	1	Cluster-14550.4882	0
GO:0034472	snRNA 3'-end processing	biological_process	0.27363	1	1	1139	5	17364	1	Cluster-14550.4882	0
GO:0034477	U6 snRNA 3'-end processing	biological_process	0.27363	1	1	1139	5	17364	1	Cluster-14550.4882	0
GO:0043628	ncRNA 3'-end processing	biological_process	0.27363	1	1	1139	5	17364	1	Cluster-14550.4882	0
GO:0019012	virion	cellular_component	0.27436	1	32	1139	456	17364	18	Cluster-14262.0,Cluster-14550.23664,Cluster-14550.14045,Cluster-2424.0,Cluster-14550.22690,Cluster-19052.0,Cluster-14550.21312,Cluster-12170.0,Cluster-20787.0,Cluster-16099.0,Cluster-14550.24852,Cluster-12852.0,Cluster-14550.18268,Cluster-14550.21684,Cluster-14550.24299,Cluster-17268.1,Cluster-14550.22817,Cluster-14550.14145	14	Cluster-14550.23320,Cluster-14550.23951,Cluster-14550.13840,Cluster-14550.7809,Cluster-14550.13793,Cluster-14550.22311,Cluster-14550.15012,Cluster-14550.9166,Cluster-14550.14713,Cluster-14550.19147,Cluster-14550.9406,Cluster-14550.27175,Cluster-14550.27078,Cluster-14550.8333
GO:0003747	translation release factor activity	molecular_function	0.27446	1	2	1139	16	17364	2	Cluster-14550.4395,Cluster-14550.22817	0
GO:0008079	translation termination factor activity	molecular_function	0.27446	1	2	1139	16	17364	2	Cluster-14550.22817,Cluster-14550.4395	0
GO:0018444	translation release factor complex	cellular_component	0.27446	1	2	1139	16	17364	2	Cluster-14550.22817,Cluster-14550.4395	0
GO:0046655	folic acid metabolic process	biological_process	0.275	1	3	1139	31	17364	2	Cluster-14550.15624,Cluster-14550.21741	1	Cluster-14550.22506
GO:0046656	folic acid biosynthetic process	biological_process	0.275	1	3	1139	31	17364	2	Cluster-14550.15624,Cluster-14550.21741	1	Cluster-14550.22506
GO:1902494	catalytic complex	cellular_component	0.27566	1	60	1139	893	17364	32	Cluster-15845.0,Cluster-2023.0,Cluster-3979.0,Cluster-14997.0,Cluster-14550.21603,Cluster-14550.5292,Cluster-14550.4882,Cluster-5475.0,Cluster-14550.97,Cluster-14550.7905,Cluster-24247.0,Cluster-14550.6105,Cluster-9585.0,Cluster-20776.0,Cluster-2144.0,Cluster-14550.7538,Cluster-20695.0,Cluster-22895.0,Cluster-14550.25804,Cluster-14550.5831,Cluster-16456.2,Cluster-14550.19212,Cluster-18165.4,Clust…	28	Cluster-14550.857,Cluster-14550.24818,Cluster-14550.28811,Cluster-17396.0,Cluster-14550.14363,Cluster-14550.23951,Cluster-14550.27602,Cluster-14550.14020,Cluster-14550.25727,Cluster-11108.0,Cluster-7476.0,Cluster-14550.21743,Cluster-14550.3411,Cluster-14550.15896,Cluster-14550.19733,Cluster-14550.20715,Cluster-14550.18681,Cluster-10910.0,Cluster-14550.28874,Cluster-14550.28331,Cluster-14550.5084,…
GO:0016616	oxidoreductase activity, acting on the CH-OH group of donors, NAD or NADP as acceptor	molecular_function	0.27601	1	18	1139	228	17364	15	Cluster-14550.12157,Cluster-14550.4218,Cluster-14550.2959,Cluster-14435.0,Cluster-22023.0,Cluster-14550.16154,Cluster-14550.13790,Cluster-14550.21171,Cluster-18983.0,Cluster-14550.25371,Cluster-14550.12774,Cluster-14550.5536,Cluster-14550.15220,Cluster-15561.0,Cluster-14550.16116	3	Cluster-14550.20077,Cluster-9105.1,Cluster-14550.16492
GO:0046149	pigment catabolic process	biological_process	0.27628	1	2	1139	16	17364	2	Cluster-16877.0,Cluster-16877.1	0
GO:0034655	nucleobase-containing compound catabolic process	biological_process	0.27651	1	12	1139	162	17364	2	Cluster-14550.21603,Cluster-22895.0	10	Cluster-14550.1156,Cluster-14550.15896,Cluster-14550.19733,Cluster-14550.14713,Cluster-14550.20718,Cluster-14550.857,Cluster-14550.28331,Cluster-14550.18122,Cluster-10910.0,Cluster-2597.3
GO:0005891	voltage-gated calcium channel complex	cellular_component	0.27825	1	1	1139	6	17364	1	Cluster-14550.19961	0
GO:0034704	calcium channel complex	cellular_component	0.27825	1	1	1139	6	17364	1	Cluster-14550.19961	0
GO:0006505	GPI anchor metabolic process	biological_process	0.27847	1	6	1139	72	17364	4	Cluster-14550.1649,Cluster-4402.0,Cluster-14550.17292,Cluster-14550.3904	2	Cluster-14550.20715,Cluster-14550.11186
GO:0007276	gamete generation	biological_process	0.27931	1	4	1139	43	17364	4	Cluster-14550.8937,Cluster-14550.19636,Cluster-20053.0,Cluster-11712.0	0
GO:0006750	glutathione biosynthetic process	biological_process	0.28108	1	2	1139	17	17364	1	Cluster-16456.2	1	Cluster-24485.1
GO:0015932	nucleobase-containing compound transmembrane transporter activity	molecular_function	0.28129	1	3	1139	30	17364	2	Cluster-14550.13642,Cluster-14550.18343	1	Cluster-14550.23320
GO:0044270	cellular nitrogen compound catabolic process	biological_process	0.28147	1	14	1139	191	17364	4	Cluster-14550.21603,Cluster-16877.0,Cluster-16877.1,Cluster-22895.0	10	Cluster-14550.14713,Cluster-14550.15896,Cluster-14550.19733,Cluster-14550.1156,Cluster-14550.28331,Cluster-14550.857,Cluster-14550.20718,Cluster-2597.3,Cluster-10910.0,Cluster-14550.18122
GO:0046700	heterocycle catabolic process	biological_process	0.28147	1	14	1139	191	17364	4	Cluster-22895.0,Cluster-14550.21603,Cluster-16877.0,Cluster-16877.1	10	Cluster-14550.28331,Cluster-14550.857,Cluster-14550.20718,Cluster-2597.3,Cluster-10910.0,Cluster-14550.18122,Cluster-14550.14713,Cluster-14550.15896,Cluster-14550.19733,Cluster-14550.1156
GO:0006515	misfolded or incompletely synthesized protein catabolic process	biological_process	0.28164	1	1	1139	5	17364	1	Cluster-14550.25450	0
GO:0031144	proteasome localization	biological_process	0.28164	1	1	1139	5	17364	1	Cluster-14550.25450	0
GO:0031503	protein complex localization	biological_process	0.28164	1	1	1139	5	17364	1	Cluster-14550.25450	0
GO:0034629	cellular protein complex localization	biological_process	0.28164	1	1	1139	5	17364	1	Cluster-14550.25450	0
GO:0035966	response to topologically incorrect protein	biological_process	0.28164	1	1	1139	5	17364	1	Cluster-14550.25450	0
GO:0035967	cellular response to topologically incorrect protein	biological_process	0.28164	1	1	1139	5	17364	1	Cluster-14550.25450	0
GO:0051788	response to misfolded protein	biological_process	0.28164	1	1	1139	5	17364	1	Cluster-14550.25450	0
GO:0071218	cellular response to misfolded protein	biological_process	0.28164	1	1	1139	5	17364	1	Cluster-14550.25450	0
GO:0071630	nucleus-associated proteasomal ubiquitin-dependent protein catabolic process	biological_process	0.28164	1	1	1139	5	17364	1	Cluster-14550.25450	0
GO:1901136	carbohydrate derivative catabolic process	biological_process	0.28189	1	7	1139	83	17364	5	Cluster-18993.0,Cluster-15325.0,Cluster-14550.2959,Cluster-14550.5536,Cluster-14550.4218	2	Cluster-14550.25727,Cluster-14550.14923
GO:0040012	regulation of locomotion	biological_process	0.28264	1	2	1139	16	17364	2	Cluster-14550.8937,Cluster-24247.0	0
GO:0032268	regulation of cellular protein metabolic process	biological_process	0.28339	1	14	1139	183	17364	10	Cluster-14550.19718,Cluster-14550.4395,Cluster-17978.0,Cluster-14550.5190,Cluster-20152.0,Cluster-14550.13771,Cluster-14550.3067,Cluster-14550.14030,Cluster-14550.22817,Cluster-24593.1	4	Cluster-14550.1976,Cluster-14550.13634,Cluster-14550.29105,Cluster-14550.3804
GO:0005665	DNA-directed RNA polymerase II, core complex	cellular_component	0.28488	1	1	1139	5	17364	1	Cluster-20695.0	0
GO:0072511	divalent inorganic cation transport	biological_process	0.28661	1	12	1139	159	17364	7	Cluster-14550.21547,Cluster-15674.0,Cluster-23967.0,Cluster-14550.29920,Cluster-13056.0,Cluster-14550.19961,Cluster-14550.1665	5	Cluster-14550.14363,Cluster-14550.13634,Cluster-23606.0,Cluster-14550.1948,Cluster-14550.22726
GO:0004867	serine-type endopeptidase inhibitor activity	molecular_function	0.28709	1	3	1139	30	17364	1	Cluster-14550.27992	2	Cluster-14550.28498,Cluster-14550.28983
GO:0006536	glutamate metabolic process	biological_process	0.28714	1	2	1139	16	17364	2	Cluster-14550.23703,Cluster-14550.17970	0
GO:0006575	cellular modified amino acid metabolic process	biological_process	0.28745	1	17	1139	225	17364	12	Cluster-14550.2961,Cluster-14550.12157,Cluster-14550.21741,Cluster-14550.4218,Cluster-16456.2,Cluster-14550.2959,Cluster-14550.18216,Cluster-14550.5536,Cluster-14550.12774,Cluster-14550.25032,Cluster-14550.16154,Cluster-14550.15624	5	Cluster-9105.1,Cluster-14550.29024,Cluster-14550.13840,Cluster-24485.1,Cluster-14550.22506
GO:0004375	glycine dehydrogenase (decarboxylating) activity	molecular_function	0.28782	1	1	1139	5	17364	1	Cluster-14550.14223	0
GO:0006546	glycine catabolic process	biological_process	0.28782	1	1	1139	5	17364	1	Cluster-14550.14223	0
GO:0009071	serine family amino acid catabolic process	biological_process	0.28782	1	1	1139	5	17364	1	Cluster-14550.14223	0
GO:0016642	oxidoreductase activity, acting on the CH-NH2 group of donors, disulfide as acceptor	molecular_function	0.28782	1	1	1139	5	17364	1	Cluster-14550.14223	0
GO:0016160	amylase activity	molecular_function	0.28854	1	1	1139	5	17364	1	Cluster-11511.0	0
GO:0016973	poly(A)+ mRNA export from nucleus	biological_process	0.28856	1	1	1139	5	17364	1	Cluster-14550.14045	0
GO:0004185	serine-type carboxypeptidase activity	molecular_function	0.28864	1	2	1139	16	17364	0		2	Cluster-14550.21922,Cluster-14550.5187
GO:0005200	structural constituent of cytoskeleton	molecular_function	0.28874	1	2	1139	17	17364	2	Cluster-11098.1,Cluster-5475.0	0
GO:0032994	protein-lipid complex	cellular_component	0.29075	1	1	1139	5	17364	0		1	Cluster-14550.4863
GO:0034358	plasma lipoprotein particle	cellular_component	0.29075	1	1	1139	5	17364	0		1	Cluster-14550.4863
GO:0042627	chylomicron	cellular_component	0.29075	1	1	1139	5	17364	0		1	Cluster-14550.4863
GO:1990777	lipoprotein particle	cellular_component	0.29075	1	1	1139	5	17364	0		1	Cluster-14550.4863
GO:0004748	ribonucleoside-diphosphate reductase activity, thioredoxin disulfide as acceptor	molecular_function	0.29283	1	1	1139	5	17364	0		1	Cluster-11108.0
GO:0005971	ribonucleoside-diphosphate reductase complex	cellular_component	0.29283	1	1	1139	5	17364	0		1	Cluster-11108.0
GO:0061731	ribonucleoside-diphosphate reductase activity	molecular_function	0.29283	1	1	1139	5	17364	0		1	Cluster-11108.0
GO:0006928	movement of cell or subcellular component	biological_process	0.29338	1	12	1139	164	17364	11	Cluster-24247.0,Cluster-14550.4462,Cluster-14997.0,Cluster-9585.0,Cluster-3979.0,Cluster-14550.27262,Cluster-14550.21603,Cluster-14550.18261,Cluster-18903.0,Cluster-14550.8824,Cluster-14550.8937	1	Cluster-14550.14713
GO:0048193	Golgi vesicle transport	biological_process	0.29353	1	9	1139	115	17364	6	Cluster-14550.5850,Cluster-2448.0,Cluster-14550.22508,Cluster-14550.21312,Cluster-14362.0,Cluster-14550.8537	3	Cluster-14550.7355,Cluster-10910.0,Cluster-14550.14713
GO:0006113	fermentation	biological_process	0.29383	1	1	1139	5	17364	0		1	Cluster-14550.18915
GO:0019665	anaerobic amino acid catabolic process	biological_process	0.29383	1	1	1139	5	17364	0		1	Cluster-14550.18915
GO:0061695	transferase complex, transferring phosphorus-containing groups	cellular_component	0.29422	1	25	1139	353	17364	11	Cluster-20776.0,Cluster-14550.6105,Cluster-20695.0,Cluster-19554.0,Cluster-14550.27093,Cluster-6962.1,Cluster-14550.5831,Cluster-14550.97,Cluster-14550.7905,Cluster-18165.4,Cluster-14550.5292	14	Cluster-14550.19147,Cluster-14550.14020,Cluster-14550.14107,Cluster-14544.0,Cluster-14550.21743,Cluster-14550.18842,Cluster-7476.0,Cluster-14550.13634,Cluster-14550.24818,Cluster-14550.18681,Cluster-14550.27602,Cluster-14550.23951,Cluster-14550.14363,Cluster-17396.0
GO:0004557	alpha-galactosidase activity	molecular_function	0.29485	1	1	1139	5	17364	0		1	Cluster-14550.14104
GO:0016725	oxidoreductase activity, acting on CH or CH2 groups	molecular_function	0.29577	1	2	1139	16	17364	1	Cluster-22589.0	1	Cluster-11108.0
GO:0004325	ferrochelatase activity	molecular_function	0.29594	1	1	1139	5	17364	1	Cluster-18088.0	0
GO:0042546	cell wall biogenesis	biological_process	0.29718	1	5	1139	59	17364	3	Cluster-15702.0,Cluster-10482.0,Cluster-13514.0	2	Cluster-18762.0,Cluster-14550.19683
GO:0004435	phosphatidylinositol phospholipase C activity	molecular_function	0.29758	1	1	1139	8	17364	0		1	Cluster-14550.28331
GO:0004629	phospholipase C activity	molecular_function	0.29758	1	1	1139	8	17364	0		1	Cluster-14550.28331
GO:0006638	neutral lipid metabolic process	biological_process	0.29758	1	1	1139	8	17364	0		1	Cluster-14550.28331
GO:0006639	acylglycerol metabolic process	biological_process	0.29758	1	1	1139	8	17364	0		1	Cluster-14550.28331
GO:0046339	diacylglycerol metabolic process	biological_process	0.29758	1	1	1139	8	17364	0		1	Cluster-14550.28331
GO:0004568	chitinase activity	molecular_function	0.29814	1	1	1139	5	17364	1	Cluster-18993.0	0
GO:0006026	aminoglycan catabolic process	biological_process	0.29848	1	4	1139	44	17364	2	Cluster-18993.0,Cluster-15325.0	2	Cluster-14550.25727,Cluster-14550.14923
GO:0065004	protein-DNA complex assembly	biological_process	0.29872	1	4	1139	42	17364	4	Cluster-14550.21312,Cluster-14550.21472,Cluster-14550.5979,Cluster-14550.6635	0
GO:0071824	protein-DNA complex subunit organization	biological_process	0.29872	1	4	1139	42	17364	4	Cluster-14550.21312,Cluster-14550.6635,Cluster-14550.21472,Cluster-14550.5979	0
GO:0001948	glycoprotein binding	molecular_function	0.3	1	1	1139	6	17364	1	Cluster-14550.1559	0
GO:0043394	proteoglycan binding	molecular_function	0.3	1	1	1139	6	17364	1	Cluster-14550.1559	0
GO:0043395	heparan sulfate proteoglycan binding	molecular_function	0.3	1	1	1139	6	17364	1	Cluster-14550.1559	0
GO:0002764	immune response-regulating signaling pathway	biological_process	0.30073	1	1	1139	6	17364	0		1	Cluster-14550.14675
GO:0019900	kinase binding	molecular_function	0.30116	1	2	1139	18	17364	2	Cluster-22895.0,Cluster-14550.21312	0
GO:0005785	signal recognition particle receptor complex	cellular_component	0.30148	1	1	1139	5	17364	0		1	Cluster-14550.543
GO:0006323	DNA packaging	biological_process	0.30184	1	4	1139	43	17364	2	Cluster-14550.5979,Cluster-14550.6635	2	Cluster-14550.3411,Cluster-14550.14020
GO:0006787	porphyrin-containing compound catabolic process	biological_process	0.30218	1	2	1139	17	17364	2	Cluster-16877.0,Cluster-16877.1	0
GO:0033015	tetrapyrrole catabolic process	biological_process	0.30218	1	2	1139	17	17364	2	Cluster-16877.1,Cluster-16877.0	0
GO:0051187	cofactor catabolic process	biological_process	0.30218	1	2	1139	17	17364	2	Cluster-16877.0,Cluster-16877.1	0
GO:0032784	regulation of DNA-templated transcription, elongation	biological_process	0.30312	1	2	1139	17	17364	1	Cluster-10976.0	1	Cluster-14550.15012
GO:0006027	glycosaminoglycan catabolic process	biological_process	0.30377	1	3	1139	32	17364	1	Cluster-15325.0	2	Cluster-14550.25727,Cluster-14550.14923
GO:0000175	3'-5'-exoribonuclease activity	molecular_function	0.30493	1	2	1139	18	17364	0		2	Cluster-14550.20718,Cluster-2597.3
GO:0098798	mitochondrial protein complex	cellular_component	0.30497	1	12	1139	164	17364	2	Cluster-14550.8249,Cluster-14550.23066	10	Cluster-14550.29656,Cluster-14550.16768,Cluster-14550.23063,Cluster-14550.26377,Cluster-14550.14613,Cluster-14550.9993,Cluster-14550.19777,Cluster-14550.11961,Cluster-14550.28874,Cluster-8016.0
GO:0004143	diacylglycerol kinase activity	molecular_function	0.3061	1	1	1139	7	17364	0		1	Cluster-14550.16907
GO:0006526	arginine biosynthetic process	biological_process	0.3067	1	1	1139	7	17364	1	Cluster-6763.0	0
GO:0000184	nuclear-transcribed mRNA catabolic process, nonsense-mediated decay	biological_process	0.307	1	1	1139	7	17364	0		1	Cluster-14550.1156
GO:0005850	eukaryotic translation initiation factor 2 complex	cellular_component	0.30708	1	1	1139	5	17364	1	Cluster-20152.0	0
GO:0006401	RNA catabolic process	biological_process	0.30781	1	3	1139	34	17364	0		3	Cluster-2597.3,Cluster-14550.1156,Cluster-14550.20718
GO:0031012	extracellular matrix	cellular_component	0.30844	1	5	1139	65	17364	4	Cluster-21413.0,Cluster-2194.0,Cluster-14550.1559,Cluster-14550.14025	1	Cluster-3786.0
GO:0005816	spindle pole body	cellular_component	0.30862	1	1	1139	6	17364	1	Cluster-5475.0	0
GO:0005823	central plaque of spindle pole body	cellular_component	0.30862	1	1	1139	6	17364	1	Cluster-5475.0	0
GO:0044450	microtubule organizing center part	cellular_component	0.30862	1	1	1139	6	17364	1	Cluster-5475.0	0
GO:0016459	myosin complex	cellular_component	0.30868	1	3	1139	36	17364	2	Cluster-10890.0,Cluster-14550.28777	1	Cluster-14550.15451
GO:0010959	regulation of metal ion transport	biological_process	0.30905	1	2	1139	17	17364	1	Cluster-14550.13120	1	Cluster-14550.22726
GO:0043269	regulation of ion transport	biological_process	0.30905	1	2	1139	17	17364	1	Cluster-14550.13120	1	Cluster-14550.22726
GO:1990267	response to transition metal nanoparticle	biological_process	0.30922	1	1	1139	5	17364	0		1	Cluster-23606.0
GO:0055082	cellular chemical homeostasis	biological_process	0.30972	1	5	1139	55	17364	1	Cluster-14550.14541	4	Cluster-14550.23320,Cluster-14550.1948,Cluster-14550.13634,Cluster-14550.14363
GO:0007586	digestion	biological_process	0.31006	1	1	1139	6	17364	1	Cluster-14550.1455	0
GO:0006213	pyrimidine nucleoside metabolic process	biological_process	0.31032	1	2	1139	16	17364	2	Cluster-19052.0,Cluster-2555.0	0
GO:0007591	molting cycle, chitin-based cuticle	biological_process	0.31119	1	1	1139	6	17364	1	Cluster-14550.15326	0
GO:0008255	ecdysis-triggering hormone activity	molecular_function	0.31119	1	1	1139	6	17364	1	Cluster-14550.15326	0
GO:0018990	ecdysis, chitin-based cuticle	biological_process	0.31119	1	1	1139	6	17364	1	Cluster-14550.15326	0
GO:0022404	molting cycle process	biological_process	0.31119	1	1	1139	6	17364	1	Cluster-14550.15326	0
GO:0042303	molting cycle	biological_process	0.31119	1	1	1139	6	17364	1	Cluster-14550.15326	0
GO:0046434	organophosphate catabolic process	biological_process	0.31238	1	5	1139	60	17364	3	Cluster-14550.4218,Cluster-14550.2959,Cluster-14550.5536	2	Cluster-14550.16907,Cluster-14550.28331
GO:0005230	extracellular ligand-gated ion channel activity	molecular_function	0.31348	1	5	1139	61	17364	2	Cluster-21032.0,Cluster-14550.2446	3	Cluster-14550.11236,Cluster-14550.20731,Cluster-14550.21754
GO:1901505	carbohydrate derivative transporter activity	molecular_function	0.31422	1	2	1139	19	17364	2	Cluster-14550.21603,Cluster-14550.4461	0
GO:0007267	cell-cell signaling	biological_process	0.31464	1	5	1139	61	17364	4	Cluster-14550.2446,Cluster-21032.0,Cluster-14550.13120,Cluster-6184.0	1	Cluster-14550.21754
GO:0055065	metal ion homeostasis	biological_process	0.31502	1	5	1139	55	17364	1	Cluster-14550.14541	4	Cluster-14550.13634,Cluster-14550.14363,Cluster-14550.1948,Cluster-14550.23320
GO:0030203	glycosaminoglycan metabolic process	biological_process	0.31519	1	7	1139	92	17364	3	Cluster-15325.0,Cluster-13514.0,Cluster-15702.0	4	Cluster-14550.19683,Cluster-14550.25727,Cluster-14550.14923,Cluster-18762.0
GO:0071310	cellular response to organic substance	biological_process	0.31525	1	3	1139	33	17364	3	Cluster-14550.25450,Cluster-14550.5926,Cluster-6962.1	0
GO:0000372	Group I intron splicing	biological_process	0.31525	1	1	1139	7	17364	1	Cluster-14550.5638	0
GO:0000376	RNA splicing, via transesterification reactions with guanosine as nucleophile	biological_process	0.31525	1	1	1139	7	17364	1	Cluster-14550.5638	0
GO:0004379	glycylpeptide N-tetradecanoyltransferase activity	molecular_function	0.31667	1	1	1139	6	17364	1	Cluster-7963.1	0
GO:0019107	myristoyltransferase activity	molecular_function	0.31667	1	1	1139	6	17364	1	Cluster-7963.1	0
GO:0002682	regulation of immune system process	biological_process	0.31984	1	3	1139	32	17364	0		3	Cluster-14550.20937,Cluster-14550.9592,Cluster-14550.14675
GO:0033993	response to lipid	biological_process	0.32082	1	2	1139	21	17364	2	Cluster-6962.1,Cluster-14550.5926	0
GO:0043401	steroid hormone mediated signaling pathway	biological_process	0.32082	1	2	1139	21	17364	2	Cluster-6962.1,Cluster-14550.5926	0
GO:0048545	response to steroid hormone	biological_process	0.32082	1	2	1139	21	17364	2	Cluster-6962.1,Cluster-14550.5926	0
GO:0071383	cellular response to steroid hormone stimulus	biological_process	0.32082	1	2	1139	21	17364	2	Cluster-6962.1,Cluster-14550.5926	0
GO:0071396	cellular response to lipid	biological_process	0.32082	1	2	1139	21	17364	2	Cluster-14550.5926,Cluster-6962.1	0
GO:0071407	cellular response to organic cyclic compound	biological_process	0.32082	1	2	1139	21	17364	2	Cluster-6962.1,Cluster-14550.5926	0
GO:0017080	sodium channel regulator activity	molecular_function	0.3209	1	2	1139	19	17364	1	Cluster-14550.23483	1	Cluster-14550.20289
GO:0019871	sodium channel inhibitor activity	molecular_function	0.3209	1	2	1139	19	17364	1	Cluster-14550.23483	1	Cluster-14550.20289
GO:0001836	release of cytochrome c from mitochondria	biological_process	0.32092	1	1	1139	6	17364	0		1	Cluster-14550.1976
GO:0008637	apoptotic mitochondrial changes	biological_process	0.32092	1	1	1139	6	17364	0		1	Cluster-14550.1976
GO:0097190	apoptotic signaling pathway	biological_process	0.32092	1	1	1139	6	17364	0		1	Cluster-14550.1976
GO:0006415	translational termination	biological_process	0.32714	1	2	1139	18	17364	2	Cluster-14550.4395,Cluster-14550.22817	0
GO:0006449	regulation of translational termination	biological_process	0.32714	1	2	1139	18	17364	2	Cluster-14550.4395,Cluster-14550.22817	0
GO:0009252	peptidoglycan biosynthetic process	biological_process	0.32733	1	4	1139	48	17364	2	Cluster-13514.0,Cluster-15702.0	2	Cluster-14550.19683,Cluster-18762.0
GO:0009110	vitamin biosynthetic process	biological_process	0.32843	1	12	1139	162	17364	8	Cluster-14550.16154,Cluster-14550.12157,Cluster-14550.21741,Cluster-14550.4218,Cluster-14550.15624,Cluster-14550.2959,Cluster-14550.2961,Cluster-14550.5536	4	Cluster-14550.22506,Cluster-14550.13840,Cluster-14550.27397,Cluster-14550.1948
GO:0042364	water-soluble vitamin biosynthetic process	biological_process	0.32843	1	12	1139	162	17364	8	Cluster-14550.2961,Cluster-14550.5536,Cluster-14550.21741,Cluster-14550.4218,Cluster-14550.16154,Cluster-14550.12157,Cluster-14550.2959,Cluster-14550.15624	4	Cluster-14550.1948,Cluster-14550.27397,Cluster-14550.22506,Cluster-14550.13840
GO:0048609	multicellular organismal reproductive process	biological_process	0.32916	1	4	1139	46	17364	4	Cluster-11712.0,Cluster-20053.0,Cluster-14550.8937,Cluster-14550.19636	0
GO:0030117	membrane coat	cellular_component	0.32929	1	7	1139	95	17364	7	Cluster-2448.0,Cluster-16622.0,Cluster-14550.22508,Cluster-14550.9214,Cluster-14362.0,Cluster-6487.0,Cluster-14550.5850	0
GO:0048475	coated membrane	cellular_component	0.32929	1	7	1139	95	17364	7	Cluster-2448.0,Cluster-16622.0,Cluster-14550.22508,Cluster-14362.0,Cluster-14550.9214,Cluster-14550.5850,Cluster-6487.0	0
GO:0004359	glutaminase activity	molecular_function	0.32932	1	1	1139	7	17364	1	Cluster-14550.12874	0
GO:0006083	acetate metabolic process	biological_process	0.33036	1	1	1139	6	17364	0		1	Cluster-14550.18915
GO:0006405	RNA export from nucleus	biological_process	0.33053	1	2	1139	19	17364	1	Cluster-14550.14045	1	Cluster-14550.2349
GO:0051168	nuclear export	biological_process	0.33053	1	2	1139	19	17364	1	Cluster-14550.14045	1	Cluster-14550.2349
GO:0004532	exoribonuclease activity	molecular_function	0.33219	1	2	1139	19	17364	0		2	Cluster-14550.20718,Cluster-2597.3
GO:0016896	exoribonuclease activity, producing 5'-phosphomonoesters	molecular_function	0.33219	1	2	1139	19	17364	0		2	Cluster-2597.3,Cluster-14550.20718
GO:0004536	deoxyribonuclease activity	molecular_function	0.33359	1	9	1139	122	17364	2	Cluster-14550.21603,Cluster-22895.0	7	Cluster-14550.15896,Cluster-14550.19733,Cluster-14550.14713,Cluster-14550.18122,Cluster-10910.0,Cluster-14550.857,Cluster-14550.28331
GO:0016798	hydrolase activity, acting on glycosyl bonds	molecular_function	0.33474	1	19	1139	262	17364	9	Cluster-15325.0,Cluster-14550.5495,Cluster-11902.0,Cluster-18993.0,Cluster-14550.4105,Cluster-12681.0,Cluster-15561.0,Cluster-24285.0,Cluster-11511.0	10	Cluster-14550.14128,Cluster-14550.19948,Cluster-14550.14923,Cluster-23685.0,Cluster-23685.1,Cluster-14550.23519,Cluster-14550.8752,Cluster-14550.14104,Cluster-14550.9166,Cluster-14550.25727
GO:0006308	DNA catabolic process	biological_process	0.33484	1	9	1139	122	17364	2	Cluster-22895.0,Cluster-14550.21603	7	Cluster-14550.18122,Cluster-10910.0,Cluster-14550.28331,Cluster-14550.857,Cluster-14550.14713,Cluster-14550.19733,Cluster-14550.15896
GO:0045005	DNA-dependent DNA replication maintenance of fidelity	biological_process	0.33495	1	1	1139	6	17364	1	Cluster-14550.993	0
GO:0008645	hexose transport	biological_process	0.33516	1	1	1139	7	17364	0		1	Cluster-14550.19013
GO:0019184	nonribosomal peptide biosynthetic process	biological_process	0.33574	1	2	1139	19	17364	1	Cluster-16456.2	1	Cluster-24485.1
GO:0051051	negative regulation of transport	biological_process	0.3361	1	1	1139	7	17364	0		1	Cluster-14550.19013
GO:0016796	exonuclease activity, active with either ribo- or deoxyribonucleic acids and producing 5'-phosphomonoesters	molecular_function	0.33904	1	6	1139	79	17364	2	Cluster-14550.21603,Cluster-22895.0	4	Cluster-14550.20718,Cluster-10910.0,Cluster-2597.3,Cluster-14550.14713
GO:0009767	photosynthetic electron transport chain	biological_process	0.33961	1	1	1139	6	17364	1	Cluster-3167.0	0
GO:0015129	lactate transmembrane transporter activity	molecular_function	0.33967	1	1	1139	6	17364	1	Cluster-14550.24512	0
GO:0015727	lactate transport	biological_process	0.33967	1	1	1139	6	17364	1	Cluster-14550.24512	0
GO:0031985	Golgi cisterna	cellular_component	0.34219	1	2	1139	19	17364	2	Cluster-22895.0,Cluster-14550.24489	0
GO:0006304	DNA modification	biological_process	0.34275	1	5	1139	63	17364	1	Cluster-14550.3453	4	Cluster-14550.857,Cluster-14550.28331,Cluster-14550.19733,Cluster-14550.15896
GO:0003880	protein C-terminal carboxyl O-methyltransferase activity	molecular_function	0.34304	1	1	1139	8	17364	0		1	Cluster-14550.18626
GO:0004671	protein C-terminal S-isoprenylcysteine carboxyl O-methyltransferase activity	molecular_function	0.34304	1	1	1139	8	17364	0		1	Cluster-14550.18626
GO:0006481	C-terminal protein methylation	biological_process	0.34304	1	1	1139	8	17364	0		1	Cluster-14550.18626
GO:0018410	C-terminal protein amino acid modification	biological_process	0.34304	1	1	1139	8	17364	0		1	Cluster-14550.18626
GO:0043687	post-translational protein modification	biological_process	0.34304	1	1	1139	8	17364	0		1	Cluster-14550.18626
GO:0016778	diphosphotransferase activity	molecular_function	0.34317	1	1	1139	6	17364	1	Cluster-14550.21608	0
GO:0044425	membrane part	cellular_component	0.34389	1	216	1139	3333	17364	113	Cluster-14550.23398,Cluster-14550.1665,Cluster-20787.0,Cluster-14550.24512,Cluster-14550.2446,Cluster-14550.4673,Cluster-24358.0,Cluster-1470.0,Cluster-14550.17292,Cluster-14550.16115,Cluster-22343.0,Cluster-14550.7679,Cluster-9585.0,Cluster-13246.1,Cluster-14550.23664,Cluster-16464.0,Cluster-11766.0,Cluster-3539.0,Cluster-13056.0,Cluster-12876.0,Cluster-14550.11440,Cluster-14550.16147,Cluster-20…	103	Cluster-14550.857,Cluster-14550.20289,Cluster-14550.14613,Cluster-14550.26284,Cluster-14550.22726,Cluster-14550.14363,Cluster-14550.22110,Cluster-14550.808,Cluster-14550.28811,Cluster-14550.18760,Cluster-15153.0,Cluster-8965.0,Cluster-14550.14149,Cluster-14550.18291,Cluster-14550.12645,Cluster-14550.13023,Cluster-14550.21499,Cluster-14550.14112,Cluster-14550.3411,Cluster-14550.10033,Cluster-14550…
GO:0009273	peptidoglycan-based cell wall biogenesis	biological_process	0.34406	1	4	1139	49	17364	2	Cluster-15702.0,Cluster-13514.0	2	Cluster-18762.0,Cluster-14550.19683
GO:0015276	ligand-gated ion channel activity	molecular_function	0.34413	1	8	1139	105	17364	2	Cluster-14550.2446,Cluster-21032.0	6	Cluster-14550.11236,Cluster-14550.1948,Cluster-14550.21754,Cluster-14550.20731,Cluster-14550.14363,Cluster-14550.13634
GO:0022834	ligand-gated channel activity	molecular_function	0.34413	1	8	1139	105	17364	2	Cluster-21032.0,Cluster-14550.2446	6	Cluster-14550.13634,Cluster-14550.14363,Cluster-14550.20731,Cluster-14550.11236,Cluster-14550.1948,Cluster-14550.21754
GO:0009015	N-succinylarginine dihydrolase activity	molecular_function	0.34442	1	1	1139	6	17364	0		1	Cluster-14550.12379
GO:0090305	nucleic acid phosphodiester bond hydrolysis	biological_process	0.34458	1	1	1139	6	17364	0		1	Cluster-11850.1
GO:0005212	structural constituent of eye lens	molecular_function	0.34553	1	1	1139	6	17364	1	Cluster-14550.12513	0
GO:0046112	nucleobase biosynthetic process	biological_process	0.346	1	2	1139	18	17364	0		2	Cluster-14550.21550,Cluster-14550.9756
GO:0048309	endoplasmic reticulum inheritance	biological_process	0.34653	1	1	1139	6	17364	1	Cluster-24247.0	0
GO:0014070	response to organic cyclic compound	biological_process	0.34786	1	2	1139	22	17364	2	Cluster-14550.5926,Cluster-6962.1	0
GO:0006816	calcium ion transport	biological_process	0.34846	1	6	1139	79	17364	2	Cluster-14550.1665,Cluster-14550.19961	4	Cluster-14550.13634,Cluster-14550.14363,Cluster-14550.22726,Cluster-14550.1948
GO:0019439	aromatic compound catabolic process	biological_process	0.34868	1	14	1139	199	17364	4	Cluster-14550.21603,Cluster-16877.1,Cluster-16877.0,Cluster-22895.0	10	Cluster-14550.1156,Cluster-14550.15896,Cluster-14550.19733,Cluster-14550.14713,Cluster-14550.20718,Cluster-14550.857,Cluster-14550.28331,Cluster-14550.18122,Cluster-2597.3,Cluster-10910.0
GO:0006188	IMP biosynthetic process	biological_process	0.34913	1	1	1139	6	17364	0		1	Cluster-14550.9638
GO:0046040	IMP metabolic process	biological_process	0.34913	1	1	1139	6	17364	0		1	Cluster-14550.9638
GO:0031966	mitochondrial membrane	cellular_component	0.35006	1	16	1139	230	17364	4	Cluster-14550.23066,Cluster-13680.0,Cluster-14550.19718,Cluster-14550.8249	12	Cluster-14550.9993,Cluster-14550.9036,Cluster-14550.11961,Cluster-14550.23063,Cluster-14550.19777,Cluster-14550.28874,Cluster-8016.0,Cluster-17396.0,Cluster-14550.16768,Cluster-14550.29656,Cluster-14550.26377,Cluster-14550.14613
GO:0008174	mRNA methyltransferase activity	molecular_function	0.35006	1	1	1139	7	17364	0		1	Cluster-14550.19147
GO:0000910	cytokinesis	biological_process	0.35118	1	6	1139	76	17364	4	Cluster-19145.0,Cluster-14550.25516,Cluster-5134.0,Cluster-14550.4724	2	Cluster-14544.0,Cluster-14550.8333
GO:0042802	identical protein binding	molecular_function	0.35153	1	9	1139	116	17364	7	Cluster-5475.0,Cluster-14550.8937,Cluster-14550.24299,Cluster-21674.0,Cluster-14550.14145,Cluster-14550.14045,Cluster-24247.0	2	Cluster-14550.14713,Cluster-14550.5084
GO:1901361	organic cyclic compound catabolic process	biological_process	0.35239	1	14	1139	200	17364	4	Cluster-14550.21603,Cluster-16877.1,Cluster-16877.0,Cluster-22895.0	10	Cluster-14550.14713,Cluster-14550.1156,Cluster-14550.15896,Cluster-14550.19733,Cluster-14550.28331,Cluster-14550.20718,Cluster-14550.857,Cluster-14550.18122,Cluster-2597.3,Cluster-10910.0
GO:0004970	ionotropic glutamate receptor activity	molecular_function	0.35249	1	3	1139	34	17364	2	Cluster-21032.0,Cluster-14550.2446	1	Cluster-14550.21754
GO:0008066	glutamate receptor activity	molecular_function	0.35249	1	3	1139	34	17364	2	Cluster-21032.0,Cluster-14550.2446	1	Cluster-14550.21754
GO:0004520	endodeoxyribonuclease activity	molecular_function	0.3538	1	5	1139	62	17364	0		5	Cluster-14550.28331,Cluster-14550.857,Cluster-14550.18122,Cluster-14550.15896,Cluster-14550.19733
GO:0031090	organelle membrane	cellular_component	0.35409	1	39	1139	586	17364	19	Cluster-14550.9128,Cluster-14550.28751,Cluster-14362.0,Cluster-14550.5850,Cluster-14550.16305,Cluster-14550.17292,Cluster-14550.22508,Cluster-2448.0,Cluster-2670.0,Cluster-14550.23066,Cluster-14550.25512,Cluster-13680.0,Cluster-14550.9214,Cluster-24470.0,Cluster-14550.19718,Cluster-14550.24489,Cluster-22895.0,Cluster-14550.25804,Cluster-14550.8249	20	Cluster-7476.0,Cluster-14550.9036,Cluster-14550.23320,Cluster-14550.18291,Cluster-8016.0,Cluster-14550.28811,Cluster-17396.0,Cluster-14550.19777,Cluster-14550.14613,Cluster-14550.16768,Cluster-14550.22726,Cluster-14550.29656,Cluster-14550.11961,Cluster-14550.7909,Cluster-14550.9993,Cluster-14550.23063,Cluster-14550.28874,Cluster-14550.20715,Cluster-14550.26377,Cluster-14550.543
GO:0015293	symporter activity	molecular_function	0.35529	1	4	1139	50	17364	1	Cluster-20660.0	3	Cluster-14550.130,Cluster-17478.2,Cluster-14550.20342
GO:0015294	solute:cation symporter activity	molecular_function	0.35529	1	4	1139	50	17364	1	Cluster-20660.0	3	Cluster-14550.130,Cluster-17478.2,Cluster-14550.20342
GO:0038023	signaling receptor activity	molecular_function	0.35635	1	36	1139	514	17364	22	Cluster-18165.4,Cluster-11037.0,Cluster-11766.0,Cluster-21032.0,Cluster-14550.22817,Cluster-22069.0,Cluster-14550.1887,Cluster-10482.0,Cluster-14550.4868,Cluster-24527.0,Cluster-11731.0,Cluster-14007.0,Cluster-17337.0,Cluster-17808.0,Cluster-3376.0,Cluster-14550.28041,Cluster-8950.0,Cluster-14550.2446,Cluster-8950.1,Cluster-3927.0,Cluster-14550.7679,Cluster-14550.10665	14	Cluster-14550.15696,Cluster-14550.12687,Cluster-14550.10033,Cluster-14550.13818,Cluster-14550.23580,Cluster-14550.1061,Cluster-23490.1,Cluster-14550.14897,Cluster-14550.23817,Cluster-14550.14248,Cluster-14550.14112,Cluster-14550.15695,Cluster-14550.21754,Cluster-14550.12645
GO:0016842	amidine-lyase activity	molecular_function	0.35787	1	1	1139	6	17364	0		1	Cluster-14550.9638
GO:1990204	oxidoreductase complex	cellular_component	0.35804	1	4	1139	49	17364	1	Cluster-15845.0	3	Cluster-11108.0,Cluster-14550.28874,Cluster-14550.857
GO:0046429	4-hydroxy-3-methylbut-2-en-1-yl diphosphate synthase activity	molecular_function	0.35907	1	1	1139	6	17364	1	Cluster-22589.0	0
GO:0052592	oxidoreductase activity, acting on CH or CH2 groups, with an iron-sulfur protein as acceptor	molecular_function	0.35907	1	1	1139	6	17364	1	Cluster-22589.0	0
GO:0008190	eukaryotic initiation factor 4E binding	molecular_function	0.35916	1	1	1139	6	17364	1	Cluster-14550.3067	0
GO:0045947	negative regulation of translational initiation	biological_process	0.35916	1	1	1139	6	17364	1	Cluster-14550.3067	0
GO:0019825	oxygen binding	molecular_function	0.36105	1	1	1139	7	17364	0		1	Cluster-14550.21864
GO:0048646	anatomical structure formation involved in morphogenesis	biological_process	0.36126	1	4	1139	50	17364	4	Cluster-20053.0,Cluster-14550.8937,Cluster-12526.0,Cluster-11712.0	0
GO:0004550	nucleoside diphosphate kinase activity	molecular_function	0.36133	1	1	1139	6	17364	1	Cluster-2555.0	0
GO:0006183	GTP biosynthetic process	biological_process	0.36133	1	1	1139	6	17364	1	Cluster-2555.0	0
GO:0006228	UTP biosynthetic process	biological_process	0.36133	1	1	1139	6	17364	1	Cluster-2555.0	0
GO:0006241	CTP biosynthetic process	biological_process	0.36133	1	1	1139	6	17364	1	Cluster-2555.0	0
GO:0009148	pyrimidine nucleoside triphosphate biosynthetic process	biological_process	0.36133	1	1	1139	6	17364	1	Cluster-2555.0	0
GO:0009208	pyrimidine ribonucleoside triphosphate metabolic process	biological_process	0.36133	1	1	1139	6	17364	1	Cluster-2555.0	0
GO:0009209	pyrimidine ribonucleoside triphosphate biosynthetic process	biological_process	0.36133	1	1	1139	6	17364	1	Cluster-2555.0	0
GO:0046036	CTP metabolic process	biological_process	0.36133	1	1	1139	6	17364	1	Cluster-2555.0	0
GO:0046051	UTP metabolic process	biological_process	0.36133	1	1	1139	6	17364	1	Cluster-2555.0	0
GO:0046132	pyrimidine ribonucleoside biosynthetic process	biological_process	0.36133	1	1	1139	6	17364	1	Cluster-2555.0	0
GO:0046134	pyrimidine nucleoside biosynthetic process	biological_process	0.36133	1	1	1139	6	17364	1	Cluster-2555.0	0
GO:0016657	oxidoreductase activity, acting on NAD(P)H, nitrogenous group as acceptor	molecular_function	0.36142	1	1	1139	6	17364	1	Cluster-14550.14472	0
GO:0033739	preQ1 synthase activity	molecular_function	0.36142	1	1	1139	6	17364	1	Cluster-14550.14472	0
GO:0007009	plasma membrane organization	biological_process	0.36156	1	1	1139	8	17364	1	Cluster-16699.0	0
GO:0033036	macromolecule localization	biological_process	0.3628	1	49	1139	746	17364	30	Cluster-14550.4461,Cluster-14362.0,Cluster-14550.25450,Cluster-19145.0,Cluster-14550.8537,Cluster-4402.0,Cluster-14550.5850,Cluster-24228.0,Cluster-14550.14045,Cluster-24247.0,Cluster-14550.3904,Cluster-14550.21312,Cluster-14550.1649,Cluster-14943.0,Cluster-14550.6096,Cluster-14550.21603,Cluster-14550.28299,Cluster-23522.0,Cluster-14550.18343,Cluster-14550.22508,Cluster-2448.0,Cluster-14550.23839…	19	Cluster-14550.23320,Cluster-14550.19733,Cluster-14550.798,Cluster-14550.4863,Cluster-14550.10318,Cluster-8016.0,Cluster-17396.0,Cluster-14550.29656,Cluster-14550.7355,Cluster-14550.19899,Cluster-14550.11186,Cluster-14550.2349,Cluster-14550.14713,Cluster-4273.1,Cluster-18762.0,Cluster-14550.14250,Cluster-14550.5084,Cluster-14550.29116,Cluster-14550.543
GO:0044455	mitochondrial membrane part	cellular_component	0.36407	1	12	1139	173	17364	2	Cluster-14550.8249,Cluster-14550.23066	10	Cluster-14550.14613,Cluster-14550.26377,Cluster-14550.23063,Cluster-14550.16768,Cluster-14550.29656,Cluster-8016.0,Cluster-14550.28874,Cluster-14550.11961,Cluster-14550.19777,Cluster-14550.9993
GO:0002376	immune system process	biological_process	0.36789	1	11	1139	155	17364	6	Cluster-19145.0,Cluster-14550.4161,Cluster-14550.21603,Cluster-4092.0,Cluster-14550.14145,Cluster-14550.7491	5	Cluster-14550.14675,Cluster-14550.18610,Cluster-14550.25674,Cluster-14550.9592,Cluster-14550.20937
GO:0004930	G-protein coupled receptor activity	molecular_function	0.36878	1	16	1139	225	17364	4	Cluster-17337.0,Cluster-24527.0,Cluster-14550.7679,Cluster-14550.10665	12	Cluster-23490.1,Cluster-14550.15696,Cluster-14550.12687,Cluster-14550.14897,Cluster-14550.23817,Cluster-14550.14248,Cluster-14550.14112,Cluster-14550.13818,Cluster-14550.23580,Cluster-14550.1061,Cluster-14550.15695,Cluster-14550.12645
GO:0004594	pantothenate kinase activity	molecular_function	0.3695	1	1	1139	7	17364	1	Cluster-14550.2961	0
GO:0008746	NAD(P)+ transhydrogenase activity	molecular_function	0.36972	1	1	1139	7	17364	1	Cluster-20787.0	0
GO:0008750	NAD(P)+ transhydrogenase (AB-specific) activity	molecular_function	0.36972	1	1	1139	7	17364	1	Cluster-20787.0	0
GO:0016652	oxidoreductase activity, acting on NAD(P)H, NAD(P) as acceptor	molecular_function	0.36972	1	1	1139	7	17364	1	Cluster-20787.0	0
GO:0070838	divalent metal ion transport	biological_process	0.37151	1	11	1139	155	17364	7	Cluster-14550.29920,Cluster-14550.19961,Cluster-13056.0,Cluster-14550.1665,Cluster-14550.21547,Cluster-15674.0,Cluster-23967.0	4	Cluster-14550.1948,Cluster-14550.22726,Cluster-14550.13634,Cluster-14550.14363
GO:0006352	DNA-templated transcription, initiation	biological_process	0.37345	1	12	1139	167	17364	6	Cluster-14550.8482,Cluster-18088.0,Cluster-14550.10124,Cluster-16202.0,Cluster-14550.17407,Cluster-14550.6105	6	Cluster-14550.15012,Cluster-14550.14363,Cluster-14550.13634,Cluster-14550.24818,Cluster-14550.14020,Cluster-14550.18681
GO:0032504	multicellular organism reproduction	biological_process	0.37467	1	4	1139	49	17364	4	Cluster-11712.0,Cluster-14550.8937,Cluster-14550.19636,Cluster-20053.0	0
GO:0045048	protein insertion into ER membrane	biological_process	0.37537	1	1	1139	7	17364	1	Cluster-14550.23839	0
GO:0071816	tail-anchored membrane protein insertion into ER membrane	biological_process	0.37537	1	1	1139	7	17364	1	Cluster-14550.23839	0
GO:0034508	centromere complex assembly	biological_process	0.37702	1	3	1139	34	17364	3	Cluster-14550.5979,Cluster-14550.21472,Cluster-14550.21312	0
GO:0050801	ion homeostasis	biological_process	0.37783	1	6	1139	75	17364	2	Cluster-14550.14541,Cluster-16201.0	4	Cluster-14550.1948,Cluster-14550.23320,Cluster-14550.13634,Cluster-14550.14363
GO:0055080	cation homeostasis	biological_process	0.37783	1	6	1139	75	17364	2	Cluster-16201.0,Cluster-14550.14541	4	Cluster-14550.13634,Cluster-14550.14363,Cluster-14550.23320,Cluster-14550.1948
GO:0098771	inorganic ion homeostasis	biological_process	0.37783	1	6	1139	75	17364	2	Cluster-14550.14541,Cluster-16201.0	4	Cluster-14550.13634,Cluster-14550.14363,Cluster-14550.1948,Cluster-14550.23320
GO:0042147	retrograde transport, endosome to Golgi	biological_process	0.37919	1	1	1139	9	17364	0		1	Cluster-14550.29116
GO:0019080	viral gene expression	biological_process	0.37995	1	4	1139	48	17364	2	Cluster-10449.0,Cluster-14550.4140	2	Cluster-14550.18358,Cluster-14550.19553
GO:0000051	obsolete urea cycle intermediate metabolic process	biological_process	0.38093	1	1	1139	7	17364	1	Cluster-14275.0	0
GO:0003942	N-acetyl-gamma-glutamyl-phosphate reductase activity	molecular_function	0.38093	1	1	1139	7	17364	1	Cluster-14275.0	0
GO:0005047	signal recognition particle binding	molecular_function	0.38179	1	1	1139	7	17364	0		1	Cluster-14550.543
GO:0050909	sensory perception of taste	biological_process	0.38225	1	4	1139	45	17364	3	Cluster-11037.0,Cluster-8950.0,Cluster-14550.7679	1	Cluster-14544.0
GO:0004146	dihydrofolate reductase activity	molecular_function	0.3824	1	1	1139	8	17364	1	Cluster-14550.15624	0
GO:0006761	dihydrofolate biosynthetic process	biological_process	0.3824	1	1	1139	8	17364	1	Cluster-14550.15624	0
GO:0046452	dihydrofolate metabolic process	biological_process	0.3824	1	1	1139	8	17364	1	Cluster-14550.15624	0
GO:0009007	site-specific DNA-methyltransferase (adenine-specific) activity	molecular_function	0.38283	1	1	1139	7	17364	1	Cluster-14550.3453	0
GO:0009008	DNA-methyltransferase activity	molecular_function	0.38283	1	1	1139	7	17364	1	Cluster-14550.3453	0
GO:0032775	DNA methylation on adenine	biological_process	0.38283	1	1	1139	7	17364	1	Cluster-14550.3453	0
GO:0015099	nickel cation transmembrane transporter activity	molecular_function	0.3835	1	1	1139	8	17364	0		1	Cluster-14550.22726
GO:0015675	nickel cation transport	biological_process	0.3835	1	1	1139	8	17364	0		1	Cluster-14550.22726
GO:0035444	nickel cation transmembrane transport	biological_process	0.3835	1	1	1139	8	17364	0		1	Cluster-14550.22726
GO:0006959	humoral immune response	biological_process	0.38355	1	1	1139	8	17364	0		1	Cluster-14550.25674
GO:0042381	hemolymph coagulation	biological_process	0.38355	1	1	1139	8	17364	0		1	Cluster-14550.25674
GO:0046168	glycerol-3-phosphate catabolic process	biological_process	0.38535	1	3	1139	33	17364	3	Cluster-14550.2959,Cluster-14550.5536,Cluster-14550.4218	0
GO:0051301	cell division	biological_process	0.38551	1	9	1139	123	17364	5	Cluster-19145.0,Cluster-18631.0,Cluster-14550.25516,Cluster-5134.0,Cluster-14550.4724	4	Cluster-14550.18667,Cluster-14550.8333,Cluster-14544.0,Cluster-14550.28564
GO:0031967	organelle envelope	cellular_component	0.38594	1	18	1139	266	17364	6	Cluster-14550.8249,Cluster-14550.19718,Cluster-13680.0,Cluster-14550.14045,Cluster-14550.23066,Cluster-14550.9128	12	Cluster-14550.29656,Cluster-14550.16768,Cluster-14550.26377,Cluster-14550.14613,Cluster-14550.19777,Cluster-17396.0,Cluster-14550.28874,Cluster-8016.0,Cluster-14550.23063,Cluster-14550.9993,Cluster-14550.11961,Cluster-14550.9036
GO:0016247	channel regulator activity	molecular_function	0.38627	1	6	1139	79	17364	1	Cluster-14550.23483	5	Cluster-14550.13609,Cluster-14550.14448,Cluster-19732.0,Cluster-14550.23320,Cluster-14550.20289
GO:0031965	nuclear membrane	cellular_component	0.38685	1	1	1139	7	17364	1	Cluster-14550.9128	0
GO:0034062	RNA polymerase activity	molecular_function	0.38704	1	16	1139	231	17364	10	Cluster-14550.15394,Cluster-14550.15121,Cluster-14550.27093,Cluster-14550.2643,Cluster-14550.7301,Cluster-6962.1,Cluster-24593.1,Cluster-14550.5831,Cluster-24678.0,Cluster-14550.13771	6	Cluster-14550.19147,Cluster-14544.0,Cluster-14550.2376,Cluster-14550.13963,Cluster-14550.23951,Cluster-14550.20731
GO:0044057	regulation of system process	biological_process	0.38744	1	2	1139	20	17364	0		2	Cluster-14550.16763,Cluster-14550.22661
GO:0000502	proteasome complex	cellular_component	0.38779	1	3	1139	34	17364	1	Cluster-5475.0	2	Cluster-14550.27064,Cluster-14550.26950
GO:0007050	cell cycle arrest	biological_process	0.38851	1	1	1139	8	17364	0		1	Cluster-14550.14894
GO:0001575	globoside metabolic process	biological_process	0.39201	1	1	1139	7	17364	0		1	Cluster-14550.14104
GO:0016682	oxidoreductase activity, acting on diphenols and related substances as donors, oxygen as acceptor	molecular_function	0.39284	1	2	1139	20	17364	0		2	Cluster-14550.5267,Cluster-14550.23308
GO:0019069	viral capsid assembly	biological_process	0.39446	1	3	1139	34	17364	3	Cluster-14550.27346,Cluster-14550.12065,Cluster-14550.24852	0
GO:0016841	ammonia-lyase activity	molecular_function	0.39447	1	1	1139	7	17364	1	Cluster-14550.290	0
GO:0032991	macromolecular complex	cellular_component	0.39483	1	212	1139	3288	17364	143	Cluster-14550.97,Cluster-14550.4395,Cluster-14550.21312,Cluster-14550.24406,Cluster-14550.5926,Cluster-14550.5292,Cluster-14031.1,Cluster-14550.29222,Cluster-14550.22508,Cluster-14550.9017,Cluster-14550.14013,Cluster-20695.0,Cluster-21430.0,Cluster-10890.0,Cluster-20776.0,Cluster-14550.7491,Cluster-14550.25780,Cluster-21530.0,Cluster-6184.0,Cluster-14550.19718,Cluster-14550.13351,Cluster-24708.0,…	69	Cluster-14550.1563,Cluster-14550.27602,Cluster-14550.1658,Cluster-14550.16768,Cluster-14550.29656,Cluster-14550.24818,Cluster-11108.0,Cluster-14550.4863,Cluster-14550.1948,Cluster-14550.18122,Cluster-14550.14020,Cluster-11850.1,Cluster-14550.5249,Cluster-11014.0,Cluster-14550.27728,Cluster-14550.8694,Cluster-14550.18681,Cluster-14550.22660,Cluster-14550.27064,Cluster-23832.2,Cluster-14550.9993,Cl…
GO:0005654	nucleoplasm	cellular_component	0.39655	1	14	1139	205	17364	6	Cluster-20695.0,Cluster-14550.5693,Cluster-14550.23945,Cluster-2023.0,Cluster-14550.8221,Cluster-14550.6105	8	Cluster-14550.13634,Cluster-14550.14363,Cluster-14550.24818,Cluster-14550.29656,Cluster-14550.14020,Cluster-14550.20715,Cluster-14550.18681,Cluster-11850.1
GO:0044451	nucleoplasm part	cellular_component	0.39655	1	14	1139	205	17364	6	Cluster-14550.5693,Cluster-20695.0,Cluster-14550.6105,Cluster-14550.8221,Cluster-2023.0,Cluster-14550.23945	8	Cluster-14550.14363,Cluster-14550.13634,Cluster-11850.1,Cluster-14550.20715,Cluster-14550.14020,Cluster-14550.18681,Cluster-14550.29656,Cluster-14550.24818
GO:0015925	galactosidase activity	molecular_function	0.39831	1	2	1139	22	17364	0		2	Cluster-14550.25727,Cluster-14550.14104
GO:0000272	polysaccharide catabolic process	biological_process	0.3998	1	1	1139	9	17364	1	Cluster-11511.0	0
GO:1990234	transferase complex	cellular_component	0.40002	1	33	1139	508	17364	17	Cluster-14550.7905,Cluster-14550.97,Cluster-14550.5292,Cluster-14550.4882,Cluster-2023.0,Cluster-20695.0,Cluster-20776.0,Cluster-14550.6105,Cluster-14550.19212,Cluster-18165.4,Cluster-14550.5831,Cluster-14550.25804,Cluster-14550.5693,Cluster-19554.0,Cluster-6962.1,Cluster-14550.27093,Cluster-24779.0	16	Cluster-14550.27602,Cluster-17396.0,Cluster-14550.14363,Cluster-14550.23951,Cluster-14550.28811,Cluster-14550.24818,Cluster-7476.0,Cluster-14550.21743,Cluster-14550.14020,Cluster-14550.20715,Cluster-14550.18681,Cluster-14550.14107,Cluster-14544.0,Cluster-14550.13634,Cluster-14550.18842,Cluster-14550.19147
GO:0005635	nuclear envelope	cellular_component	0.40389	1	2	1139	22	17364	2	Cluster-14550.9128,Cluster-14550.14045	0
GO:0016149	translation release factor activity, codon specific	molecular_function	0.40556	1	1	1139	8	17364	1	Cluster-14550.22817	0
GO:0006955	immune response	biological_process	0.40656	1	8	1139	115	17364	4	Cluster-19145.0,Cluster-14550.21603,Cluster-14550.4161,Cluster-14550.7491	4	Cluster-14550.14675,Cluster-14550.18610,Cluster-14550.25674,Cluster-14550.9592
GO:0019079	viral genome replication	biological_process	0.40668	1	4	1139	55	17364	4	Cluster-14550.27093,Cluster-14550.21608,Cluster-14550.27177,Cluster-14598.0	0
GO:0046131	pyrimidine ribonucleoside metabolic process	biological_process	0.40756	1	1	1139	7	17364	1	Cluster-2555.0	0
GO:0016714	oxidoreductase activity, acting on paired donors, with incorporation or reduction of molecular oxygen, reduced pteridine as one donor, and incorporation of one atom of oxygen	molecular_function	0.4094	1	1	1139	9	17364	1	Cluster-14550.10634	0
GO:0004345	glucose-6-phosphate dehydrogenase activity	molecular_function	0.41014	1	1	1139	8	17364	0		1	Cluster-9105.1
GO:0006919	activation of cysteine-type endopeptidase activity involved in apoptotic process	biological_process	0.41136	1	1	1139	8	17364	0		1	Cluster-14550.1976
GO:0010950	positive regulation of endopeptidase activity	biological_process	0.41136	1	1	1139	8	17364	0		1	Cluster-14550.1976
GO:0010952	positive regulation of peptidase activity	biological_process	0.41136	1	1	1139	8	17364	0		1	Cluster-14550.1976
GO:0043280	positive regulation of cysteine-type endopeptidase activity involved in apoptotic process	biological_process	0.41136	1	1	1139	8	17364	0		1	Cluster-14550.1976
GO:0045862	positive regulation of proteolysis	biological_process	0.41136	1	1	1139	8	17364	0		1	Cluster-14550.1976
GO:0097202	activation of cysteine-type endopeptidase activity	biological_process	0.41136	1	1	1139	8	17364	0		1	Cluster-14550.1976
GO:2001056	positive regulation of cysteine-type endopeptidase activity	biological_process	0.41136	1	1	1139	8	17364	0		1	Cluster-14550.1976
GO:0016628	oxidoreductase activity, acting on the CH-CH group of donors, NAD or NADP as acceptor	molecular_function	0.41215	1	5	1139	64	17364	5	Cluster-14550.5536,Cluster-14550.2959,Cluster-14550.12065,Cluster-16877.0,Cluster-16877.1	0
GO:0043066	negative regulation of apoptotic process	biological_process	0.41307	1	1	1139	8	17364	1	Cluster-18993.0	0
GO:0043069	negative regulation of programmed cell death	biological_process	0.41307	1	1	1139	8	17364	1	Cluster-18993.0	0
GO:0060548	negative regulation of cell death	biological_process	0.41307	1	1	1139	8	17364	1	Cluster-18993.0	0
GO:0000159	protein phosphatase type 2A complex	cellular_component	0.4137	1	1	1139	9	17364	1	Cluster-14550.7538	0
GO:0008601	protein phosphatase type 2A regulator activity	molecular_function	0.4137	1	1	1139	9	17364	1	Cluster-14550.7538	0
GO:0004518	nuclease activity	molecular_function	0.41409	1	24	1139	361	17364	8	Cluster-13874.0,Cluster-2144.0,Cluster-12321.0,Cluster-22895.0,Cluster-14550.21603,Cluster-14550.5292,Cluster-14550.4882,Cluster-14786.0	16	Cluster-14550.18122,Cluster-14550.20016,Cluster-14550.28331,Cluster-14550.15896,Cluster-14550.19733,Cluster-14550.14713,Cluster-14550.5439,Cluster-14550.21743,Cluster-2597.3,Cluster-10910.0,Cluster-14550.20718,Cluster-14550.857,Cluster-14550.22296,Cluster-14550.9835,Cluster-14550.15024,Cluster-17396.0
GO:0016407	acetyltransferase activity	molecular_function	0.4149	1	7	1139	96	17364	6	Cluster-15907.0,Cluster-6763.0,Cluster-14550.9358,Cluster-2023.0,Cluster-14550.5693,Cluster-14550.3915	1	Cluster-14550.7564
GO:0048308	organelle inheritance	biological_process	0.41511	1	1	1139	8	17364	1	Cluster-24247.0	0
GO:0015988	energy coupled proton transmembrane transport, against electrochemical gradient	biological_process	0.41546	1	6	1139	83	17364	5	Cluster-14550.21312,Cluster-14550.4807,Cluster-14550.3453,Cluster-3539.0,Cluster-14550.14025	1	Cluster-14550.18029
GO:0015991	ATP hydrolysis coupled proton transport	biological_process	0.41546	1	6	1139	83	17364	5	Cluster-14550.14025,Cluster-3539.0,Cluster-14550.4807,Cluster-14550.3453,Cluster-14550.21312	1	Cluster-14550.18029
GO:0004810	tRNA adenylyltransferase activity	molecular_function	0.41558	1	1	1139	9	17364	0		1	Cluster-10204.0
GO:0045321	leukocyte activation	biological_process	0.41558	1	1	1139	8	17364	0		1	Cluster-14550.14675
GO:0072528	pyrimidine-containing compound biosynthetic process	biological_process	0.41579	1	5	1139	64	17364	2	Cluster-14550.23839,Cluster-2555.0	3	Cluster-14550.21550,Cluster-14550.9756,Cluster-14550.28564
GO:0008658	penicillin binding	molecular_function	0.41616	1	1	1139	8	17364	0		1	Cluster-2597.3
GO:0033293	monocarboxylic acid binding	molecular_function	0.41616	1	1	1139	8	17364	0		1	Cluster-2597.3
GO:0097034	mitochondrial respiratory chain complex IV biogenesis	biological_process	0.41715	1	2	1139	22	17364	2	Cluster-14550.19718,Cluster-2144.0	0
GO:0006221	pyrimidine nucleotide biosynthetic process	biological_process	0.41908	1	3	1139	36	17364	2	Cluster-14550.23839,Cluster-2555.0	1	Cluster-14550.28564
GO:0051783	regulation of nuclear division	biological_process	0.41912	1	2	1139	22	17364	1	Cluster-18631.0	1	Cluster-14550.18667
GO:0007031	peroxisome organization	biological_process	0.42068	1	2	1139	23	17364	1	Cluster-14550.28751	1	Cluster-14550.18291
GO:0016779	nucleotidyltransferase activity	molecular_function	0.42155	1	28	1139	422	17364	15	Cluster-14550.15121,Cluster-20776.0,Cluster-14550.15394,Cluster-19554.0,Cluster-14550.2643,Cluster-14550.7301,Cluster-6962.1,Cluster-14550.27093,Cluster-24678.0,Cluster-14550.5831,Cluster-24593.1,Cluster-14550.13518,Cluster-14550.7905,Cluster-14550.5292,Cluster-14550.13771	13	Cluster-14550.19147,Cluster-10204.0,Cluster-14544.0,Cluster-14550.1055,Cluster-10749.0,Cluster-14550.18842,Cluster-7476.0,Cluster-14550.21743,Cluster-14550.2376,Cluster-14550.20731,Cluster-17396.0,Cluster-14550.23951,Cluster-14550.13963
GO:0017048	Rho GTPase binding	molecular_function	0.42172	1	1	1139	9	17364	1	Cluster-10449.0	0
GO:0004064	arylesterase activity	molecular_function	0.42231	1	1	1139	9	17364	1	Cluster-14550.2844	0
GO:0003873	6-phosphofructo-2-kinase activity	molecular_function	0.42337	1	1	1139	9	17364	1	Cluster-14550.12418	0
GO:0007271	synaptic transmission, cholinergic	biological_process	0.4236	1	1	1139	8	17364	1	Cluster-14550.13120	0
GO:0022898	regulation of transmembrane transporter activity	biological_process	0.4236	1	1	1139	8	17364	1	Cluster-14550.13120	0
GO:0030431	sleep	biological_process	0.4236	1	1	1139	8	17364	1	Cluster-14550.13120	0
GO:0032222	regulation of synaptic transmission, cholinergic	biological_process	0.4236	1	1	1139	8	17364	1	Cluster-14550.13120	0
GO:0032409	regulation of transporter activity	biological_process	0.4236	1	1	1139	8	17364	1	Cluster-14550.13120	0
GO:0032411	positive regulation of transporter activity	biological_process	0.4236	1	1	1139	8	17364	1	Cluster-14550.13120	0
GO:0032412	regulation of ion transmembrane transporter activity	biological_process	0.4236	1	1	1139	8	17364	1	Cluster-14550.13120	0
GO:0032414	positive regulation of ion transmembrane transporter activity	biological_process	0.4236	1	1	1139	8	17364	1	Cluster-14550.13120	0
GO:0034235	GPI anchor binding	molecular_function	0.4236	1	1	1139	8	17364	1	Cluster-14550.13120	0
GO:0034762	regulation of transmembrane transport	biological_process	0.4236	1	1	1139	8	17364	1	Cluster-14550.13120	0
GO:0034764	positive regulation of transmembrane transport	biological_process	0.4236	1	1	1139	8	17364	1	Cluster-14550.13120	0
GO:0034765	regulation of ion transmembrane transport	biological_process	0.4236	1	1	1139	8	17364	1	Cluster-14550.13120	0
GO:0034767	positive regulation of ion transmembrane transport	biological_process	0.4236	1	1	1139	8	17364	1	Cluster-14550.13120	0
GO:0043266	regulation of potassium ion transport	biological_process	0.4236	1	1	1139	8	17364	1	Cluster-14550.13120	0
GO:0043268	positive regulation of potassium ion transport	biological_process	0.4236	1	1	1139	8	17364	1	Cluster-14550.13120	0
GO:0043270	positive regulation of ion transport	biological_process	0.4236	1	1	1139	8	17364	1	Cluster-14550.13120	0
GO:1901016	regulation of potassium ion transmembrane transporter activity	biological_process	0.4236	1	1	1139	8	17364	1	Cluster-14550.13120	0
GO:1901018	positive regulation of potassium ion transmembrane transporter activity	biological_process	0.4236	1	1	1139	8	17364	1	Cluster-14550.13120	0
GO:1901379	regulation of potassium ion transmembrane transport	biological_process	0.4236	1	1	1139	8	17364	1	Cluster-14550.13120	0
GO:1901381	positive regulation of potassium ion transmembrane transport	biological_process	0.4236	1	1	1139	8	17364	1	Cluster-14550.13120	0
GO:1903818	positive regulation of voltage-gated potassium channel activity	biological_process	0.4236	1	1	1139	8	17364	1	Cluster-14550.13120	0
GO:1904062	regulation of cation transmembrane transport	biological_process	0.4236	1	1	1139	8	17364	1	Cluster-14550.13120	0
GO:1904064	positive regulation of cation transmembrane transport	biological_process	0.4236	1	1	1139	8	17364	1	Cluster-14550.13120	0
GO:2001257	regulation of cation channel activity	biological_process	0.4236	1	1	1139	8	17364	1	Cluster-14550.13120	0
GO:2001259	positive regulation of cation channel activity	biological_process	0.4236	1	1	1139	8	17364	1	Cluster-14550.13120	0
GO:0005217	intracellular ligand-gated ion channel activity	molecular_function	0.42396	1	3	1139	35	17364	0		3	Cluster-14550.13634,Cluster-14550.14363,Cluster-14550.1948
GO:0005218	intracellular ligand-gated calcium channel activity	molecular_function	0.42396	1	3	1139	35	17364	0		3	Cluster-14550.1948,Cluster-14550.13634,Cluster-14550.14363
GO:0005219	ryanodine-sensitive calcium-release channel activity	molecular_function	0.42396	1	3	1139	35	17364	0		3	Cluster-14550.13634,Cluster-14550.14363,Cluster-14550.1948
GO:0015278	calcium-release channel activity	molecular_function	0.42396	1	3	1139	35	17364	0		3	Cluster-14550.14363,Cluster-14550.13634,Cluster-14550.1948
GO:0005740	mitochondrial envelope	cellular_component	0.42655	1	16	1139	241	17364	4	Cluster-14550.23066,Cluster-13680.0,Cluster-14550.19718,Cluster-14550.8249	12	Cluster-14550.11961,Cluster-14550.9036,Cluster-14550.9993,Cluster-14550.23063,Cluster-17396.0,Cluster-8016.0,Cluster-14550.28874,Cluster-14550.19777,Cluster-14550.14613,Cluster-14550.26377,Cluster-14550.29656,Cluster-14550.16768
GO:0019843	rRNA binding	molecular_function	0.42893	1	2	1139	23	17364	2	Cluster-2092.0,Cluster-14550.4819	0
GO:1902495	transmembrane transporter complex	cellular_component	0.43117	1	8	1139	116	17364	3	Cluster-14550.14025,Cluster-14550.19961,Cluster-14550.97	5	Cluster-14550.17093,Cluster-14550.28874,Cluster-14550.3411,Cluster-14550.14107,Cluster-14550.27602
GO:1990351	transporter complex	cellular_component	0.43117	1	8	1139	116	17364	3	Cluster-14550.97,Cluster-14550.14025,Cluster-14550.19961	5	Cluster-14550.27602,Cluster-14550.3411,Cluster-14550.14107,Cluster-14550.28874,Cluster-14550.17093
GO:0070588	calcium ion transmembrane transport	biological_process	0.43169	1	1	1139	12	17364	1	Cluster-14550.19961	0
GO:0016728	oxidoreductase activity, acting on CH or CH2 groups, disulfide as acceptor	molecular_function	0.43181	1	1	1139	8	17364	0		1	Cluster-11108.0
GO:0006664	glycolipid metabolic process	biological_process	0.43193	1	9	1139	132	17364	5	Cluster-14550.1649,Cluster-4402.0,Cluster-14550.17292,Cluster-14550.3904,Cluster-14550.22817	4	Cluster-14550.14104,Cluster-14550.20715,Cluster-14550.11186,Cluster-14550.25727
GO:0009127	purine nucleoside monophosphate biosynthetic process	biological_process	0.43322	1	9	1139	127	17364	5	Cluster-14550.23703,Cluster-14550.8249,Cluster-18855.0,Cluster-14550.8586,Cluster-14550.8917	4	Cluster-14550.14613,Cluster-14550.19777,Cluster-14550.9993,Cluster-14550.9638
GO:0009168	purine ribonucleoside monophosphate biosynthetic process	biological_process	0.43322	1	9	1139	127	17364	5	Cluster-14550.23703,Cluster-18855.0,Cluster-14550.8249,Cluster-14550.8917,Cluster-14550.8586	4	Cluster-14550.14613,Cluster-14550.19777,Cluster-14550.9993,Cluster-14550.9638
GO:0008144	drug binding	molecular_function	0.43389	1	1	1139	10	17364	0		1	Cluster-2597.3
GO:0000245	spliceosomal complex assembly	biological_process	0.43394	1	1	1139	9	17364	1	Cluster-14550.6351	0
GO:0022618	ribonucleoprotein complex assembly	biological_process	0.43394	1	1	1139	9	17364	1	Cluster-14550.6351	0
GO:0051087	chaperone binding	molecular_function	0.4345	1	2	1139	22	17364	2	Cluster-14550.14045,Cluster-14550.14145	0
GO:0030493	bacteriochlorophyll metabolic process	biological_process	0.43463	1	1	1139	8	17364	0		1	Cluster-14550.18531
GO:0030494	bacteriochlorophyll biosynthetic process	biological_process	0.43463	1	1	1139	8	17364	0		1	Cluster-14550.18531
GO:0016567	protein ubiquitination	biological_process	0.43474	1	7	1139	109	17364	6	Cluster-17998.0,Cluster-5134.0,Cluster-24779.0,Cluster-14550.25516,Cluster-14550.11078,Cluster-14550.4882	1	Cluster-14544.0
GO:0043624	cellular protein complex disassembly	biological_process	0.43505	1	2	1139	23	17364	2	Cluster-14550.22817,Cluster-14550.4395	0
GO:0043900	regulation of multi-organism process	biological_process	0.43559	1	3	1139	38	17364	1	Cluster-1470.0	2	Cluster-14550.18358,Cluster-14550.9592
GO:0070206	protein trimerization	biological_process	0.43607	1	2	1139	24	17364	1	Cluster-14492.0	1	Cluster-14550.14713
GO:0016879	ligase activity, forming carbon-nitrogen bonds	molecular_function	0.43644	1	7	1139	102	17364	4	Cluster-15702.0,Cluster-14550.23703,Cluster-16456.2,Cluster-13514.0	3	Cluster-14550.19683,Cluster-14550.28564,Cluster-24485.1
GO:0019013	viral nucleocapsid	cellular_component	0.43649	1	2	1139	24	17364	0		2	Cluster-14550.15012,Cluster-14550.27175
GO:0055036	virion membrane	cellular_component	0.43686	1	2	1139	24	17364	0		2	Cluster-14550.9406,Cluster-14550.7809
GO:0004616	phosphogluconate dehydrogenase (decarboxylating) activity	molecular_function	0.44216	1	4	1139	51	17364	4	Cluster-14550.13790,Cluster-14550.2959,Cluster-14550.5536,Cluster-14550.4218	0
GO:0019521	D-gluconate metabolic process	biological_process	0.44216	1	4	1139	51	17364	4	Cluster-14550.4218,Cluster-14550.13790,Cluster-14550.2959,Cluster-14550.5536	0
GO:0005905	coated pit	cellular_component	0.44218	1	1	1139	9	17364	1	Cluster-14550.9214	0
GO:0012510	trans-Golgi network transport vesicle membrane	cellular_component	0.44218	1	1	1139	9	17364	1	Cluster-14550.9214	0
GO:0030125	clathrin vesicle coat	cellular_component	0.44218	1	1	1139	9	17364	1	Cluster-14550.9214	0
GO:0030130	clathrin coat of trans-Golgi network vesicle	cellular_component	0.44218	1	1	1139	9	17364	1	Cluster-14550.9214	0
GO:0030132	clathrin coat of coated pit	cellular_component	0.44218	1	1	1139	9	17364	1	Cluster-14550.9214	0
GO:0030136	clathrin-coated vesicle	cellular_component	0.44218	1	1	1139	9	17364	1	Cluster-14550.9214	0
GO:0030140	trans-Golgi network transport vesicle	cellular_component	0.44218	1	1	1139	9	17364	1	Cluster-14550.9214	0
GO:0030665	clathrin-coated vesicle membrane	cellular_component	0.44218	1	1	1139	9	17364	1	Cluster-14550.9214	0
GO:0007218	neuropeptide signaling pathway	biological_process	0.44234	1	3	1139	37	17364	1	Cluster-14550.15326	2	Cluster-14550.9406,Cluster-14550.1014
GO:0016410	N-acyltransferase activity	molecular_function	0.44274	1	7	1139	99	17364	7	Cluster-14550.5693,Cluster-7963.1,Cluster-15907.0,Cluster-6763.0,Cluster-14550.9358,Cluster-2023.0,Cluster-14550.3915	0
GO:0044711	single-organism biosynthetic process	biological_process	0.44301	1	78	1139	1192	17364	47	Cluster-14550.12179,Cluster-19208.0,Cluster-13514.0,Cluster-14550.8586,Cluster-14550.14472,Cluster-14550.851,Cluster-3618.0,Cluster-14550.12157,Cluster-15702.0,Cluster-14550.290,Cluster-14550.4218,Cluster-21702.0,Cluster-14435.0,Cluster-14550.12065,Cluster-18088.0,Cluster-14550.21171,Cluster-18983.0,Cluster-14550.15220,Cluster-14550.16116,Cluster-18855.0,Cluster-14550.17292,Cluster-14550.21741,Cl…	31	Cluster-14550.28564,Cluster-14550.13840,Cluster-14550.19683,Cluster-14550.10269,Cluster-14550.29024,Cluster-14550.1948,Cluster-14550.5249,Cluster-14550.25611,Cluster-14550.20388,Cluster-14550.9993,Cluster-14550.14776,Cluster-14550.9166,Cluster-15118.0,Cluster-14550.92,Cluster-14550.21550,Cluster-14550.19777,Cluster-14550.9638,Cluster-14550.14613,Cluster-14550.20077,Cluster-14550.7564,Cluster-1455…
GO:0050830	defense response to Gram-positive bacterium	biological_process	0.44376	1	1	1139	9	17364	1	Cluster-14550.6485	0
GO:1901068	guanosine-containing compound metabolic process	biological_process	0.4443	1	2	1139	24	17364	2	Cluster-2555.0,Cluster-14550.23703	0
GO:0005125	cytokine activity	molecular_function	0.44495	1	1	1139	9	17364	0		1	Cluster-14550.8795
GO:0007409	axonogenesis	biological_process	0.44559	1	2	1139	24	17364	2	Cluster-14550.8824,Cluster-14550.18261	0
GO:0007411	axon guidance	biological_process	0.44559	1	2	1139	24	17364	2	Cluster-14550.8824,Cluster-14550.18261	0
GO:0048667	cell morphogenesis involved in neuron differentiation	biological_process	0.44559	1	2	1139	24	17364	2	Cluster-14550.8824,Cluster-14550.18261	0
GO:0048812	neuron projection morphogenesis	biological_process	0.44559	1	2	1139	24	17364	2	Cluster-14550.18261,Cluster-14550.8824	0
GO:0061564	axon development	biological_process	0.44559	1	2	1139	24	17364	2	Cluster-14550.18261,Cluster-14550.8824	0
GO:0097485	neuron projection guidance	biological_process	0.44559	1	2	1139	24	17364	2	Cluster-14550.18261,Cluster-14550.8824	0
GO:0008408	3'-5' exonuclease activity	molecular_function	0.44568	1	4	1139	55	17364	1	Cluster-14550.5292	3	Cluster-2597.3,Cluster-14550.20718,Cluster-14550.21743
GO:0004357	glutamate-cysteine ligase activity	molecular_function	0.44642	1	1	1139	10	17364	1	Cluster-16456.2	0
GO:0017109	glutamate-cysteine ligase complex	cellular_component	0.44642	1	1	1139	10	17364	1	Cluster-16456.2	0
GO:0000774	adenyl-nucleotide exchange factor activity	molecular_function	0.4467	1	2	1139	22	17364	2	Cluster-14550.14045,Cluster-14550.14145	0
GO:0006643	membrane lipid metabolic process	biological_process	0.44746	1	9	1139	134	17364	5	Cluster-14550.3904,Cluster-14550.17292,Cluster-4402.0,Cluster-14550.1649,Cluster-14550.22817	4	Cluster-14550.14104,Cluster-14550.25727,Cluster-14550.11186,Cluster-14550.20715
GO:0070566	adenylyltransferase activity	molecular_function	0.44759	1	2	1139	25	17364	0		2	Cluster-10204.0,Cluster-14550.1055
GO:0050804	modulation of synaptic transmission	biological_process	0.4479	1	1	1139	9	17364	1	Cluster-14550.13120	0
GO:0007607	obsolete taste perception	biological_process	0.44843	1	1	1139	8	17364	1	Cluster-14550.7679	0
GO:0008527	taste receptor activity	molecular_function	0.44843	1	1	1139	8	17364	1	Cluster-14550.7679	0
GO:0009593	detection of chemical stimulus	biological_process	0.44843	1	1	1139	8	17364	1	Cluster-14550.7679	0
GO:0050906	detection of stimulus involved in sensory perception	biological_process	0.44843	1	1	1139	8	17364	1	Cluster-14550.7679	0
GO:0050907	detection of chemical stimulus involved in sensory perception	biological_process	0.44843	1	1	1139	8	17364	1	Cluster-14550.7679	0
GO:0050912	detection of chemical stimulus involved in sensory perception of taste	biological_process	0.44843	1	1	1139	8	17364	1	Cluster-14550.7679	0
GO:0051606	detection of stimulus	biological_process	0.44843	1	1	1139	8	17364	1	Cluster-14550.7679	0
GO:0016755	transferase activity, transferring amino-acyl groups	molecular_function	0.45007	1	2	1139	25	17364	1	Cluster-14550.25777	1	Cluster-14550.92
GO:0009755	hormone-mediated signaling pathway	biological_process	0.45022	1	2	1139	26	17364	2	Cluster-14550.5926,Cluster-6962.1	0
GO:0032870	cellular response to hormone stimulus	biological_process	0.45022	1	2	1139	26	17364	2	Cluster-14550.5926,Cluster-6962.1	0
GO:0016638	oxidoreductase activity, acting on the CH-NH2 group of donors	molecular_function	0.45029	1	3	1139	40	17364	3	Cluster-14550.18312,Cluster-14550.14223,Cluster-14550.17970	0
GO:0008855	exodeoxyribonuclease VII activity	molecular_function	0.45044	1	4	1139	58	17364	2	Cluster-14550.21603,Cluster-22895.0	2	Cluster-14550.14713,Cluster-10910.0
GO:0009318	exodeoxyribonuclease VII complex	cellular_component	0.45044	1	4	1139	58	17364	2	Cluster-22895.0,Cluster-14550.21603	2	Cluster-10910.0,Cluster-14550.14713
GO:0048878	chemical homeostasis	biological_process	0.45103	1	6	1139	81	17364	2	Cluster-14550.14541,Cluster-16201.0	4	Cluster-14550.13634,Cluster-14550.14363,Cluster-14550.1948,Cluster-14550.23320
GO:0044242	cellular lipid catabolic process	biological_process	0.45368	1	2	1139	28	17364	0		2	Cluster-14550.16907,Cluster-14550.28331
GO:0016646	oxidoreductase activity, acting on the CH-NH group of donors, NAD or NADP as acceptor	molecular_function	0.45372	1	3	1139	37	17364	3	Cluster-14550.14472,Cluster-14550.15624,Cluster-21702.0	0
GO:0031638	zymogen activation	biological_process	0.45396	1	1	1139	9	17364	0		1	Cluster-14550.1976
GO:0033177	proton-transporting two-sector ATPase complex, proton-transporting domain	cellular_component	0.45427	1	10	1139	147	17364	6	Cluster-14550.21312,Cluster-14550.3453,Cluster-14550.4807,Cluster-3539.0,Cluster-14550.8249,Cluster-18855.0	4	Cluster-14550.9993,Cluster-14550.19777,Cluster-14550.18029,Cluster-14550.14613
GO:0005750	mitochondrial respiratory chain complex III	cellular_component	0.45433	1	1	1139	10	17364	0		1	Cluster-14550.28874
GO:0006122	mitochondrial electron transport, ubiquinol to cytochrome c	biological_process	0.45433	1	1	1139	10	17364	0		1	Cluster-14550.28874
GO:0045275	respiratory chain complex III	cellular_component	0.45433	1	1	1139	10	17364	0		1	Cluster-14550.28874
GO:0002115	store-operated calcium entry	biological_process	0.45452	1	1	1139	9	17364	0		1	Cluster-14550.22726
GO:0051924	regulation of calcium ion transport	biological_process	0.45452	1	1	1139	9	17364	0		1	Cluster-14550.22726
GO:2001256	regulation of store-operated calcium entry	biological_process	0.45452	1	1	1139	9	17364	0		1	Cluster-14550.22726
GO:0051346	negative regulation of hydrolase activity	biological_process	0.45481	1	1	1139	9	17364	1	Cluster-19391.0	0
GO:0003964	RNA-directed DNA polymerase activity	molecular_function	0.45535	1	1	1139	10	17364	0		1	Cluster-10749.0
GO:0006278	RNA-dependent DNA replication	biological_process	0.45535	1	1	1139	10	17364	0		1	Cluster-10749.0
GO:0004363	glutathione synthase activity	molecular_function	0.45573	1	1	1139	9	17364	0		1	Cluster-24485.1
GO:0000975	regulatory region DNA binding	molecular_function	0.45766	1	1	1139	10	17364	1	Cluster-22022.0	0
GO:0001067	regulatory region nucleic acid binding	molecular_function	0.45766	1	1	1139	10	17364	1	Cluster-22022.0	0
GO:0044212	transcription regulatory region DNA binding	molecular_function	0.45766	1	1	1139	10	17364	1	Cluster-22022.0	0
GO:0004527	exonuclease activity	molecular_function	0.4584	1	8	1139	121	17364	3	Cluster-22895.0,Cluster-14550.21603,Cluster-14550.5292	5	Cluster-14550.20718,Cluster-2597.3,Cluster-10910.0,Cluster-14550.21743,Cluster-14550.14713
GO:0030145	manganese ion binding	molecular_function	0.4585	1	2	1139	24	17364	1	Cluster-14550.23395	1	Cluster-14550.5084
GO:0019354	siroheme biosynthetic process	biological_process	0.45933	1	3	1139	37	17364	3	Cluster-14550.12065,Cluster-14550.5536,Cluster-14550.2959	0
GO:0043115	precorrin-2 dehydrogenase activity	molecular_function	0.45933	1	3	1139	37	17364	3	Cluster-14550.12065,Cluster-14550.5536,Cluster-14550.2959	0
GO:0046156	siroheme metabolic process	biological_process	0.45933	1	3	1139	37	17364	3	Cluster-14550.12065,Cluster-14550.5536,Cluster-14550.2959	0
GO:0003824	catalytic activity	molecular_function	0.46032	1	492	1139	7536	17364	298	Cluster-12526.0,Cluster-14550.4882,Cluster-17523.0,Cluster-14550.5036,Cluster-14550.22163,Cluster-10645.0,Cluster-14550.21741,Cluster-15431.0,Cluster-15325.0,Cluster-14997.0,Cluster-11312.0,Cluster-14550.27346,Cluster-23754.1,Cluster-22589.0,Cluster-14550.24489,Cluster-14550.23703,Cluster-5107.1,Cluster-7963.1,Cluster-14550.5495,Cluster-14550.23066,Cluster-20029.0,Cluster-14550.16007,Cluster-1539…	194	Cluster-14550.13498,Cluster-14550.19599,Cluster-14550.14026,Cluster-14550.28010,Cluster-14550.9638,Cluster-14550.13839,Cluster-14550.23320,Cluster-14550.15896,Cluster-14550.19733,Cluster-14550.13664,Cluster-14550.19188,Cluster-14550.18637,Cluster-14550.9789,Cluster-14550.9406,Cluster-14550.22852,Cluster-14550.11691,Cluster-14550.27993,Cluster-14550.543,Cluster-3871.0,Cluster-4273.1,Cluster-3894.0…
GO:0009306	protein secretion	biological_process	0.46174	1	4	1139	56	17364	3	Cluster-14550.28299,Cluster-14550.14145,Cluster-24228.0	1	Cluster-14550.14250
GO:0034622	cellular macromolecular complex assembly	biological_process	0.46336	1	16	1139	242	17364	12	Cluster-14550.14145,Cluster-14550.21472,Cluster-14550.22817,Cluster-14550.21312,Cluster-14550.24299,Cluster-14550.8937,Cluster-14550.6635,Cluster-14550.6351,Cluster-14550.14045,Cluster-14550.5979,Cluster-2144.0,Cluster-18903.0	4	Cluster-14550.26950,Cluster-14550.13840,Cluster-11014.0,Cluster-14550.14713
GO:0006072	glycerol-3-phosphate metabolic process	biological_process	0.46338	1	3	1139	37	17364	3	Cluster-14550.2959,Cluster-14550.5536,Cluster-14550.4218	0
GO:1902600	hydrogen ion transmembrane transport	biological_process	0.46371	1	13	1139	194	17364	9	Cluster-14550.8917,Cluster-14550.21312,Cluster-14550.8586,Cluster-3539.0,Cluster-14550.8249,Cluster-14550.14025,Cluster-18855.0,Cluster-14550.4807,Cluster-14550.3453	4	Cluster-14550.9993,Cluster-14550.19777,Cluster-14550.14613,Cluster-14550.18029
GO:0043462	regulation of ATPase activity	biological_process	0.46531	1	1	1139	9	17364	1	Cluster-19391.0	0
GO:0005664	nuclear origin of replication recognition complex	cellular_component	0.46565	1	1	1139	9	17364	1	Cluster-14550.4886	0
GO:0045017	glycerolipid biosynthetic process	biological_process	0.46697	1	4	1139	57	17364	1	Cluster-14550.17292	3	Cluster-14550.7564,Cluster-14550.20715,Cluster-14550.29024
GO:0031175	neuron projection development	biological_process	0.46703	1	2	1139	25	17364	2	Cluster-14550.8824,Cluster-14550.18261	0
GO:0048666	neuron development	biological_process	0.46703	1	2	1139	25	17364	2	Cluster-14550.8824,Cluster-14550.18261	0
GO:0000904	cell morphogenesis involved in differentiation	biological_process	0.46752	1	2	1139	25	17364	2	Cluster-14550.8824,Cluster-14550.18261	0
GO:0019520	aldonic acid metabolic process	biological_process	0.46813	1	4	1139	53	17364	4	Cluster-14550.5536,Cluster-14550.13790,Cluster-14550.2959,Cluster-14550.4218	0
GO:1901618	organic hydroxy compound transmembrane transporter activity	molecular_function	0.46814	1	1	1139	9	17364	1	Cluster-14550.24512	0
GO:0098797	plasma membrane protein complex	cellular_component	0.46865	1	9	1139	143	17364	5	Cluster-19145.0,Cluster-14550.9214,Cluster-14550.7491,Cluster-14550.14025,Cluster-14550.19961	4	Cluster-14550.18610,Cluster-14550.15896,Cluster-14550.3411,Cluster-14550.17093
GO:0004842	ubiquitin-protein transferase activity	molecular_function	0.46896	1	6	1139	96	17364	5	Cluster-5134.0,Cluster-24779.0,Cluster-14550.4882,Cluster-14550.11078,Cluster-14550.25516	1	Cluster-14544.0
GO:0019787	ubiquitin-like protein transferase activity	molecular_function	0.46896	1	6	1139	96	17364	5	Cluster-24779.0,Cluster-5134.0,Cluster-14550.25516,Cluster-14550.4882,Cluster-14550.11078	1	Cluster-14544.0
GO:0008080	N-acetyltransferase activity	molecular_function	0.46903	1	6	1139	86	17364	6	Cluster-14550.3915,Cluster-2023.0,Cluster-15907.0,Cluster-14550.9358,Cluster-6763.0,Cluster-14550.5693	0
GO:0009124	nucleoside monophosphate biosynthetic process	biological_process	0.46907	1	10	1139	146	17364	6	Cluster-14550.8917,Cluster-14550.8586,Cluster-14550.23839,Cluster-18855.0,Cluster-14550.8249,Cluster-14550.23703	4	Cluster-14550.9638,Cluster-14550.9993,Cluster-14550.19777,Cluster-14550.14613
GO:0032446	protein modification by small protein conjugation	biological_process	0.46914	1	7	1139	113	17364	6	Cluster-5134.0,Cluster-24779.0,Cluster-17998.0,Cluster-14550.4882,Cluster-14550.11078,Cluster-14550.25516	1	Cluster-14544.0
GO:0051213	dioxygenase activity	molecular_function	0.47012	1	3	1139	39	17364	2	Cluster-14550.8937,Cluster-14550.25032	1	Cluster-14550.10319
GO:0001503	ossification	biological_process	0.47278	1	1	1139	9	17364	1	Cluster-14550.12513	0
GO:0006537	glutamate biosynthetic process	biological_process	0.47287	1	1	1139	9	17364	1	Cluster-14550.17970	0
GO:0015930	glutamate synthase activity	molecular_function	0.47287	1	1	1139	9	17364	1	Cluster-14550.17970	0
GO:0018208	peptidyl-proline modification	biological_process	0.47314	1	2	1139	25	17364	1	Cluster-14550.25032	1	Cluster-14550.20718
GO:0032786	positive regulation of DNA-templated transcription, elongation	biological_process	0.47341	1	1	1139	10	17364	0		1	Cluster-14550.15012
GO:0032968	positive regulation of transcription elongation from RNA polymerase II promoter	biological_process	0.47341	1	1	1139	10	17364	0		1	Cluster-14550.15012
GO:0034243	regulation of transcription elongation from RNA polymerase II promoter	biological_process	0.47341	1	1	1139	10	17364	0		1	Cluster-14550.15012
GO:0045944	positive regulation of transcription from RNA polymerase II promoter	biological_process	0.47341	1	1	1139	10	17364	0		1	Cluster-14550.15012
GO:0051188	cofactor biosynthetic process	biological_process	0.47361	1	21	1139	313	17364	14	Cluster-14550.2590,Cluster-14550.2961,Cluster-14550.12065,Cluster-14550.2959,Cluster-19208.0,Cluster-14550.4218,Cluster-14550.21741,Cluster-14550.12157,Cluster-6475.0,Cluster-14550.5536,Cluster-14550.3888,Cluster-14550.15624,Cluster-14550.16154,Cluster-18088.0	7	Cluster-14550.27397,Cluster-14550.13840,Cluster-14550.20077,Cluster-14550.5249,Cluster-14550.18531,Cluster-14550.9166,Cluster-14550.22506
GO:0000956	nuclear-transcribed mRNA catabolic process	biological_process	0.47468	1	1	1139	12	17364	0		1	Cluster-14550.1156
GO:0071495	cellular response to endogenous stimulus	biological_process	0.4747	1	2	1139	27	17364	2	Cluster-6962.1,Cluster-14550.5926	0
GO:0007155	cell adhesion	biological_process	0.47763	1	12	1139	188	17364	6	Cluster-14550.12513,Cluster-24247.0,Cluster-14439.0,Cluster-11890.0,Cluster-14550.8937,Cluster-14550.24299	6	Cluster-14550.23967,Cluster-14550.7601,Cluster-18433.0,Cluster-14550.26532,Cluster-14550.28842,Cluster-14550.14713
GO:0005315	inorganic phosphate transmembrane transporter activity	molecular_function	0.47921	1	1	1139	10	17364	1	Cluster-14550.1887	0
GO:0004526	ribonuclease P activity	molecular_function	0.47949	1	1	1139	11	17364	1	Cluster-2144.0	0
GO:0030677	ribonuclease P complex	cellular_component	0.47949	1	1	1139	11	17364	1	Cluster-2144.0	0
GO:0004529	exodeoxyribonuclease activity	molecular_function	0.48267	1	4	1139	60	17364	2	Cluster-14550.21603,Cluster-22895.0	2	Cluster-10910.0,Cluster-14550.14713
GO:0016895	exodeoxyribonuclease activity, producing 5'-phosphomonoesters	molecular_function	0.48267	1	4	1139	60	17364	2	Cluster-22895.0,Cluster-14550.21603	2	Cluster-10910.0,Cluster-14550.14713
GO:0043631	RNA polyadenylation	biological_process	0.48492	1	1	1139	10	17364	0		1	Cluster-11850.1
GO:0000152	nuclear ubiquitin ligase complex	cellular_component	0.48638	1	3	1139	45	17364	3	Cluster-24779.0,Cluster-14550.19212,Cluster-14550.4882	0
GO:0005680	anaphase-promoting complex	cellular_component	0.48638	1	3	1139	45	17364	3	Cluster-14550.19212,Cluster-14550.4882,Cluster-24779.0	0
GO:0031461	cullin-RING ubiquitin ligase complex	cellular_component	0.48638	1	3	1139	45	17364	3	Cluster-14550.19212,Cluster-14550.4882,Cluster-24779.0	0
GO:0043021	ribonucleoprotein complex binding	molecular_function	0.48717	1	1	1139	10	17364	0		1	Cluster-14550.543
GO:0016893	endonuclease activity, active with either ribo- or deoxyribonucleic acids and producing 5'-phosphomonoesters	molecular_function	0.48733	1	9	1139	131	17364	1	Cluster-2144.0	8	Cluster-14550.19733,Cluster-14550.15896,Cluster-14550.5439,Cluster-17396.0,Cluster-14550.18122,Cluster-14550.857,Cluster-14550.28331,Cluster-14550.9835
GO:0007423	sensory organ development	biological_process	0.48744	1	1	1139	10	17364	1	Cluster-14550.12513	0
GO:0008238	exopeptidase activity	molecular_function	0.48799	1	8	1139	120	17364	3	Cluster-2282.2,Cluster-2282.1,Cluster-14550.27346	5	Cluster-14550.21922,Cluster-14550.5187,Cluster-14550.24631,Cluster-14550.28010,Cluster-14550.20571
GO:0015093	ferrous iron transmembrane transporter activity	molecular_function	0.48883	1	5	1139	72	17364	5	Cluster-23967.0,Cluster-15674.0,Cluster-13056.0,Cluster-14550.21547,Cluster-14550.29920	0
GO:0015684	ferrous iron transport	biological_process	0.48883	1	5	1139	72	17364	5	Cluster-14550.21547,Cluster-14550.29920,Cluster-23967.0,Cluster-13056.0,Cluster-15674.0	0
GO:0000786	nucleosome	cellular_component	0.48894	1	1	1139	10	17364	1	Cluster-14550.6635	0
GO:0007268	synaptic transmission	biological_process	0.48906	1	4	1139	59	17364	3	Cluster-14550.2446,Cluster-21032.0,Cluster-14550.13120	1	Cluster-14550.21754
GO:0051050	positive regulation of transport	biological_process	0.48952	1	1	1139	10	17364	1	Cluster-14550.13120	0
GO:0006024	glycosaminoglycan biosynthetic process	biological_process	0.48999	1	4	1139	61	17364	2	Cluster-15702.0,Cluster-13514.0	2	Cluster-14550.19683,Cluster-18762.0
GO:0019888	protein phosphatase regulator activity	molecular_function	0.49006	1	1	1139	11	17364	1	Cluster-14550.7538	0
GO:0016813	hydrolase activity, acting on carbon-nitrogen (but not peptide) bonds, in linear amidines	molecular_function	0.49011	1	1	1139	10	17364	0		1	Cluster-14550.12379
GO:0030177	positive regulation of Wnt signaling pathway	biological_process	0.49057	1	1	1139	10	17364	1	Cluster-17998.0	0
GO:0060070	canonical Wnt signaling pathway	biological_process	0.49057	1	1	1139	10	17364	1	Cluster-17998.0	0
GO:0060828	regulation of canonical Wnt signaling pathway	biological_process	0.49057	1	1	1139	10	17364	1	Cluster-17998.0	0
GO:0090263	positive regulation of canonical Wnt signaling pathway	biological_process	0.49057	1	1	1139	10	17364	1	Cluster-17998.0	0
GO:0051345	positive regulation of hydrolase activity	biological_process	0.49071	1	1	1139	11	17364	0		1	Cluster-14550.1976
GO:0043281	regulation of cysteine-type endopeptidase activity involved in apoptotic process	biological_process	0.491	1	1	1139	10	17364	0		1	Cluster-14550.1976
GO:0052547	regulation of peptidase activity	biological_process	0.491	1	1	1139	10	17364	0		1	Cluster-14550.1976
GO:0052548	regulation of endopeptidase activity	biological_process	0.491	1	1	1139	10	17364	0		1	Cluster-14550.1976
GO:2000116	regulation of cysteine-type endopeptidase activity	biological_process	0.491	1	1	1139	10	17364	0		1	Cluster-14550.1976
GO:0010340	carboxyl-O-methyltransferase activity	molecular_function	0.49334	1	3	1139	42	17364	2	Cluster-14550.18216,Cluster-14550.12774	1	Cluster-14550.18626
GO:0051998	protein carboxyl O-methyltransferase activity	molecular_function	0.49334	1	3	1139	42	17364	2	Cluster-14550.18216,Cluster-14550.12774	1	Cluster-14550.18626
GO:0070403	NAD+ binding	molecular_function	0.49401	1	1	1139	11	17364	1	Cluster-21570.0	0
GO:0046915	transition metal ion transmembrane transporter activity	molecular_function	0.49479	1	7	1139	104	17364	5	Cluster-14550.21547,Cluster-14550.29920,Cluster-23967.0,Cluster-15674.0,Cluster-13056.0	2	Cluster-14550.22726,Cluster-23606.0
GO:1901565	organonitrogen compound catabolic process	biological_process	0.49641	1	13	1139	194	17364	9	Cluster-15325.0,Cluster-14550.14223,Cluster-14550.5536,Cluster-18983.0,Cluster-18993.0,Cluster-14550.2959,Cluster-16877.1,Cluster-14550.4218,Cluster-16877.0	4	Cluster-14550.16492,Cluster-14550.18915,Cluster-14550.25727,Cluster-14550.14923
GO:0044255	cellular lipid metabolic process	biological_process	0.49642	1	31	1139	483	17364	15	Cluster-14550.22817,Cluster-14550.21472,Cluster-14550.17292,Cluster-22589.0,Cluster-14550.12157,Cluster-14550.4218,Cluster-14550.3904,Cluster-14550.12179,Cluster-14550.1649,Cluster-14550.2959,Cluster-18983.0,Cluster-8288.0,Cluster-14550.5536,Cluster-14550.851,Cluster-4402.0	16	Cluster-14550.7564,Cluster-14550.20715,Cluster-14550.27993,Cluster-14550.16492,Cluster-14550.29024,Cluster-14550.11186,Cluster-14550.13840,Cluster-14550.3241,Cluster-14550.25727,Cluster-14550.28331,Cluster-14550.20388,Cluster-14550.25611,Cluster-14550.7407,Cluster-14550.16907,Cluster-3871.0,Cluster-14550.14104
GO:0010558	negative regulation of macromolecule biosynthetic process	biological_process	0.4971	1	5	1139	71	17364	5	Cluster-14550.3453,Cluster-14550.21312,Cluster-14550.3067,Cluster-14550.993,Cluster-22895.0	0
GO:0031327	negative regulation of cellular biosynthetic process	biological_process	0.4971	1	5	1139	71	17364	5	Cluster-14550.21312,Cluster-14550.3453,Cluster-14550.993,Cluster-14550.3067,Cluster-22895.0	0
GO:0051172	negative regulation of nitrogen compound metabolic process	biological_process	0.4971	1	5	1139	71	17364	5	Cluster-14550.21312,Cluster-14550.3453,Cluster-14550.993,Cluster-14550.3067,Cluster-22895.0	0
GO:2000113	negative regulation of cellular macromolecule biosynthetic process	biological_process	0.4971	1	5	1139	71	17364	5	Cluster-22895.0,Cluster-14550.21312,Cluster-14550.3453,Cluster-14550.993,Cluster-14550.3067	0
GO:0018196	peptidyl-asparagine modification	biological_process	0.49743	1	1	1139	11	17364	1	Cluster-24470.0	0
GO:0018279	protein N-linked glycosylation via asparagine	biological_process	0.49743	1	1	1139	11	17364	1	Cluster-24470.0	0
GO:0019068	virion assembly	biological_process	0.49772	1	4	1139	58	17364	3	Cluster-14550.24852,Cluster-14550.27346,Cluster-14550.12065	1	Cluster-14550.3411
GO:0008565	protein transporter activity	molecular_function	0.49817	1	5	1139	72	17364	0		5	Cluster-14550.29656,Cluster-14550.29116,Cluster-8016.0,Cluster-14550.5084,Cluster-4273.1
GO:0019887	protein kinase regulator activity	molecular_function	0.49945	1	2	1139	27	17364	2	Cluster-17978.0,Cluster-14550.5190	0
GO:0006749	glutathione metabolic process	biological_process	0.50003	1	3	1139	41	17364	1	Cluster-16456.2	2	Cluster-24485.1,Cluster-9105.1
GO:0019238	cyclohydrolase activity	molecular_function	0.50147	1	1	1139	10	17364	1	Cluster-11511.0	0
GO:0048500	signal recognition particle	cellular_component	0.50243	1	2	1139	25	17364	0		2	Cluster-14550.19733,Cluster-14550.543
GO:0015749	monosaccharide transport	biological_process	0.50291	1	1	1139	13	17364	0		1	Cluster-14550.19013
GO:0022610	biological adhesion	biological_process	0.50413	1	12	1139	191	17364	6	Cluster-14550.24299,Cluster-14550.8937,Cluster-11890.0,Cluster-14439.0,Cluster-24247.0,Cluster-14550.12513	6	Cluster-14550.14713,Cluster-14550.26532,Cluster-14550.28842,Cluster-18433.0,Cluster-14550.7601,Cluster-14550.23967
GO:0008152	metabolic process	biological_process	0.50522	1	597	1139	9152	17364	372	Cluster-14550.25780,Cluster-2424.0,Cluster-3618.0,Cluster-20776.0,Cluster-15674.0,Cluster-21430.0,Cluster-14550.12970,Cluster-21413.0,Cluster-13003.0,Cluster-14550.29222,Cluster-14550.12282,Cluster-14550.25778,Cluster-14550.5819,Cluster-14550.24406,Cluster-14550.4395,Cluster-14550.14147,Cluster-14550.8624,Cluster-14550.14223,Cluster-13625.0,Cluster-24470.0,Cluster-24708.0,Cluster-14550.4218,Clust…	225	Cluster-14550.14020,Cluster-11850.1,Cluster-14550.3002,Cluster-11108.0,Cluster-9105.1,Cluster-14550.24818,Cluster-14550.23265,Cluster-14550.23251,Cluster-14550.92,Cluster-14550.26554,Cluster-14550.20571,Cluster-23832.2,Cluster-14550.9993,Cluster-14550.1515,Cluster-14550.13758,Cluster-3206.0,Cluster-14550.11014,Cluster-14550.14476,Cluster-14550.15696,Cluster-14550.21743,Cluster-17396.0,Cluster-145…
GO:0019229	regulation of vasoconstriction	biological_process	0.50789	1	1	1139	10	17364	0		1	Cluster-14550.16763
GO:0042310	vasoconstriction	biological_process	0.50789	1	1	1139	10	17364	0		1	Cluster-14550.16763
GO:0009236	cobalamin biosynthetic process	biological_process	0.50863	1	2	1139	30	17364	0		2	Cluster-14550.27397,Cluster-14550.1948
GO:0033176	proton-transporting V-type ATPase complex	cellular_component	0.5088	1	4	1139	60	17364	3	Cluster-14550.4807,Cluster-14550.3453,Cluster-14550.21312	1	Cluster-14550.18029
GO:0071826	ribonucleoprotein complex subunit organization	biological_process	0.51003	1	1	1139	11	17364	1	Cluster-14550.6351	0
GO:0000103	sulfate assimilation	biological_process	0.51035	1	2	1139	28	17364	1	Cluster-14550.12418	1	Cluster-14550.12783
GO:0004020	adenylylsulfate kinase activity	molecular_function	0.51035	1	2	1139	28	17364	1	Cluster-14550.12418	1	Cluster-14550.12783
GO:0044446	intracellular organelle part	cellular_component	0.51182	1	109	1139	1746	17364	71	Cluster-3618.0,Cluster-14550.4462,Cluster-12681.0,Cluster-14550.14045,Cluster-14550.18961,Cluster-14550.28751,Cluster-20695.0,Cluster-14550.6225,Cluster-14550.7538,Cluster-10890.0,Cluster-14550.9128,Cluster-14031.1,Cluster-2023.0,Cluster-24678.0,Cluster-14550.22508,Cluster-2448.0,Cluster-14550.21312,Cluster-14550.16305,Cluster-14550.6338,Cluster-14550.21603,Cluster-24779.0,Cluster-14550.15394,Clu…	38	Cluster-14550.18122,Cluster-11850.1,Cluster-14550.14020,Cluster-14550.16768,Cluster-14550.24818,Cluster-14550.29656,Cluster-14550.9993,Cluster-14550.7909,Cluster-14550.14012,Cluster-14550.11961,Cluster-14550.18681,Cluster-14550.13963,Cluster-14550.13023,Cluster-14550.18291,Cluster-14550.18760,Cluster-14550.23320,Cluster-14550.9036,Cluster-7476.0,Cluster-14550.2376,Cluster-14550.22726,Cluster-1455…
GO:0016021	integral component of membrane	cellular_component	0.51208	1	172	1139	2718	17364	86	Cluster-14550.14636,Cluster-2090.0,Cluster-21723.0,Cluster-13056.0,Cluster-11766.0,Cluster-14550.11440,Cluster-12876.0,Cluster-14550.16147,Cluster-20058.4,Cluster-9585.0,Cluster-14550.7679,Cluster-22343.0,Cluster-14550.16115,Cluster-13246.1,Cluster-16464.0,Cluster-14550.23664,Cluster-14550.1665,Cluster-14550.23398,Cluster-14550.2446,Cluster-14550.24512,Cluster-20787.0,Cluster-1470.0,Cluster-24358…	86	Cluster-14550.14076,Cluster-14550.22507,Cluster-14550.1061,Cluster-14550.13818,Cluster-14550.14713,Cluster-14550.22506,Cluster-14550.15012,Cluster-17181.0,Cluster-14550.12146,Cluster-14550.10033,Cluster-14550.12687,Cluster-14550.14149,Cluster-8965.0,Cluster-15153.0,Cluster-14550.18760,Cluster-14550.21499,Cluster-14550.12645,Cluster-14550.13023,Cluster-14550.18291,Cluster-14550.14112,Cluster-14550…
GO:0019072	viral genome packaging	biological_process	0.5122	1	1	1139	13	17364	0		1	Cluster-14550.3411
GO:0008272	sulfate transport	biological_process	0.51263	1	1	1139	12	17364	1	Cluster-21723.0	0
GO:0015116	sulfate transmembrane transporter activity	molecular_function	0.51263	1	1	1139	12	17364	1	Cluster-21723.0	0
GO:0008443	phosphofructokinase activity	molecular_function	0.51414	1	1	1139	12	17364	1	Cluster-14550.12418	0
GO:0022008	neurogenesis	biological_process	0.51454	1	2	1139	27	17364	2	Cluster-14550.18261,Cluster-14550.8824	0
GO:0030182	neuron differentiation	biological_process	0.51454	1	2	1139	27	17364	2	Cluster-14550.8824,Cluster-14550.18261	0
GO:0048699	generation of neurons	biological_process	0.51454	1	2	1139	27	17364	2	Cluster-14550.18261,Cluster-14550.8824	0
GO:0000785	chromatin	cellular_component	0.51684	1	2	1139	30	17364	2	Cluster-14550.6635,Cluster-14550.27093	0
GO:0031224	intrinsic component of membrane	cellular_component	0.5173	1	173	1139	2736	17364	87	Cluster-13246.1,Cluster-14550.23664,Cluster-16464.0,Cluster-22343.0,Cluster-14550.16115,Cluster-14550.7679,Cluster-9585.0,Cluster-14550.4673,Cluster-24358.0,Cluster-1470.0,Cluster-14550.17292,Cluster-14550.23398,Cluster-14550.1665,Cluster-20787.0,Cluster-14550.24512,Cluster-14550.2446,Cluster-21723.0,Cluster-2090.0,Cluster-14550.14636,Cluster-14550.16147,Cluster-20058.4,Cluster-11766.0,Cluster-13…	86	Cluster-14550.14112,Cluster-14550.3411,Cluster-15153.0,Cluster-14550.18760,Cluster-8965.0,Cluster-14550.14149,Cluster-14550.12645,Cluster-14550.13023,Cluster-14550.18291,Cluster-14550.21499,Cluster-14550.14363,Cluster-14550.28811,Cluster-14550.808,Cluster-14550.22110,Cluster-14550.20289,Cluster-14550.26284,Cluster-14550.22726,Cluster-14550.13818,Cluster-14550.15012,Cluster-14550.22506,Cluster-145…
GO:0015291	secondary active transmembrane transporter activity	molecular_function	0.51801	1	6	1139	94	17364	3	Cluster-14550.1887,Cluster-20660.0,Cluster-16201.0	3	Cluster-17478.2,Cluster-14550.130,Cluster-14550.20342
GO:0003857	3-hydroxyacyl-CoA dehydrogenase activity	molecular_function	0.5194	1	5	1139	70	17364	4	Cluster-14550.2959,Cluster-14550.5536,Cluster-14550.4218,Cluster-18983.0	1	Cluster-14550.16492
GO:0006766	vitamin metabolic process	biological_process	0.52035	1	15	1139	243	17364	10	Cluster-14550.21741,Cluster-14550.4218,Cluster-16328.0,Cluster-14550.16154,Cluster-14550.12157,Cluster-14550.2959,Cluster-14550.15624,Cluster-20787.0,Cluster-14550.2961,Cluster-14550.5536	5	Cluster-14550.22506,Cluster-14550.13840,Cluster-14550.1948,Cluster-14550.27397,Cluster-14550.12146
GO:0006767	water-soluble vitamin metabolic process	biological_process	0.52035	1	15	1139	243	17364	10	Cluster-14550.15624,Cluster-14550.2959,Cluster-14550.12157,Cluster-14550.16154,Cluster-16328.0,Cluster-14550.21741,Cluster-14550.4218,Cluster-14550.5536,Cluster-14550.2961,Cluster-20787.0	5	Cluster-14550.13840,Cluster-14550.22506,Cluster-14550.12146,Cluster-14550.27397,Cluster-14550.1948
GO:0017148	negative regulation of translation	biological_process	0.52155	1	1	1139	10	17364	1	Cluster-14550.3067	0
GO:0034249	negative regulation of cellular amide metabolic process	biological_process	0.52155	1	1	1139	10	17364	1	Cluster-14550.3067	0
GO:0006650	glycerophospholipid metabolic process	biological_process	0.52531	1	7	1139	110	17364	4	Cluster-4402.0,Cluster-14550.1649,Cluster-14550.3904,Cluster-14550.17292	3	Cluster-14550.29024,Cluster-14550.11186,Cluster-14550.20715
GO:0048285	organelle fission	biological_process	0.5255	1	6	1139	91	17364	4	Cluster-18631.0,Cluster-14550.21312,Cluster-14031.1,Cluster-14550.28751	2	Cluster-14550.18667,Cluster-14550.18291
GO:0010496	intercellular transport	biological_process	0.52567	1	2	1139	28	17364	1	Cluster-14550.23664	1	Cluster-14550.20289
GO:0044000	movement in host	biological_process	0.52567	1	2	1139	28	17364	1	Cluster-14550.23664	1	Cluster-14550.20289
GO:0046739	transport of virus in multicellular host	biological_process	0.52567	1	2	1139	28	17364	1	Cluster-14550.23664	1	Cluster-14550.20289
GO:0046740	transport of virus in host, cell to cell	biological_process	0.52567	1	2	1139	28	17364	1	Cluster-14550.23664	1	Cluster-14550.20289
GO:0051814	movement in other organism involved in symbiotic interaction	biological_process	0.52567	1	2	1139	28	17364	1	Cluster-14550.23664	1	Cluster-14550.20289
GO:1902586	multi-organism intercellular transport	biological_process	0.52567	1	2	1139	28	17364	1	Cluster-14550.23664	1	Cluster-14550.20289
GO:0007017	microtubule-based process	biological_process	0.52622	1	11	1139	176	17364	10	Cluster-14550.6332,Cluster-3979.0,Cluster-14031.1,Cluster-9585.0,Cluster-14550.14145,Cluster-14550.4462,Cluster-14997.0,Cluster-14550.21603,Cluster-14550.27262,Cluster-5475.0	1	Cluster-14550.8333
GO:0006550	isoleucine catabolic process	biological_process	0.52686	1	5	1139	71	17364	4	Cluster-18983.0,Cluster-14550.4218,Cluster-14550.5536,Cluster-14550.2959	1	Cluster-14550.16492
GO:0006552	leucine catabolic process	biological_process	0.52686	1	5	1139	71	17364	4	Cluster-14550.4218,Cluster-18983.0,Cluster-14550.2959,Cluster-14550.5536	1	Cluster-14550.16492
GO:0006574	valine catabolic process	biological_process	0.52686	1	5	1139	71	17364	4	Cluster-14550.2959,Cluster-14550.5536,Cluster-14550.4218,Cluster-18983.0	1	Cluster-14550.16492
GO:0009083	branched-chain amino acid catabolic process	biological_process	0.52686	1	5	1139	71	17364	4	Cluster-18983.0,Cluster-14550.4218,Cluster-14550.5536,Cluster-14550.2959	1	Cluster-14550.16492
GO:0005185	neurohypophyseal hormone activity	molecular_function	0.52748	1	1	1139	11	17364	0		1	Cluster-14550.9406
GO:0009186	deoxyribonucleoside diphosphate metabolic process	biological_process	0.52888	1	1	1139	11	17364	0		1	Cluster-11108.0
GO:0004714	transmembrane receptor protein tyrosine kinase activity	molecular_function	0.52989	1	1	1139	12	17364	1	Cluster-14550.22817	0
GO:0048029	monosaccharide binding	molecular_function	0.53026	1	1	1139	13	17364	0		1	Cluster-14550.18637
GO:0016999	antibiotic metabolic process	biological_process	0.53041	1	1	1139	11	17364	0		1	Cluster-14550.18031
GO:0017000	antibiotic biosynthetic process	biological_process	0.53041	1	1	1139	11	17364	0		1	Cluster-14550.18031
GO:0017144	drug metabolic process	biological_process	0.53041	1	1	1139	11	17364	0		1	Cluster-14550.18031
GO:0018580	nitronate monooxygenase activity	molecular_function	0.53086	1	1	1139	11	17364	1	Cluster-14550.17970	0
GO:0008556	potassium-transporting ATPase activity	molecular_function	0.53382	1	1	1139	11	17364	1	Cluster-14550.14025	0
GO:0033588	Elongator holoenzyme complex	cellular_component	0.5343	1	1	1139	11	17364	1	Cluster-14550.23395	0
GO:0050793	regulation of developmental process	biological_process	0.53474	1	2	1139	27	17364	2	Cluster-14550.8937,Cluster-24247.0	0
GO:0006084	acetyl-CoA metabolic process	biological_process	0.53501	1	1	1139	12	17364	1	Cluster-14550.24512	0
GO:0015850	organic hydroxy compound transport	biological_process	0.53614	1	1	1139	12	17364	1	Cluster-14550.24512	0
GO:0005786	signal recognition particle, endoplasmic reticulum targeting	cellular_component	0.53668	1	1	1139	11	17364	0		1	Cluster-14550.543
GO:0009142	nucleoside triphosphate biosynthetic process	biological_process	0.53686	1	8	1139	122	17364	5	Cluster-14550.8586,Cluster-14550.8917,Cluster-2555.0,Cluster-18855.0,Cluster-14550.8249	3	Cluster-14550.19777,Cluster-14550.9993,Cluster-14550.14613
GO:0009145	purine nucleoside triphosphate biosynthetic process	biological_process	0.53686	1	8	1139	122	17364	5	Cluster-18855.0,Cluster-14550.8249,Cluster-14550.8586,Cluster-14550.8917,Cluster-2555.0	3	Cluster-14550.14613,Cluster-14550.9993,Cluster-14550.19777
GO:0009201	ribonucleoside triphosphate biosynthetic process	biological_process	0.53686	1	8	1139	122	17364	5	Cluster-14550.8917,Cluster-2555.0,Cluster-14550.8586,Cluster-14550.8249,Cluster-18855.0	3	Cluster-14550.19777,Cluster-14550.9993,Cluster-14550.14613
GO:0009206	purine ribonucleoside triphosphate biosynthetic process	biological_process	0.53686	1	8	1139	122	17364	5	Cluster-14550.8917,Cluster-2555.0,Cluster-14550.8586,Cluster-14550.8249,Cluster-18855.0	3	Cluster-14550.19777,Cluster-14550.9993,Cluster-14550.14613
GO:0007399	nervous system development	biological_process	0.53722	1	2	1139	28	17364	2	Cluster-14550.18261,Cluster-14550.8824	0
GO:0051539	4 iron, 4 sulfur cluster binding	molecular_function	0.53807	1	2	1139	26	17364	2	Cluster-14550.290,Cluster-14550.3494	0
GO:0004872	receptor activity	molecular_function	0.53935	1	36	1139	554	17364	22	Cluster-17808.0,Cluster-17337.0,Cluster-3376.0,Cluster-14550.28041,Cluster-8950.0,Cluster-14550.2446,Cluster-3927.0,Cluster-8950.1,Cluster-14550.10665,Cluster-14550.7679,Cluster-11037.0,Cluster-18165.4,Cluster-11766.0,Cluster-21032.0,Cluster-14550.22817,Cluster-10482.0,Cluster-22069.0,Cluster-14550.1887,Cluster-11731.0,Cluster-14007.0,Cluster-14550.4868,Cluster-24527.0	14	Cluster-23490.1,Cluster-14550.23817,Cluster-14550.14248,Cluster-14550.14897,Cluster-14550.14112,Cluster-14550.12645,Cluster-14550.21754,Cluster-14550.15695,Cluster-14550.12687,Cluster-14550.15696,Cluster-14550.10033,Cluster-14550.13818,Cluster-14550.1061,Cluster-14550.23580
GO:0030474	spindle pole body duplication	biological_process	0.53951	1	1	1139	13	17364	1	Cluster-5475.0	0
GO:0051300	spindle pole body organization	biological_process	0.53951	1	1	1139	13	17364	1	Cluster-5475.0	0
GO:0071804	cellular potassium ion transport	biological_process	0.54025	1	1	1139	12	17364	1	Cluster-14550.13120	0
GO:0071805	potassium ion transmembrane transport	biological_process	0.54025	1	1	1139	12	17364	1	Cluster-14550.13120	0
GO:0006023	aminoglycan biosynthetic process	biological_process	0.54325	1	4	1139	65	17364	2	Cluster-15702.0,Cluster-13514.0	2	Cluster-14550.19683,Cluster-18762.0
GO:0030269	tetrahydromethanopterin S-methyltransferase activity	molecular_function	0.54379	1	1	1139	14	17364	0		1	Cluster-14550.22506
GO:0042086	5-methyl-5,6,7,8-tetrahydromethanopterin-dependent methyltransferase activity	molecular_function	0.54379	1	1	1139	14	17364	0		1	Cluster-14550.22506
GO:0031300	intrinsic component of organelle membrane	cellular_component	0.54401	1	6	1139	94	17364	2	Cluster-14550.9128,Cluster-14550.28751	4	Cluster-14550.18291,Cluster-14550.22726,Cluster-14550.23320,Cluster-14550.7909
GO:0031301	integral component of organelle membrane	cellular_component	0.54401	1	6	1139	94	17364	2	Cluster-14550.9128,Cluster-14550.28751	4	Cluster-14550.23320,Cluster-14550.7909,Cluster-14550.22726,Cluster-14550.18291
GO:0065003	macromolecular complex assembly	biological_process	0.54504	1	20	1139	323	17364	15	Cluster-18903.0,Cluster-2144.0,Cluster-14550.5979,Cluster-14550.6351,Cluster-14550.14045,Cluster-14550.6332,Cluster-14550.8937,Cluster-14550.21312,Cluster-14550.24299,Cluster-5475.0,Cluster-14550.6635,Cluster-14492.0,Cluster-14550.14145,Cluster-14550.22817,Cluster-14550.21472	5	Cluster-14550.2349,Cluster-14550.14713,Cluster-11014.0,Cluster-14550.13840,Cluster-14550.26950
GO:0046983	protein dimerization activity	molecular_function	0.54546	1	14	1139	219	17364	11	Cluster-21674.0,Cluster-14550.14145,Cluster-14550.14045,Cluster-24247.0,Cluster-14550.4194,Cluster-5475.0,Cluster-14550.8937,Cluster-14550.24299,Cluster-14275.0,Cluster-14550.4147,Cluster-14492.0	3	Cluster-14550.5084,Cluster-14550.14713,Cluster-14550.2064
GO:0005789	endoplasmic reticulum membrane	cellular_component	0.546	1	14	1139	229	17364	6	Cluster-14550.25804,Cluster-14550.16305,Cluster-24470.0,Cluster-2670.0,Cluster-14550.25512,Cluster-14550.17292	8	Cluster-14550.543,Cluster-14550.20715,Cluster-14550.22726,Cluster-14550.28811,Cluster-7476.0,Cluster-8016.0,Cluster-14550.7909,Cluster-14550.23320
GO:0042178	xenobiotic catabolic process	biological_process	0.54724	1	1	1139	11	17364	1	Cluster-15845.0	0
GO:0060590	ATPase regulator activity	molecular_function	0.54776	1	3	1139	45	17364	3	Cluster-14550.14145,Cluster-19391.0,Cluster-14550.14045	0
GO:0042157	lipoprotein metabolic process	biological_process	0.54879	1	6	1139	92	17364	4	Cluster-14550.17292,Cluster-23522.0,Cluster-14550.14145,Cluster-14550.14045	2	Cluster-14550.14713,Cluster-14550.20715
GO:0019953	sexual reproduction	biological_process	0.54957	1	4	1139	64	17364	4	Cluster-11712.0,Cluster-20053.0,Cluster-14550.19636,Cluster-14550.8937	0
GO:0006354	DNA-templated transcription, elongation	biological_process	0.54968	1	2	1139	30	17364	1	Cluster-10976.0	1	Cluster-14550.15012
GO:0006576	cellular biogenic amine metabolic process	biological_process	0.55079	1	13	1139	196	17364	10	Cluster-23967.0,Cluster-15674.0,Cluster-14550.2959,Cluster-14550.21547,Cluster-14550.3944,Cluster-14550.4218,Cluster-14550.5536,Cluster-14550.22966,Cluster-18983.0,Cluster-14550.29920	3	Cluster-17181.0,Cluster-14550.16492,Cluster-14550.17739
GO:0044106	cellular amine metabolic process	biological_process	0.55079	1	13	1139	196	17364	10	Cluster-14550.21547,Cluster-14550.4218,Cluster-14550.3944,Cluster-23967.0,Cluster-14550.2959,Cluster-15674.0,Cluster-18983.0,Cluster-14550.29920,Cluster-14550.5536,Cluster-14550.22966	3	Cluster-14550.17739,Cluster-17181.0,Cluster-14550.16492
GO:0009890	negative regulation of biosynthetic process	biological_process	0.55099	1	5	1139	75	17364	5	Cluster-14550.21312,Cluster-14550.3453,Cluster-14550.993,Cluster-14550.3067,Cluster-22895.0	0
GO:0046486	glycerolipid metabolic process	biological_process	0.55112	1	12	1139	197	17364	4	Cluster-4402.0,Cluster-14550.1649,Cluster-14550.3904,Cluster-14550.17292	8	Cluster-14550.11186,Cluster-14550.29024,Cluster-14550.20715,Cluster-14550.28331,Cluster-14550.25727,Cluster-14550.7564,Cluster-14550.14104,Cluster-14550.16907
GO:0098589	membrane region	cellular_component	0.55251	1	1	1139	12	17364	1	Cluster-14550.9214	0
GO:0071941	nitrogen cycle metabolic process	biological_process	0.55283	1	2	1139	27	17364	2	Cluster-14550.25272,Cluster-15845.0	0
GO:0070271	protein complex biogenesis	biological_process	0.55466	1	19	1139	309	17364	14	Cluster-14550.8937,Cluster-14550.24299,Cluster-14550.21312,Cluster-14550.19718,Cluster-5475.0,Cluster-14550.6635,Cluster-14492.0,Cluster-14550.14145,Cluster-14550.22817,Cluster-18903.0,Cluster-2144.0,Cluster-14550.5979,Cluster-14550.14045,Cluster-14550.6332	5	Cluster-14550.13840,Cluster-14550.26950,Cluster-14550.2349,Cluster-14550.14713,Cluster-11014.0
GO:0046782	regulation of viral transcription	biological_process	0.55548	1	1	1139	13	17364	0		1	Cluster-14550.18358
GO:1903900	regulation of viral life cycle	biological_process	0.55548	1	1	1139	13	17364	0		1	Cluster-14550.18358
GO:0015098	molybdate ion transmembrane transporter activity	molecular_function	0.5562	1	1	1139	11	17364	1	Cluster-14550.16115	0
GO:0015689	molybdate ion transport	biological_process	0.5562	1	1	1139	11	17364	1	Cluster-14550.16115	0
GO:0009152	purine ribonucleotide biosynthetic process	biological_process	0.55623	1	10	1139	159	17364	6	Cluster-14550.8586,Cluster-14550.8917,Cluster-2555.0,Cluster-18855.0,Cluster-14550.8249,Cluster-14550.23703	4	Cluster-14550.9638,Cluster-14550.19777,Cluster-14550.9993,Cluster-14550.14613
GO:0045934	negative regulation of nucleobase-containing compound metabolic process	biological_process	0.55757	1	4	1139	61	17364	4	Cluster-14550.3453,Cluster-14550.21312,Cluster-14550.993,Cluster-22895.0	0
GO:0042651	thylakoid membrane	cellular_component	0.55783	1	1	1139	13	17364	0		1	Cluster-14550.857
GO:0006544	glycine metabolic process	biological_process	0.55909	1	2	1139	29	17364	2	Cluster-14550.290,Cluster-14550.14223	0
GO:0032993	protein-DNA complex	cellular_component	0.55986	1	1	1139	12	17364	1	Cluster-14550.6635	0
GO:0016679	oxidoreductase activity, acting on diphenols and related substances as donors	molecular_function	0.55987	1	3	1139	46	17364	0		3	Cluster-14550.23308,Cluster-14550.5267,Cluster-14550.9406
GO:0006563	L-serine metabolic process	biological_process	0.5601	1	2	1139	29	17364	2	Cluster-14550.14223,Cluster-14550.290	0
GO:0008083	growth factor activity	molecular_function	0.56178	1	3	1139	46	17364	2	Cluster-21413.0,Cluster-14550.7491	1	Cluster-14550.1976
GO:0019208	phosphatase regulator activity	molecular_function	0.56489	1	1	1139	14	17364	1	Cluster-14550.7538	0
GO:0019062	virion attachment to host cell	biological_process	0.56539	1	1	1139	12	17364	0		1	Cluster-14550.7601
GO:0044406	adhesion of symbiont to host	biological_process	0.56539	1	1	1139	12	17364	0		1	Cluster-14550.7601
GO:0044650	adhesion of symbiont to host cell	biological_process	0.56539	1	1	1139	12	17364	0		1	Cluster-14550.7601
GO:0044093	positive regulation of molecular function	biological_process	0.56615	1	2	1139	31	17364	1	Cluster-14550.13120	1	Cluster-14550.1976
GO:0006644	phospholipid metabolic process	biological_process	0.56621	1	10	1139	166	17364	5	Cluster-14550.22817,Cluster-14550.17292,Cluster-14550.3904,Cluster-14550.1649,Cluster-4402.0	5	Cluster-14550.28331,Cluster-14550.20715,Cluster-14550.11186,Cluster-14550.29024,Cluster-14550.16907
GO:0005887	integral component of plasma membrane	cellular_component	0.56675	1	9	1139	147	17364	6	Cluster-14550.22817,Cluster-14550.14025,Cluster-14550.11440,Cluster-14550.7491,Cluster-14550.24512,Cluster-14550.24267	3	Cluster-14550.17093,Cluster-14550.3411,Cluster-24888.0
GO:0022414	reproductive process	biological_process	0.56706	1	5	1139	83	17364	4	Cluster-11712.0,Cluster-20053.0,Cluster-14550.8937,Cluster-14550.19636	1	Cluster-14550.15696
GO:1901682	sulfur compound transmembrane transporter activity	molecular_function	0.56714	1	1	1139	14	17364	1	Cluster-21723.0	0
GO:0005578	proteinaceous extracellular matrix	cellular_component	0.5676	1	3	1139	51	17364	3	Cluster-14550.1559,Cluster-2194.0,Cluster-14550.14025	0
GO:0004620	phospholipase activity	molecular_function	0.56795	1	1	1139	15	17364	0		1	Cluster-14550.28331
GO:0016758	transferase activity, transferring hexosyl groups	molecular_function	0.56847	1	12	1139	201	17364	7	Cluster-22895.0,Cluster-14657.0,Cluster-3618.0,Cluster-14550.6297,Cluster-14550.23664,Cluster-19833.0,Cluster-14550.24489	5	Cluster-14550.6129,Cluster-14550.15136,Cluster-14550.15135,Cluster-14550.13806,Cluster-14550.14776
GO:0034599	cellular response to oxidative stress	biological_process	0.57006	1	1	1139	12	17364	0		1	Cluster-8016.0
GO:0044703	multi-organism reproductive process	biological_process	0.57193	1	4	1139	66	17364	4	Cluster-20053.0,Cluster-14550.8937,Cluster-14550.19636,Cluster-11712.0	0
GO:0009156	ribonucleoside monophosphate biosynthetic process	biological_process	0.57289	1	9	1139	142	17364	5	Cluster-14550.8586,Cluster-14550.8917,Cluster-18855.0,Cluster-14550.8249,Cluster-14550.23703	4	Cluster-14550.9638,Cluster-14550.19777,Cluster-14550.9993,Cluster-14550.14613
GO:0019207	kinase regulator activity	molecular_function	0.57365	1	2	1139	32	17364	2	Cluster-17978.0,Cluster-14550.5190	0
GO:0000346	transcription export complex	cellular_component	0.5749	1	1	1139	12	17364	1	Cluster-22895.0	0
GO:0000445	THO complex part of transcription export complex	cellular_component	0.5749	1	1	1139	12	17364	1	Cluster-22895.0	0
GO:0009235	cobalamin metabolic process	biological_process	0.57494	1	2	1139	33	17364	0		2	Cluster-14550.1948,Cluster-14550.27397
GO:0000041	transition metal ion transport	biological_process	0.57561	1	7	1139	112	17364	5	Cluster-14550.21547,Cluster-14550.29920,Cluster-23967.0,Cluster-13056.0,Cluster-15674.0	2	Cluster-14550.22726,Cluster-23606.0
GO:0031226	intrinsic component of plasma membrane	cellular_component	0.5764	1	9	1139	148	17364	6	Cluster-14550.24267,Cluster-14550.14025,Cluster-14550.22817,Cluster-14550.11440,Cluster-14550.7491,Cluster-14550.24512	3	Cluster-24888.0,Cluster-14550.3411,Cluster-14550.17093
GO:0008013	beta-catenin binding	molecular_function	0.57781	1	1	1139	13	17364	0		1	Cluster-14550.15896
GO:0016342	catenin complex	cellular_component	0.57781	1	1	1139	13	17364	0		1	Cluster-14550.15896
GO:0044422	organelle part	cellular_component	0.57823	1	109	1139	1771	17364	71	Cluster-24779.0,Cluster-14550.15394,Cluster-13680.0,Cluster-14550.5693,Cluster-14550.27093,Cluster-14550.2643,Cluster-13823.0,Cluster-2417.0,Cluster-14550.25804,Cluster-24593.1,Cluster-14550.13351,Cluster-14550.19718,Cluster-11098.1,Cluster-14550.8937,Cluster-14550.24299,Cluster-24470.0,Cluster-3618.0,Cluster-14550.4462,Cluster-12681.0,Cluster-14550.14045,Cluster-14550.18961,Cluster-14550.28751,C…	38	Cluster-14550.9993,Cluster-14550.7909,Cluster-14550.14012,Cluster-14550.11961,Cluster-14550.18681,Cluster-14550.13963,Cluster-14550.18122,Cluster-11850.1,Cluster-14550.14020,Cluster-14550.16768,Cluster-14550.24818,Cluster-14550.29656,Cluster-14550.5084,Cluster-14550.23063,Cluster-14550.14713,Cluster-14550.15451,Cluster-14550.14107,Cluster-14550.13634,Cluster-14550.20715,Cluster-14550.543,Cluster-…
GO:0006032	chitin catabolic process	biological_process	0.57909	1	1	1139	12	17364	1	Cluster-18993.0	0
GO:0046348	amino sugar catabolic process	biological_process	0.57909	1	1	1139	12	17364	1	Cluster-18993.0	0
GO:1901072	glucosamine-containing compound catabolic process	biological_process	0.57909	1	1	1139	12	17364	1	Cluster-18993.0	0
GO:0006098	pentose-phosphate shunt	biological_process	0.58157	1	6	1139	94	17364	5	Cluster-14550.21608,Cluster-14550.4218,Cluster-14550.5536,Cluster-14550.2959,Cluster-14550.13790	1	Cluster-9105.1
GO:0010941	regulation of cell death	biological_process	0.58241	1	3	1139	49	17364	2	Cluster-18993.0,Cluster-16919.0	1	Cluster-14550.1976
GO:0042981	regulation of apoptotic process	biological_process	0.58241	1	3	1139	49	17364	2	Cluster-16919.0,Cluster-18993.0	1	Cluster-14550.1976
GO:0043067	regulation of programmed cell death	biological_process	0.58241	1	3	1139	49	17364	2	Cluster-16919.0,Cluster-18993.0	1	Cluster-14550.1976
GO:0006886	intracellular protein transport	biological_process	0.58248	1	27	1139	448	17364	16	Cluster-14550.14045,Cluster-16622.0,Cluster-14550.5850,Cluster-14550.9214,Cluster-14550.8537,Cluster-4402.0,Cluster-14362.0,Cluster-14550.22508,Cluster-14550.22817,Cluster-2448.0,Cluster-6487.0,Cluster-14550.14145,Cluster-14550.1649,Cluster-14550.6096,Cluster-14550.3904,Cluster-14550.8937	11	Cluster-14550.5084,Cluster-18762.0,Cluster-14550.798,Cluster-14550.14713,Cluster-14550.19733,Cluster-14550.11186,Cluster-14550.543,Cluster-14550.7355,Cluster-14550.29656,Cluster-8016.0,Cluster-17396.0
GO:0009292	genetic transfer	biological_process	0.58263	1	1	1139	12	17364	1	Cluster-14550.22477	0
GO:0004601	peroxidase activity	molecular_function	0.58329	1	2	1139	29	17364	1	Cluster-14550.22966	1	Cluster-14550.17739
GO:0006804	obsolete peroxidase reaction	biological_process	0.58329	1	2	1139	29	17364	1	Cluster-14550.22966	1	Cluster-14550.17739
GO:0004871	signal transducer activity	molecular_function	0.5837	1	42	1139	663	17364	26	Cluster-14550.2446,Cluster-14550.28041,Cluster-8950.0,Cluster-14550.21312,Cluster-3376.0,Cluster-17808.0,Cluster-17337.0,Cluster-14550.10665,Cluster-14550.7679,Cluster-3927.0,Cluster-8950.1,Cluster-14550.22817,Cluster-11766.0,Cluster-21032.0,Cluster-13056.0,Cluster-11037.0,Cluster-14550.8937,Cluster-18165.4,Cluster-14007.0,Cluster-11731.0,Cluster-14550.4868,Cluster-24527.0,Cluster-10482.0,Cluster…	16	Cluster-14550.14248,Cluster-14550.23817,Cluster-14550.14897,Cluster-23490.1,Cluster-14550.12645,Cluster-14550.21754,Cluster-14550.15695,Cluster-14550.14112,Cluster-14550.10033,Cluster-14550.12687,Cluster-14550.15696,Cluster-14550.1061,Cluster-14550.23580,Cluster-14550.5084,Cluster-14550.12783,Cluster-14550.13818
GO:0000151	ubiquitin ligase complex	cellular_component	0.58436	1	3	1139	51	17364	3	Cluster-14550.4882,Cluster-14550.19212,Cluster-24779.0	0
GO:0016645	oxidoreductase activity, acting on the CH-NH group of donors	molecular_function	0.58449	1	4	1139	63	17364	3	Cluster-14550.14472,Cluster-21702.0,Cluster-14550.15624	1	Cluster-14550.9420
GO:0044702	single organism reproductive process	biological_process	0.5871	1	4	1139	68	17364	4	Cluster-11712.0,Cluster-20053.0,Cluster-14550.19636,Cluster-14550.8937	0
GO:0042175	nuclear outer membrane-endoplasmic reticulum membrane network	cellular_component	0.58797	1	14	1139	236	17364	6	Cluster-14550.25512,Cluster-14550.17292,Cluster-14550.16305,Cluster-24470.0,Cluster-2670.0,Cluster-14550.25804	8	Cluster-14550.23320,Cluster-14550.7909,Cluster-14550.28811,Cluster-7476.0,Cluster-8016.0,Cluster-14550.22726,Cluster-14550.543,Cluster-14550.20715
GO:0005184	neuropeptide hormone activity	molecular_function	0.5891	1	2	1139	29	17364	1	Cluster-14550.15326	1	Cluster-14550.9406
GO:0031369	translation initiation factor binding	molecular_function	0.58912	1	1	1139	13	17364	1	Cluster-14550.3067	0
GO:0006694	steroid biosynthetic process	biological_process	0.58979	1	6	1139	95	17364	6	Cluster-14550.21171,Cluster-14550.16116,Cluster-14435.0,Cluster-14550.25371,Cluster-14550.12774,Cluster-14550.15220	0
GO:0042126	nitrate metabolic process	biological_process	0.58991	1	1	1139	13	17364	1	Cluster-14550.25272	0
GO:0042128	nitrate assimilation	biological_process	0.58991	1	1	1139	13	17364	1	Cluster-14550.25272	0
GO:0044429	mitochondrial part	cellular_component	0.58994	1	16	1139	265	17364	4	Cluster-14550.23066,Cluster-13680.0,Cluster-14550.19718,Cluster-14550.8249	12	Cluster-14550.9036,Cluster-14550.11961,Cluster-14550.9993,Cluster-14550.23063,Cluster-14550.28874,Cluster-8016.0,Cluster-17396.0,Cluster-14550.19777,Cluster-14550.14613,Cluster-14550.26377,Cluster-14550.16768,Cluster-14550.29656
GO:0016703	oxidoreductase activity, acting on single donors with incorporation of molecular oxygen, incorporation of one atom of oxygen (internal monooxygenases or internal mixed function oxidases)	molecular_function	0.59003	1	1	1139	13	17364	1	Cluster-14550.17970	0
GO:1903509	liposaccharide metabolic process	biological_process	0.59086	1	9	1139	152	17364	5	Cluster-4402.0,Cluster-14550.1649,Cluster-14550.3904,Cluster-14550.17292,Cluster-14550.22817	4	Cluster-14550.14104,Cluster-14550.11186,Cluster-14550.20715,Cluster-14550.25727
GO:0004549	tRNA-specific ribonuclease activity	molecular_function	0.59142	1	1	1139	15	17364	1	Cluster-2144.0	0
GO:1902555	endoribonuclease complex	cellular_component	0.59142	1	1	1139	15	17364	1	Cluster-2144.0	0
GO:0015985	energy coupled proton transport, down electrochemical gradient	biological_process	0.59287	1	7	1139	113	17364	4	Cluster-14550.8586,Cluster-18855.0,Cluster-14550.8249,Cluster-14550.8917	3	Cluster-14550.9993,Cluster-14550.19777,Cluster-14550.14613
GO:0015986	ATP synthesis coupled proton transport	biological_process	0.59287	1	7	1139	113	17364	4	Cluster-14550.8917,Cluster-18855.0,Cluster-14550.8249,Cluster-14550.8586	3	Cluster-14550.14613,Cluster-14550.9993,Cluster-14550.19777
GO:0044432	endoplasmic reticulum part	cellular_component	0.59316	1	14	1139	236	17364	6	Cluster-2670.0,Cluster-24470.0,Cluster-14550.16305,Cluster-14550.17292,Cluster-14550.25512,Cluster-14550.25804	8	Cluster-8016.0,Cluster-7476.0,Cluster-14550.28811,Cluster-14550.7909,Cluster-14550.23320,Cluster-14550.20715,Cluster-14550.543,Cluster-14550.22726
GO:0009396	folic acid-containing compound biosynthetic process	biological_process	0.59322	1	3	1139	49	17364	2	Cluster-14550.21741,Cluster-14550.15624	1	Cluster-14550.22506
GO:0018874	benzoate metabolic process	biological_process	0.59322	1	5	1139	76	17364	4	Cluster-14550.2959,Cluster-14550.5536,Cluster-14550.4218,Cluster-18983.0	1	Cluster-14550.16492
GO:0016627	oxidoreductase activity, acting on the CH-CH group of donors	molecular_function	0.59475	1	8	1139	126	17364	8	Cluster-11766.0,Cluster-14550.5536,Cluster-14550.12065,Cluster-14550.2959,Cluster-14550.17970,Cluster-16877.0,Cluster-14550.7854,Cluster-16877.1	0
GO:0070469	respiratory chain	cellular_component	0.59535	1	5	1139	83	17364	3	Cluster-14550.14013,Cluster-14550.17437,Cluster-13680.0	2	Cluster-14550.9036,Cluster-14550.28874
GO:0009163	nucleoside biosynthetic process	biological_process	0.59542	1	10	1139	160	17364	7	Cluster-14550.23703,Cluster-14550.8249,Cluster-18855.0,Cluster-2555.0,Cluster-14550.8917,Cluster-14550.14472,Cluster-14550.8586	3	Cluster-14550.14613,Cluster-14550.9993,Cluster-14550.19777
GO:0042455	ribonucleoside biosynthetic process	biological_process	0.59542	1	10	1139	160	17364	7	Cluster-18855.0,Cluster-14550.8249,Cluster-14550.23703,Cluster-14550.8917,Cluster-2555.0,Cluster-14550.14472,Cluster-14550.8586	3	Cluster-14550.14613,Cluster-14550.19777,Cluster-14550.9993
GO:0016042	lipid catabolic process	biological_process	0.59586	1	3	1139	53	17364	1	Cluster-14550.1455	2	Cluster-14550.16907,Cluster-14550.28331
GO:0051262	protein tetramerization	biological_process	0.59588	1	1	1139	15	17364	0		1	Cluster-14550.2349
GO:0015078	hydrogen ion transmembrane transporter activity	molecular_function	0.59868	1	17	1139	281	17364	12	Cluster-3539.0,Cluster-14550.8249,Cluster-14550.21312,Cluster-18855.0,Cluster-14550.14025,Cluster-14550.4807,Cluster-14550.3453,Cluster-14550.17437,Cluster-16201.0,Cluster-14550.8917,Cluster-14550.14013,Cluster-14550.8586	5	Cluster-14550.14613,Cluster-14550.9406,Cluster-14550.19777,Cluster-14550.18029,Cluster-14550.9993
GO:0019682	glyceraldehyde-3-phosphate metabolic process	biological_process	0.59893	1	6	1139	96	17364	5	Cluster-14550.13790,Cluster-14550.2959,Cluster-14550.5536,Cluster-14550.4218,Cluster-14550.21608	1	Cluster-9105.1
GO:0005126	cytokine receptor binding	molecular_function	0.60027	1	2	1139	33	17364	2	Cluster-14550.21603,Cluster-14550.7491	0
GO:0044459	plasma membrane part	cellular_component	0.60092	1	14	1139	239	17364	9	Cluster-19145.0,Cluster-14550.24267,Cluster-14550.19961,Cluster-14550.14025,Cluster-14550.22817,Cluster-14550.9214,Cluster-14550.11440,Cluster-14550.24512,Cluster-14550.7491	5	Cluster-14550.18610,Cluster-24888.0,Cluster-14550.15896,Cluster-14550.3411,Cluster-14550.17093
GO:0042451	purine nucleoside biosynthetic process	biological_process	0.60128	1	9	1139	145	17364	6	Cluster-14550.23703,Cluster-18855.0,Cluster-14550.8249,Cluster-2555.0,Cluster-14550.8917,Cluster-14550.8586	3	Cluster-14550.14613,Cluster-14550.19777,Cluster-14550.9993
GO:0046129	purine ribonucleoside biosynthetic process	biological_process	0.60128	1	9	1139	145	17364	6	Cluster-18855.0,Cluster-14550.8249,Cluster-14550.23703,Cluster-14550.8917,Cluster-2555.0,Cluster-14550.8586	3	Cluster-14550.14613,Cluster-14550.9993,Cluster-14550.19777
GO:0051701	interaction with host	biological_process	0.60178	1	10	1139	166	17364	3	Cluster-3583.0,Cluster-20787.0,Cluster-14550.23664	7	Cluster-14550.20289,Cluster-17181.0,Cluster-21610.0,Cluster-14550.21755,Cluster-14550.15808,Cluster-7476.0,Cluster-14550.6924
GO:0009725	response to hormone	biological_process	0.60224	1	2	1139	34	17364	2	Cluster-14550.5926,Cluster-6962.1	0
GO:0012505	endomembrane system	cellular_component	0.60293	1	29	1139	482	17364	20	Cluster-14550.22508,Cluster-2448.0,Cluster-22895.0,Cluster-14550.25804,Cluster-14550.14145,Cluster-14550.16305,Cluster-24470.0,Cluster-14550.17292,Cluster-14550.24489,Cluster-14550.14045,Cluster-14550.25032,Cluster-14550.5850,Cluster-3618.0,Cluster-14550.9214,Cluster-2670.0,Cluster-14550.9128,Cluster-14550.6297,Cluster-14550.8586,Cluster-14362.0,Cluster-14550.25512	9	Cluster-14550.20715,Cluster-14550.543,Cluster-14550.22726,Cluster-14550.28811,Cluster-8016.0,Cluster-14550.29116,Cluster-7476.0,Cluster-14550.23320,Cluster-14550.7909
GO:0044815	DNA packaging complex	cellular_component	0.605	1	1	1139	14	17364	1	Cluster-14550.6635	0
GO:0003918	DNA topoisomerase type II (ATP-hydrolyzing) activity	molecular_function	0.60522	1	1	1139	14	17364	1	Cluster-4092.0	0
GO:0061505	DNA topoisomerase II activity	molecular_function	0.60522	1	1	1139	14	17364	1	Cluster-4092.0	0
GO:0000347	THO complex	cellular_component	0.60568	1	1	1139	13	17364	1	Cluster-22895.0	0
GO:0005643	nuclear pore	cellular_component	0.60606	1	1	1139	15	17364	1	Cluster-14550.14045	0
GO:0008287	protein serine/threonine phosphatase complex	cellular_component	0.60786	1	1	1139	16	17364	1	Cluster-14550.7538	0
GO:1903293	phosphatase complex	cellular_component	0.60786	1	1	1139	16	17364	1	Cluster-14550.7538	0
GO:0006566	threonine metabolic process	biological_process	0.608	1	2	1139	31	17364	2	Cluster-14550.14223,Cluster-14550.290	0
GO:0043549	regulation of kinase activity	biological_process	0.60827	1	2	1139	33	17364	2	Cluster-14550.5190,Cluster-17978.0	0
GO:0045859	regulation of protein kinase activity	biological_process	0.60827	1	2	1139	33	17364	2	Cluster-17978.0,Cluster-14550.5190	0
GO:0015662	ATPase activity, coupled to transmembrane movement of ions, phosphorylative mechanism	molecular_function	0.60877	1	1	1139	14	17364	1	Cluster-14550.14025	0
GO:0007169	transmembrane receptor protein tyrosine kinase signaling pathway	biological_process	0.6088	1	1	1139	15	17364	1	Cluster-14550.22817	0
GO:0006879	cellular iron ion homeostasis	biological_process	0.60919	1	1	1139	13	17364	1	Cluster-14550.14541	0
GO:0055072	iron ion homeostasis	biological_process	0.60919	1	1	1139	13	17364	1	Cluster-14550.14541	0
GO:0031099	regeneration	biological_process	0.60926	1	1	1139	15	17364	0		1	Cluster-14550.28842
GO:0042246	tissue regeneration	biological_process	0.60926	1	1	1139	15	17364	0		1	Cluster-14550.28842
GO:0048589	developmental growth	biological_process	0.60926	1	1	1139	15	17364	0		1	Cluster-14550.28842
GO:0042559	pteridine-containing compound biosynthetic process	biological_process	0.60939	1	3	1139	50	17364	2	Cluster-14550.15624,Cluster-14550.21741	1	Cluster-14550.22506
GO:0044766	multi-organism transport	biological_process	0.61046	1	2	1139	32	17364	1	Cluster-14550.23664	1	Cluster-14550.20289
GO:0046794	transport of virus	biological_process	0.61046	1	2	1139	32	17364	1	Cluster-14550.23664	1	Cluster-14550.20289
GO:1902579	multi-organism localization	biological_process	0.61046	1	2	1139	32	17364	1	Cluster-14550.23664	1	Cluster-14550.20289
GO:0005381	iron ion transmembrane transporter activity	molecular_function	0.61343	1	5	1139	82	17364	5	Cluster-23967.0,Cluster-15674.0,Cluster-13056.0,Cluster-14550.21547,Cluster-14550.29920	0
GO:0006534	cysteine metabolic process	biological_process	0.61351	1	1	1139	14	17364	1	Cluster-14550.290	0
GO:0046488	phosphatidylinositol metabolic process	biological_process	0.61457	1	6	1139	102	17364	4	Cluster-14550.3904,Cluster-14550.17292,Cluster-4402.0,Cluster-14550.1649	2	Cluster-14550.11186,Cluster-14550.20715
GO:2001057	reactive nitrogen species metabolic process	biological_process	0.61476	1	1	1139	14	17364	1	Cluster-14550.25272	0
GO:0009399	nitrogen fixation	biological_process	0.61511	1	1	1139	13	17364	1	Cluster-15845.0	0
GO:0044444	cytoplasmic part	cellular_component	0.61514	1	134	1139	2135	17364	83	Cluster-2144.0,Cluster-12994.0,Cluster-14550.6297,Cluster-14550.28751,Cluster-14550.8586,Cluster-14550.14045,Cluster-14550.3714,Cluster-1759.0,Cluster-12463.0,Cluster-16170.0,Cluster-15733.0,Cluster-2795.0,Cluster-2448.0,Cluster-12165.0,Cluster-3167.0,Cluster-20260.0,Cluster-14550.14030,Cluster-19391.0,Cluster-14550.25804,Cluster-2417.0,Cluster-24593.1,Cluster-14550.10221,Cluster-14550.13729,Clus…	51	Cluster-14550.3804,Cluster-9605.0,Cluster-14550.1073,Cluster-14550.11961,Cluster-14550.7909,Cluster-14550.28331,Cluster-14550.29105,Cluster-12032.0,Cluster-14550.18760,Cluster-14550.18291,Cluster-14550.28811,Cluster-14550.857,Cluster-14550.14613,Cluster-14550.22726,Cluster-14550.5084,Cluster-14550.6866,Cluster-23053.0,Cluster-14550.20715,Cluster-11108.0,Cluster-14550.5249,Cluster-14550.6570,Clust…
GO:0070887	cellular response to chemical stimulus	biological_process	0.61518	1	7	1139	126	17364	5	Cluster-15845.0,Cluster-16328.0,Cluster-14550.5926,Cluster-14550.25450,Cluster-6962.1	2	Cluster-8016.0,Cluster-14550.12146
GO:0051082	unfolded protein binding	molecular_function	0.61628	1	6	1139	100	17364	4	Cluster-14550.8586,Cluster-14550.14145,Cluster-14550.21312,Cluster-4092.0	2	Cluster-14550.14713,Cluster-3206.0
GO:0019899	enzyme binding	molecular_function	0.61802	1	3	1139	55	17364	3	Cluster-14550.21312,Cluster-10449.0,Cluster-22895.0	0
GO:0015079	potassium ion transmembrane transporter activity	molecular_function	0.61851	1	3	1139	56	17364	3	Cluster-14550.14025,Cluster-3340.0,Cluster-7393.0	0
GO:0019866	organelle inner membrane	cellular_component	0.6206	1	9	1139	154	17364	4	Cluster-14550.19718,Cluster-14550.9128,Cluster-13680.0,Cluster-14550.8249	5	Cluster-14550.9993,Cluster-14550.19777,Cluster-14550.9036,Cluster-14550.28874,Cluster-14550.14613
GO:0006817	phosphate ion transport	biological_process	0.62141	1	1	1139	16	17364	1	Cluster-14550.1887	0
GO:0006754	ATP biosynthetic process	biological_process	0.62404	1	7	1139	116	17364	4	Cluster-14550.8917,Cluster-14550.8249,Cluster-18855.0,Cluster-14550.8586	3	Cluster-14550.14613,Cluster-14550.9993,Cluster-14550.19777
GO:0000922	spindle pole	cellular_component	0.62407	1	1	1139	15	17364	1	Cluster-5475.0	0
GO:0001897	cytolysis by symbiont of host cells	biological_process	0.62409	1	1	1139	15	17364	1	Cluster-3583.0	0
GO:0019836	hemolysis by symbiont of host erythrocytes	biological_process	0.62409	1	1	1139	15	17364	1	Cluster-3583.0	0
GO:0008202	steroid metabolic process	biological_process	0.62433	1	6	1139	99	17364	6	Cluster-14550.21171,Cluster-14435.0,Cluster-14550.16116,Cluster-14550.12774,Cluster-14550.25371,Cluster-14550.15220	0
GO:0034613	cellular protein localization	biological_process	0.62452	1	29	1139	491	17364	18	Cluster-14550.8937,Cluster-14550.3904,Cluster-14550.1649,Cluster-14550.6096,Cluster-6487.0,Cluster-14550.14145,Cluster-14550.22817,Cluster-14550.22508,Cluster-14550.23839,Cluster-2448.0,Cluster-14362.0,Cluster-14550.25450,Cluster-4402.0,Cluster-14550.8537,Cluster-14550.5850,Cluster-14550.9214,Cluster-14550.14045,Cluster-16622.0	11	Cluster-8016.0,Cluster-17396.0,Cluster-14550.29656,Cluster-14550.7355,Cluster-14550.11186,Cluster-14550.543,Cluster-14550.14713,Cluster-14550.19733,Cluster-14550.798,Cluster-18762.0,Cluster-14550.5084
GO:0070727	cellular macromolecule localization	biological_process	0.62452	1	29	1139	491	17364	18	Cluster-14550.8537,Cluster-4402.0,Cluster-14550.25450,Cluster-14362.0,Cluster-16622.0,Cluster-14550.14045,Cluster-14550.9214,Cluster-14550.5850,Cluster-14550.6096,Cluster-14550.1649,Cluster-14550.8937,Cluster-14550.3904,Cluster-2448.0,Cluster-14550.23839,Cluster-14550.22508,Cluster-14550.22817,Cluster-14550.14145,Cluster-6487.0	11	Cluster-14550.798,Cluster-14550.19733,Cluster-14550.14713,Cluster-14550.5084,Cluster-18762.0,Cluster-17396.0,Cluster-8016.0,Cluster-14550.11186,Cluster-14550.543,Cluster-14550.29656,Cluster-14550.7355
GO:0045735	nutrient reservoir activity	molecular_function	0.62476	1	1	1139	15	17364	1	Cluster-14550.22627	0
GO:0002831	regulation of response to biotic stimulus	biological_process	0.62505	1	1	1139	15	17364	0		1	Cluster-14550.9592
GO:0071103	DNA conformation change	biological_process	0.62651	1	5	1139	83	17364	3	Cluster-14550.5979,Cluster-14550.6635,Cluster-4092.0	2	Cluster-14550.14020,Cluster-14550.3411
GO:0042393	histone binding	molecular_function	0.62712	1	1	1139	17	17364	1	Cluster-12165.0	0
GO:0046916	cellular transition metal ion homeostasis	biological_process	0.62766	1	1	1139	14	17364	1	Cluster-14550.14541	0
GO:0005787	signal peptidase complex	cellular_component	0.62809	1	2	1139	34	17364	1	Cluster-14550.25804	1	Cluster-14550.28811
GO:0006465	signal peptide processing	biological_process	0.62809	1	2	1139	34	17364	1	Cluster-14550.25804	1	Cluster-14550.28811
GO:0016197	endosomal transport	biological_process	0.62819	1	1	1139	16	17364	0		1	Cluster-14550.29116
GO:0048731	system development	biological_process	0.62913	1	3	1139	50	17364	3	Cluster-14550.8824,Cluster-14550.12513,Cluster-14550.18261	0
GO:0004540	ribonuclease activity	molecular_function	0.63049	1	8	1139	133	17364	2	Cluster-2144.0,Cluster-14786.0	6	Cluster-17396.0,Cluster-14550.5439,Cluster-2597.3,Cluster-14550.20718,Cluster-14550.22296,Cluster-14550.9835
GO:0016671	oxidoreductase activity, acting on a sulfur group of donors, disulfide as acceptor	molecular_function	0.63105	1	1	1139	14	17364	1	Cluster-14550.8586	0
GO:0051156	glucose 6-phosphate metabolic process	biological_process	0.63131	1	6	1139	99	17364	5	Cluster-14550.2959,Cluster-14550.13790,Cluster-14550.5536,Cluster-14550.4218,Cluster-14550.21608	1	Cluster-9105.1
GO:0006461	protein complex assembly	biological_process	0.63153	1	18	1139	306	17364	13	Cluster-14550.14145,Cluster-14550.22817,Cluster-5475.0,Cluster-14550.8937,Cluster-14550.24299,Cluster-14550.21312,Cluster-14492.0,Cluster-14550.6635,Cluster-14550.14045,Cluster-14550.6332,Cluster-14550.5979,Cluster-18903.0,Cluster-2144.0	5	Cluster-14550.26950,Cluster-14550.13840,Cluster-11014.0,Cluster-14550.2349,Cluster-14550.14713
GO:0008171	O-methyltransferase activity	molecular_function	0.63333	1	3	1139	51	17364	2	Cluster-14550.12774,Cluster-14550.18216	1	Cluster-14550.18626
GO:0001932	regulation of protein phosphorylation	biological_process	0.63369	1	2	1139	35	17364	2	Cluster-17978.0,Cluster-14550.5190	0
GO:0007131	reciprocal meiotic recombination	biological_process	0.63376	1	1	1139	15	17364	0		1	Cluster-14550.18667
GO:0035825	reciprocal DNA recombination	biological_process	0.63376	1	1	1139	15	17364	0		1	Cluster-14550.18667
GO:0006739	NADP metabolic process	biological_process	0.63642	1	6	1139	99	17364	5	Cluster-14550.2959,Cluster-14550.13790,Cluster-14550.5536,Cluster-14550.4218,Cluster-14550.21608	1	Cluster-9105.1
GO:0009521	photosystem	cellular_component	0.63702	1	8	1139	139	17364	5	Cluster-14550.19112,Cluster-4630.0,Cluster-14550.28309,Cluster-14550.12171,Cluster-2996.0	3	Cluster-14550.29024,Cluster-14550.857,Cluster-14550.15451
GO:0006769	nicotinamide metabolic process	biological_process	0.63737	1	1	1139	15	17364	1	Cluster-20787.0	0
GO:0006164	purine nucleotide biosynthetic process	biological_process	0.63744	1	10	1139	169	17364	6	Cluster-14550.23703,Cluster-14550.8249,Cluster-18855.0,Cluster-14550.8586,Cluster-2555.0,Cluster-14550.8917	4	Cluster-14550.14613,Cluster-14550.19777,Cluster-14550.9993,Cluster-14550.9638
GO:0008158	hedgehog receptor activity	molecular_function	0.63847	1	1	1139	17	17364	1	Cluster-14550.28041	0
GO:0016071	mRNA metabolic process	biological_process	0.63853	1	11	1139	189	17364	2	Cluster-22895.0,Cluster-14550.6351	9	Cluster-11850.1,Cluster-14550.20718,Cluster-14550.19147,Cluster-14550.6011,Cluster-2597.3,Cluster-14550.15696,Cluster-14550.2848,Cluster-14550.29627,Cluster-14550.1156
GO:0006554	lysine catabolic process	biological_process	0.63942	1	6	1139	97	17364	4	Cluster-14550.4218,Cluster-18983.0,Cluster-14550.2959,Cluster-14550.5536	2	Cluster-14550.16492,Cluster-14550.18915
GO:0009068	aspartate family amino acid catabolic process	biological_process	0.63942	1	6	1139	97	17364	4	Cluster-14550.4218,Cluster-18983.0,Cluster-14550.2959,Cluster-14550.5536	2	Cluster-14550.16492,Cluster-14550.18915
GO:0009991	response to extracellular stimulus	biological_process	0.63984	1	2	1139	34	17364	1	Cluster-14550.11446	1	Cluster-14550.14713
GO:0031668	cellular response to extracellular stimulus	biological_process	0.63984	1	2	1139	34	17364	1	Cluster-14550.11446	1	Cluster-14550.14713
GO:0071496	cellular response to external stimulus	biological_process	0.63984	1	2	1139	34	17364	1	Cluster-14550.11446	1	Cluster-14550.14713
GO:0009165	nucleotide biosynthetic process	biological_process	0.63989	1	14	1139	235	17364	8	Cluster-14550.21608,Cluster-14550.8586,Cluster-14550.8917,Cluster-2555.0,Cluster-18855.0,Cluster-14550.8249,Cluster-14550.23839,Cluster-14550.23703	6	Cluster-14550.9638,Cluster-14550.19777,Cluster-14550.9993,Cluster-14550.28564,Cluster-15118.0,Cluster-14550.14613
GO:1901293	nucleoside phosphate biosynthetic process	biological_process	0.63989	1	14	1139	235	17364	8	Cluster-14550.23703,Cluster-18855.0,Cluster-14550.8249,Cluster-14550.23839,Cluster-2555.0,Cluster-14550.8917,Cluster-14550.21608,Cluster-14550.8586	6	Cluster-14550.14613,Cluster-15118.0,Cluster-14550.19777,Cluster-14550.9993,Cluster-14550.28564,Cluster-14550.9638
GO:0070851	growth factor receptor binding	molecular_function	0.64036	1	1	1139	16	17364	1	Cluster-14550.7491	0
GO:0009719	response to endogenous stimulus	biological_process	0.64067	1	2	1139	36	17364	2	Cluster-6962.1,Cluster-14550.5926	0
GO:0006760	folic acid-containing compound metabolic process	biological_process	0.64088	1	3	1139	53	17364	2	Cluster-14550.21741,Cluster-14550.15624	1	Cluster-14550.22506
GO:0009308	amine metabolic process	biological_process	0.64111	1	13	1139	209	17364	10	Cluster-18983.0,Cluster-14550.29920,Cluster-14550.5536,Cluster-14550.22966,Cluster-14550.21547,Cluster-14550.4218,Cluster-14550.3944,Cluster-23967.0,Cluster-14550.2959,Cluster-15674.0	3	Cluster-14550.17739,Cluster-17181.0,Cluster-14550.16492
GO:0019033	viral tegument	cellular_component	0.64114	1	1	1139	17	17364	1	Cluster-2424.0	0
GO:0046039	GTP metabolic process	biological_process	0.64169	1	1	1139	16	17364	1	Cluster-2555.0	0
GO:0051205	protein insertion into membrane	biological_process	0.6418	1	1	1139	16	17364	1	Cluster-14550.23839	0
GO:0008616	queuosine biosynthetic process	biological_process	0.64199	1	1	1139	15	17364	1	Cluster-14550.14472	0
GO:0046116	queuosine metabolic process	biological_process	0.64199	1	1	1139	15	17364	1	Cluster-14550.14472	0
GO:0001907	killing by symbiont of host cells	biological_process	0.642	1	1	1139	16	17364	1	Cluster-3583.0	0
GO:0044004	disruption by symbiont of host cell	biological_process	0.642	1	1	1139	16	17364	1	Cluster-3583.0	0
GO:0006979	response to oxidative stress	biological_process	0.64295	1	3	1139	49	17364	1	Cluster-14550.22966	2	Cluster-14550.17739,Cluster-8016.0
GO:0043648	dicarboxylic acid metabolic process	biological_process	0.64526	1	6	1139	105	17364	4	Cluster-14550.15624,Cluster-14550.17970,Cluster-14550.23703,Cluster-14550.21741	2	Cluster-14550.22506,Cluster-14550.9638
GO:0006687	glycosphingolipid metabolic process	biological_process	0.64545	1	2	1139	35	17364	0		2	Cluster-14550.14104,Cluster-14550.25727
GO:0006790	sulfur compound metabolic process	biological_process	0.64582	1	11	1139	187	17364	7	Cluster-14550.290,Cluster-19208.0,Cluster-16456.2,Cluster-14550.12418,Cluster-14550.18216,Cluster-14550.24512,Cluster-14550.12774	4	Cluster-14550.1055,Cluster-24485.1,Cluster-14550.12783,Cluster-9105.1
GO:0030118	clathrin coat	cellular_component	0.64643	1	1	1139	18	17364	1	Cluster-14550.9214	0
GO:0016884	carbon-nitrogen ligase activity, with glutamine as amido-N-donor	molecular_function	0.64688	1	1	1139	16	17364	1	Cluster-14550.23703	0
GO:1901677	phosphate transmembrane transporter activity	molecular_function	0.64749	1	1	1139	16	17364	1	Cluster-14550.1887	0
GO:0043170	macromolecule metabolic process	biological_process	0.64839	1	358	1139	5659	17364	222	Cluster-13823.0,Cluster-14550.17407,Cluster-14550.25804,Cluster-2417.0,Cluster-24593.1,Cluster-14550.24059,Cluster-14550.8937,Cluster-14435.0,Cluster-14550.14030,Cluster-14550.11446,Cluster-14550.3453,Cluster-20260.0,Cluster-14550.15394,Cluster-14550.15392,Cluster-5134.0,Cluster-14550.5693,Cluster-14550.5190,Cluster-6962.1,Cluster-14550.27093,Cluster-15584.0,Cluster-14550.11542,Cluster-14550.5667…	136	Cluster-10910.0,Cluster-14550.6469,Cluster-14550.17341,Cluster-14550.1995,Cluster-14550.7777,Cluster-14550.29627,Cluster-14550.13963,Cluster-14550.2448,Cluster-14550.15183,Cluster-14550.29105,Cluster-14550.3383,Cluster-14550.18779,Cluster-14550.25727,Cluster-14550.3804,Cluster-14550.20715,Cluster-18762.0,Cluster-14550.5084,Cluster-14550.14076,Cluster-14550.20534,Cluster-14550.14713,Cluster-14550.…
GO:0031683	G-protein beta/gamma-subunit complex binding	molecular_function	0.64912	1	3	1139	54	17364	2	Cluster-14275.0,Cluster-13056.0	1	Cluster-14550.12783
GO:0046474	glycerophospholipid biosynthetic process	biological_process	0.64944	1	3	1139	54	17364	1	Cluster-14550.17292	2	Cluster-14550.29024,Cluster-14550.20715
GO:0004174	electron-transferring-flavoprotein dehydrogenase activity	molecular_function	0.65051	1	1	1139	16	17364	0		1	Cluster-14550.9420
GO:0016649	oxidoreductase activity, acting on the CH-NH group of donors, quinone or similar compound as acceptor	molecular_function	0.65051	1	1	1139	16	17364	0		1	Cluster-14550.9420
GO:0006366	transcription from RNA polymerase II promoter	biological_process	0.6508	1	10	1139	170	17364	3	Cluster-14550.8221,Cluster-14550.23945,Cluster-20695.0	7	Cluster-14550.14020,Cluster-14550.18681,Cluster-11850.1,Cluster-14550.29656,Cluster-14550.13634,Cluster-14550.14363,Cluster-14550.15012
GO:0016972	thiol oxidase activity	molecular_function	0.65089	1	2	1139	33	17364	0		2	Cluster-14550.20035,Cluster-14550.3123
GO:0016846	carbon-sulfur lyase activity	molecular_function	0.65121	1	1	1139	16	17364	0		1	Cluster-14550.14250
GO:0051801	cytolysis in other organism involved in symbiotic interaction	biological_process	0.65131	1	1	1139	16	17364	1	Cluster-3583.0	0
GO:0052331	hemolysis in other organism involved in symbiotic interaction	biological_process	0.65131	1	1	1139	16	17364	1	Cluster-3583.0	0
GO:0004565	beta-galactosidase activity	molecular_function	0.6518	1	1	1139	17	17364	0		1	Cluster-14550.25727
GO:0009341	beta-galactosidase complex	cellular_component	0.6518	1	1	1139	17	17364	0		1	Cluster-14550.25727
GO:0005267	potassium channel activity	molecular_function	0.6536	1	2	1139	41	17364	2	Cluster-3340.0,Cluster-7393.0	0
GO:0019054	modulation by virus of host process	biological_process	0.6539	1	1	1139	17	17364	0		1	Cluster-14550.21755
GO:0044068	modulation by symbiont of host cellular process	biological_process	0.6539	1	1	1139	17	17364	0		1	Cluster-14550.21755
GO:0016701	oxidoreductase activity, acting on single donors with incorporation of molecular oxygen	molecular_function	0.65454	1	2	1139	33	17364	2	Cluster-14550.25032,Cluster-14550.17970	0
GO:0006730	one-carbon metabolic process	biological_process	0.6555	1	1	1139	17	17364	0		1	Cluster-14550.11014
GO:0006913	nucleocytoplasmic transport	biological_process	0.65661	1	4	1139	71	17364	2	Cluster-14550.14045,Cluster-14550.14145	2	Cluster-14550.5084,Cluster-14550.2349
GO:0003950	NAD+ ADP-ribosyltransferase activity	molecular_function	0.65695	1	1	1139	18	17364	1	Cluster-14550.3494	0
GO:0044431	Golgi apparatus part	cellular_component	0.65715	1	5	1139	90	17364	5	Cluster-3618.0,Cluster-14550.9214,Cluster-14550.24489,Cluster-14550.14045,Cluster-22895.0	0
GO:0006487	protein N-linked glycosylation	biological_process	0.65743	1	1	1139	18	17364	1	Cluster-24470.0	0
GO:0006606	protein import into nucleus	biological_process	0.65762	1	3	1139	53	17364	2	Cluster-14550.14145,Cluster-14550.14045	1	Cluster-14550.5084
GO:0034504	protein localization to nucleus	biological_process	0.65762	1	3	1139	53	17364	2	Cluster-14550.14145,Cluster-14550.14045	1	Cluster-14550.5084
GO:0044744	protein targeting to nucleus	biological_process	0.65762	1	3	1139	53	17364	2	Cluster-14550.14145,Cluster-14550.14045	1	Cluster-14550.5084
GO:0051170	nuclear import	biological_process	0.65762	1	3	1139	53	17364	2	Cluster-14550.14045,Cluster-14550.14145	1	Cluster-14550.5084
GO:1902593	single-organism nuclear import	biological_process	0.65762	1	3	1139	53	17364	2	Cluster-14550.14145,Cluster-14550.14045	1	Cluster-14550.5084
GO:0072330	monocarboxylic acid biosynthetic process	biological_process	0.65802	1	9	1139	148	17364	7	Cluster-14550.2961,Cluster-18983.0,Cluster-14550.5536,Cluster-14550.16154,Cluster-14550.12157,Cluster-14550.4218,Cluster-14550.2959	2	Cluster-14550.16492,Cluster-14550.13840
GO:0016670	oxidoreductase activity, acting on a sulfur group of donors, oxygen as acceptor	molecular_function	0.65858	1	2	1139	34	17364	0		2	Cluster-14550.3123,Cluster-14550.20035
GO:0043531	ADP binding	molecular_function	0.659	1	4	1139	72	17364	3	Cluster-14550.7538,Cluster-14598.0,Cluster-15674.0	1	Cluster-14550.12783
GO:0006549	isoleucine metabolic process	biological_process	0.65948	1	5	1139	82	17364	4	Cluster-14550.4218,Cluster-18983.0,Cluster-14550.2959,Cluster-14550.5536	1	Cluster-14550.16492
GO:0006573	valine metabolic process	biological_process	0.65948	1	5	1139	82	17364	4	Cluster-14550.4218,Cluster-18983.0,Cluster-14550.2959,Cluster-14550.5536	1	Cluster-14550.16492
GO:0004719	protein-L-isoaspartate (D-aspartate) O-methyltransferase activity	molecular_function	0.65956	1	2	1139	34	17364	2	Cluster-14550.12774,Cluster-14550.18216	0
GO:0051607	defense response to virus	biological_process	0.66075	1	2	1139	34	17364	2	Cluster-14550.14145,Cluster-4092.0	0
GO:0072527	pyrimidine-containing compound metabolic process	biological_process	0.66348	1	15	1139	252	17364	7	Cluster-2555.0,Cluster-19052.0,Cluster-14550.7301,Cluster-14550.2643,Cluster-14550.23066,Cluster-14550.15394,Cluster-14550.23839	8	Cluster-14550.28564,Cluster-14550.20731,Cluster-14550.13963,Cluster-11108.0,Cluster-14550.2376,Cluster-14550.9756,Cluster-14550.21550,Cluster-14550.23063
GO:0009820	alkaloid metabolic process	biological_process	0.66362	1	1	1139	16	17364	1	Cluster-20787.0	0
GO:0006637	acyl-CoA metabolic process	biological_process	0.66398	1	1	1139	17	17364	1	Cluster-14550.24512	0
GO:0035383	thioester metabolic process	biological_process	0.66398	1	1	1139	17	17364	1	Cluster-14550.24512	0
GO:0003682	chromatin binding	molecular_function	0.66424	1	1	1139	20	17364	1	Cluster-14550.27093	0
GO:0015698	inorganic anion transport	biological_process	0.66429	1	3	1139	54	17364	3	Cluster-14550.1887,Cluster-14550.16115,Cluster-21723.0	0
GO:0009108	coenzyme biosynthetic process	biological_process	0.66624	1	14	1139	237	17364	11	Cluster-14550.2590,Cluster-14550.5536,Cluster-14550.2961,Cluster-14550.3888,Cluster-14550.2959,Cluster-19208.0,Cluster-14550.15624,Cluster-14550.4218,Cluster-14550.21741,Cluster-14550.12157,Cluster-14550.16154	3	Cluster-14550.5249,Cluster-14550.13840,Cluster-14550.22506
GO:0007224	smoothened signaling pathway	biological_process	0.6668	1	1	1139	16	17364	0		1	Cluster-14550.25696
GO:0048856	anatomical structure development	biological_process	0.66685	1	12	1139	208	17364	11	Cluster-14550.8937,Cluster-14550.8824,Cluster-12526.0,Cluster-14550.18261,Cluster-11712.0,Cluster-12220.0,Cluster-20053.0,Cluster-24247.0,Cluster-14550.12513,Cluster-22730.3,Cluster-22347.0	1	Cluster-14550.28842
GO:0004555	alpha,alpha-trehalase activity	molecular_function	0.66717	1	1	1139	15	17364	1	Cluster-14550.4105	0
GO:0015927	trehalase activity	molecular_function	0.66717	1	1	1139	15	17364	1	Cluster-14550.4105	0
GO:0051818	disruption of cells of other organism involved in symbiotic interaction	biological_process	0.66792	1	1	1139	17	17364	1	Cluster-3583.0	0
GO:0051883	killing of cells in other organism involved in symbiotic interaction	biological_process	0.66792	1	1	1139	17	17364	1	Cluster-3583.0	0
GO:0006633	fatty acid biosynthetic process	biological_process	0.66814	1	6	1139	100	17364	4	Cluster-14550.4218,Cluster-18983.0,Cluster-14550.2959,Cluster-14550.5536	2	Cluster-14550.16492,Cluster-14550.13840
GO:0006826	iron ion transport	biological_process	0.66844	1	5	1139	87	17364	5	Cluster-14550.21547,Cluster-14550.29920,Cluster-23967.0,Cluster-15674.0,Cluster-13056.0	0
GO:0006665	sphingolipid metabolic process	biological_process	0.67171	1	2	1139	37	17364	0		2	Cluster-14550.14104,Cluster-14550.25727
GO:0051784	negative regulation of nuclear division	biological_process	0.67231	1	1	1139	17	17364	0		1	Cluster-14550.18667
GO:0019898	extrinsic component of membrane	cellular_component	0.67365	1	3	1139	57	17364	2	Cluster-24247.0,Cluster-14550.8937	1	Cluster-14550.15896
GO:0000145	exocyst	cellular_component	0.67464	1	1	1139	18	17364	1	Cluster-14550.15295	0
GO:0030176	integral component of endoplasmic reticulum membrane	cellular_component	0.67497	1	3	1139	54	17364	0		3	Cluster-14550.22726,Cluster-14550.23320,Cluster-14550.7909
GO:0031227	intrinsic component of endoplasmic reticulum membrane	cellular_component	0.67497	1	3	1139	54	17364	0		3	Cluster-14550.7909,Cluster-14550.23320,Cluster-14550.22726
GO:0009260	ribonucleotide biosynthetic process	biological_process	0.67549	1	10	1139	174	17364	6	Cluster-14550.8586,Cluster-14550.8917,Cluster-2555.0,Cluster-18855.0,Cluster-14550.8249,Cluster-14550.23703	4	Cluster-14550.9638,Cluster-14550.19777,Cluster-14550.9993,Cluster-14550.14613
GO:0046390	ribose phosphate biosynthetic process	biological_process	0.67549	1	10	1139	174	17364	6	Cluster-14550.8586,Cluster-2555.0,Cluster-14550.8917,Cluster-14550.23703,Cluster-18855.0,Cluster-14550.8249	4	Cluster-14550.19777,Cluster-14550.9993,Cluster-14550.9638,Cluster-14550.14613
GO:0009653	anatomical structure morphogenesis	biological_process	0.67549	1	9	1139	159	17364	9	Cluster-12526.0,Cluster-14550.8824,Cluster-11712.0,Cluster-14550.18261,Cluster-14550.8937,Cluster-22730.3,Cluster-22347.0,Cluster-20053.0,Cluster-12220.0	0
GO:0007275	multicellular organismal development	biological_process	0.67597	1	11	1139	196	17364	9	Cluster-14550.18261,Cluster-12526.0,Cluster-14550.8824,Cluster-14550.8937,Cluster-14550.15446,Cluster-22730.3,Cluster-22347.0,Cluster-14550.12513,Cluster-24247.0	2	Cluster-14550.15696,Cluster-12180.0
GO:0008283	cell proliferation	biological_process	0.6761	1	3	1139	55	17364	2	Cluster-14550.7491,Cluster-21413.0	1	Cluster-14550.1976
GO:0031347	regulation of defense response	biological_process	0.67627	1	1	1139	17	17364	0		1	Cluster-14550.9592
GO:0042325	regulation of phosphorylation	biological_process	0.67764	1	2	1139	38	17364	2	Cluster-17978.0,Cluster-14550.5190	0
GO:0005829	cytosol	cellular_component	0.67875	1	2	1139	37	17364	1	Cluster-14550.14145	1	Cluster-14550.5084
GO:0044445	cytosolic part	cellular_component	0.67875	1	2	1139	37	17364	1	Cluster-14550.14145	1	Cluster-14550.5084
GO:0072348	sulfur compound transport	biological_process	0.67904	1	1	1139	19	17364	1	Cluster-21723.0	0
GO:0008172	S-methyltransferase activity	molecular_function	0.68019	1	1	1139	20	17364	0		1	Cluster-14550.22506
GO:0010033	response to organic substance	biological_process	0.68059	1	3	1139	56	17364	3	Cluster-6962.1,Cluster-14550.5926,Cluster-14550.25450	0
GO:1901659	glycosyl compound biosynthetic process	biological_process	0.68103	1	10	1139	171	17364	7	Cluster-18855.0,Cluster-14550.8249,Cluster-14550.23703,Cluster-14550.8917,Cluster-2555.0,Cluster-14550.8586,Cluster-14550.14472	3	Cluster-14550.14613,Cluster-14550.19777,Cluster-14550.9993
GO:0051169	nuclear transport	biological_process	0.68136	1	4	1139	73	17364	2	Cluster-14550.14045,Cluster-14550.14145	2	Cluster-14550.5084,Cluster-14550.2349
GO:0009112	nucleobase metabolic process	biological_process	0.68161	1	24	1139	410	17364	11	Cluster-14550.7301,Cluster-6962.1,Cluster-14550.2643,Cluster-14550.27093,Cluster-2555.0,Cluster-14550.15394,Cluster-14550.21608,Cluster-14550.23839,Cluster-14550.23703,Cluster-14550.12418,Cluster-14550.5831	13	Cluster-11108.0,Cluster-14550.1055,Cluster-14544.0,Cluster-14550.12783,Cluster-14550.21550,Cluster-14550.9756,Cluster-14550.19147,Cluster-14550.23951,Cluster-14550.13963,Cluster-14550.9638,Cluster-14550.20731,Cluster-14550.28564,Cluster-14550.2376
GO:0032940	secretion by cell	biological_process	0.68241	1	5	1139	92	17364	4	Cluster-14550.15295,Cluster-24228.0,Cluster-14550.14145,Cluster-14550.28299	1	Cluster-14550.14250
GO:0034357	photosynthetic membrane	cellular_component	0.68327	1	8	1139	145	17364	5	Cluster-14550.19112,Cluster-14550.28309,Cluster-4630.0,Cluster-14550.12171,Cluster-2996.0	3	Cluster-14550.857,Cluster-14550.29024,Cluster-14550.15451
GO:0042196	chlorinated hydrocarbon metabolic process	biological_process	0.68696	1	3	1139	65	17364	2	Cluster-16328.0,Cluster-15845.0	1	Cluster-14550.12146
GO:0042197	halogenated hydrocarbon metabolic process	biological_process	0.68696	1	3	1139	65	17364	2	Cluster-16328.0,Cluster-15845.0	1	Cluster-14550.12146
GO:0010629	negative regulation of gene expression	biological_process	0.68826	1	4	1139	71	17364	4	Cluster-22895.0,Cluster-14550.3067,Cluster-14550.3453,Cluster-14550.21312	0
GO:0003899	DNA-directed RNA polymerase activity	molecular_function	0.68858	1	10	1139	176	17364	7	Cluster-14550.13771,Cluster-14550.7301,Cluster-14550.2643,Cluster-14550.15121,Cluster-24678.0,Cluster-14550.15394,Cluster-24593.1	3	Cluster-14550.20731,Cluster-14550.13963,Cluster-14550.2376
GO:0006551	leucine metabolic process	biological_process	0.68935	1	5	1139	86	17364	4	Cluster-14550.4218,Cluster-18983.0,Cluster-14550.2959,Cluster-14550.5536	1	Cluster-14550.16492
GO:0019200	carbohydrate kinase activity	molecular_function	0.68963	1	1	1139	19	17364	1	Cluster-14550.12418	0
GO:0009579	thylakoid	cellular_component	0.68982	1	9	1139	166	17364	6	Cluster-2996.0,Cluster-14550.12171,Cluster-14550.28309,Cluster-4630.0,Cluster-14550.21829,Cluster-14550.19112	3	Cluster-14550.15451,Cluster-14550.857,Cluster-14550.29024
GO:0044436	thylakoid part	cellular_component	0.68982	1	9	1139	166	17364	6	Cluster-14550.12171,Cluster-14550.21829,Cluster-4630.0,Cluster-14550.28309,Cluster-14550.19112,Cluster-2996.0	3	Cluster-14550.857,Cluster-14550.29024,Cluster-14550.15451
GO:0052126	movement in host environment	biological_process	0.69064	1	3	1139	57	17364	2	Cluster-20787.0,Cluster-14550.23664	1	Cluster-14550.20289
GO:0052192	movement in environment of other organism involved in symbiotic interaction	biological_process	0.69064	1	3	1139	57	17364	2	Cluster-14550.23664,Cluster-20787.0	1	Cluster-14550.20289
GO:0071704	organic substance metabolic process	biological_process	0.69064	1	486	1139	7616	17364	295	Cluster-14550.10221,Cluster-8321.0,Cluster-14550.6351,Cluster-14550.25371,Cluster-14550.4105,Cluster-16202.0,Cluster-9714.1,Cluster-14550.24512,Cluster-17998.0,Cluster-20787.0,Cluster-23522.0,Cluster-14550.23839,Cluster-14571.0,Cluster-14550.15624,Cluster-14550.3067,Cluster-14550.12774,Cluster-21041.0,Cluster-14598.0,Cluster-14550.15284,Cluster-14550.19212,Cluster-10976.0,Cluster-14550.1455,Clust…	191	Cluster-14550.1976,Cluster-14550.14477,Cluster-14550.19003,Cluster-14550.14128,Cluster-14550.18365,Cluster-14550.20731,Cluster-14550.28811,Cluster-14550.14363,Cluster-14550.14923,Cluster-14550.14123,Cluster-23685.0,Cluster-14550.19948,Cluster-14550.14613,Cluster-14550.22506,Cluster-14550.15012,Cluster-14550.18842,Cluster-14550.6866,Cluster-14550.27671,Cluster-14550.6795,Cluster-14550.27664,Cluste…
GO:0006305	DNA alkylation	biological_process	0.69207	1	1	1139	18	17364	1	Cluster-14550.3453	0
GO:0006306	DNA methylation	biological_process	0.69207	1	1	1139	18	17364	1	Cluster-14550.3453	0
GO:0044728	DNA methylation or demethylation	biological_process	0.69207	1	1	1139	18	17364	1	Cluster-14550.3453	0
GO:0009892	negative regulation of metabolic process	biological_process	0.69457	1	6	1139	107	17364	6	Cluster-14550.3067,Cluster-14550.993,Cluster-14550.3453,Cluster-14550.21312,Cluster-19391.0,Cluster-22895.0	0
GO:0015298	solute:cation antiporter activity	molecular_function	0.69646	1	1	1139	19	17364	1	Cluster-16201.0	0
GO:0015299	solute:proton antiporter activity	molecular_function	0.69646	1	1	1139	19	17364	1	Cluster-16201.0	0
GO:0006891	intra-Golgi vesicle-mediated transport	biological_process	0.69712	1	2	1139	41	17364	1	Cluster-14550.8537	1	Cluster-14550.7355
GO:0005876	spindle microtubule	cellular_component	0.69732	1	1	1139	18	17364	1	Cluster-14031.1	0
GO:0003013	circulatory system process	biological_process	0.69792	1	1	1139	17	17364	0		1	Cluster-14550.16763
GO:0003018	vascular process in circulatory system	biological_process	0.69792	1	1	1139	17	17364	0		1	Cluster-14550.16763
GO:0008015	blood circulation	biological_process	0.69792	1	1	1139	17	17364	0		1	Cluster-14550.16763
GO:0035150	regulation of tube size	biological_process	0.69792	1	1	1139	17	17364	0		1	Cluster-14550.16763
GO:0050880	regulation of blood vessel size	biological_process	0.69792	1	1	1139	17	17364	0		1	Cluster-14550.16763
GO:1903522	regulation of blood circulation	biological_process	0.69792	1	1	1139	17	17364	0		1	Cluster-14550.16763
GO:0030111	regulation of Wnt signaling pathway	biological_process	0.69875	1	1	1139	17	17364	1	Cluster-17998.0	0
GO:0005791	rough endoplasmic reticulum	cellular_component	0.69978	1	1	1139	18	17364	0		1	Cluster-14550.543
GO:0030867	rough endoplasmic reticulum membrane	cellular_component	0.69978	1	1	1139	18	17364	0		1	Cluster-14550.543
GO:0005798	Golgi-associated vesicle	cellular_component	0.69993	1	1	1139	19	17364	1	Cluster-14550.9214	0
GO:0030660	Golgi-associated vesicle membrane	cellular_component	0.69993	1	1	1139	19	17364	1	Cluster-14550.9214	0
GO:0098796	membrane protein complex	cellular_component	0.70008	1	50	1139	862	17364	27	Cluster-14550.23066,Cluster-14550.3453,Cluster-14550.9214,Cluster-14550.28309,Cluster-16622.0,Cluster-18855.0,Cluster-14550.14025,Cluster-2996.0,Cluster-14550.12171,Cluster-6487.0,Cluster-14550.19112,Cluster-3539.0,Cluster-14550.25804,Cluster-14550.19961,Cluster-14550.8249,Cluster-14550.14013,Cluster-14362.0,Cluster-19145.0,Cluster-14550.7491,Cluster-14550.5850,Cluster-14550.17437,Cluster-14550.4…	23	Cluster-14550.15451,Cluster-14550.14107,Cluster-14550.9993,Cluster-14550.18610,Cluster-14550.11961,Cluster-14550.17093,Cluster-14550.18029,Cluster-14550.23063,Cluster-14550.28874,Cluster-14550.29116,Cluster-14550.26377,Cluster-14550.543,Cluster-14550.3411,Cluster-14550.15896,Cluster-14550.19777,Cluster-14550.27602,Cluster-8016.0,Cluster-14550.28811,Cluster-14550.16768,Cluster-14550.29656,Cluster-…
GO:0055076	transition metal ion homeostasis	biological_process	0.70169	1	1	1139	17	17364	1	Cluster-14550.14541	0
GO:1901606	alpha-amino acid catabolic process	biological_process	0.70189	1	7	1139	121	17364	5	Cluster-14550.14223,Cluster-14550.2959,Cluster-14550.5536,Cluster-14550.4218,Cluster-18983.0	2	Cluster-14550.16492,Cluster-14550.18915
GO:0043235	receptor complex	cellular_component	0.70258	1	1	1139	20	17364	1	Cluster-14550.7491	0
GO:0098802	plasma membrane receptor complex	cellular_component	0.70258	1	1	1139	20	17364	1	Cluster-14550.7491	0
GO:0043623	cellular protein complex assembly	biological_process	0.70287	1	12	1139	215	17364	8	Cluster-14550.14145,Cluster-14550.14045,Cluster-14550.22817,Cluster-14550.8937,Cluster-14550.21312,Cluster-14550.24299,Cluster-18903.0,Cluster-2144.0	4	Cluster-14550.26950,Cluster-11014.0,Cluster-14550.14713,Cluster-14550.13840
GO:0042537	benzene-containing compound metabolic process	biological_process	0.70344	1	5	1139	86	17364	4	Cluster-14550.4218,Cluster-18983.0,Cluster-14550.2959,Cluster-14550.5536	1	Cluster-14550.16492
GO:0046903	secretion	biological_process	0.70357	1	5	1139	94	17364	4	Cluster-14550.28299,Cluster-14550.14145,Cluster-24228.0,Cluster-14550.15295	1	Cluster-14550.14250
GO:0005815	microtubule organizing center	cellular_component	0.70465	1	2	1139	40	17364	2	Cluster-5475.0,Cluster-14550.18961	0
GO:0016757	transferase activity, transferring glycosyl groups	molecular_function	0.70619	1	17	1139	307	17364	12	Cluster-14550.3494,Cluster-14550.24489,Cluster-19052.0,Cluster-2298.0,Cluster-14657.0,Cluster-22895.0,Cluster-14550.6297,Cluster-14550.23664,Cluster-10482.0,Cluster-19833.0,Cluster-3618.0,Cluster-14550.23945	5	Cluster-14550.13806,Cluster-14550.15135,Cluster-14550.6129,Cluster-14550.14776,Cluster-14550.15136
GO:0051186	cofactor metabolic process	biological_process	0.70632	1	30	1139	499	17364	22	Cluster-19208.0,Cluster-14550.2959,Cluster-14550.21608,Cluster-14550.12157,Cluster-14550.21741,Cluster-14550.4218,Cluster-14550.2590,Cluster-14550.2961,Cluster-14550.24512,Cluster-14550.12065,Cluster-20787.0,Cluster-14550.15624,Cluster-14550.13790,Cluster-14550.3888,Cluster-14550.16154,Cluster-18088.0,Cluster-16877.0,Cluster-16877.1,Cluster-14550.5536,Cluster-14550.12774,Cluster-6475.0,Cluster-14…	8	Cluster-14550.13840,Cluster-14550.20077,Cluster-9105.1,Cluster-14550.27397,Cluster-14550.18531,Cluster-14550.22506,Cluster-14550.9166,Cluster-14550.5249
GO:0050792	regulation of viral process	biological_process	0.70838	1	1	1139	19	17364	0		1	Cluster-14550.18358
GO:1901564	organonitrogen compound metabolic process	biological_process	0.70965	1	184	1139	2923	17364	116	Cluster-14550.10221,Cluster-14550.13729,Cluster-18993.0,Cluster-14550.8917,Cluster-3508.0,Cluster-14550.8221,Cluster-14550.13771,Cluster-20787.0,Cluster-14550.2590,Cluster-14550.23839,Cluster-14550.16154,Cluster-6763.0,Cluster-16328.0,Cluster-14550.15624,Cluster-2555.0,Cluster-20152.0,Cluster-15352.0,Cluster-14550.3067,Cluster-3129.0,Cluster-14550.12774,Cluster-14550.15231,Cluster-14550.17970,Clu…	68	Cluster-14550.18915,Cluster-14550.20731,Cluster-14550.28811,Cluster-14550.2376,Cluster-14550.14923,Cluster-14550.14613,Cluster-14550.19948,Cluster-14550.22506,Cluster-14550.20534,Cluster-14550.22311,Cluster-14550.6866,Cluster-18762.0,Cluster-14550.27671,Cluster-14550.20077,Cluster-17181.0,Cluster-14550.12146,Cluster-14550.17739,Cluster-14550.25727,Cluster-14550.3804,Cluster-14550.28564,Cluster-24…
GO:0044550	secondary metabolite biosynthetic process	biological_process	0.70984	1	1	1139	18	17364	0		1	Cluster-14550.92
GO:0045786	negative regulation of cell cycle	biological_process	0.71095	1	2	1139	39	17364	0		2	Cluster-14550.14894,Cluster-14550.18667
GO:0006144	purine nucleobase metabolic process	biological_process	0.7118	1	20	1139	353	17364	10	Cluster-14550.12418,Cluster-14550.5831,Cluster-14550.23703,Cluster-14550.21608,Cluster-14550.15394,Cluster-14550.7301,Cluster-6962.1,Cluster-14550.2643,Cluster-14550.27093,Cluster-2555.0	10	Cluster-14550.2376,Cluster-14550.20731,Cluster-14550.9638,Cluster-14550.23951,Cluster-14550.13963,Cluster-14550.19147,Cluster-14550.12783,Cluster-14550.1055,Cluster-14544.0,Cluster-11108.0
GO:0000139	Golgi membrane	cellular_component	0.71185	1	3	1139	57	17364	3	Cluster-14550.9214,Cluster-14550.24489,Cluster-22895.0	0
GO:0009063	cellular amino acid catabolic process	biological_process	0.71447	1	7	1139	123	17364	5	Cluster-14550.5536,Cluster-14550.2959,Cluster-14550.14223,Cluster-18983.0,Cluster-14550.4218	2	Cluster-14550.18915,Cluster-14550.16492
GO:0008199	ferric iron binding	molecular_function	0.71454	1	1	1139	19	17364	1	Cluster-14550.14541	0
GO:0003746	translation elongation factor activity	molecular_function	0.71468	1	1	1139	18	17364	0		1	Cluster-14550.3804
GO:0016055	Wnt signaling pathway	biological_process	0.71551	1	2	1139	38	17364	2	Cluster-17998.0,Cluster-14550.8824	0
GO:0000276	mitochondrial proton-transporting ATP synthase complex, coupling factor F(o)	cellular_component	0.7168	1	4	1139	77	17364	1	Cluster-14550.8249	3	Cluster-14550.9993,Cluster-14550.19777,Cluster-14550.14613
GO:0015743	malate transport	biological_process	0.71774	1	1	1139	20	17364	1	Cluster-14550.14145	0
GO:0042558	pteridine-containing compound metabolic process	biological_process	0.71802	1	3	1139	59	17364	2	Cluster-14550.15624,Cluster-14550.21741	1	Cluster-14550.22506
GO:0022402	cell cycle process	biological_process	0.71888	1	14	1139	254	17364	10	Cluster-19145.0,Cluster-18631.0,Cluster-14550.25516,Cluster-14550.21312,Cluster-5134.0,Cluster-14550.4724,Cluster-5475.0,Cluster-14550.6332,Cluster-14550.14145,Cluster-14031.1	4	Cluster-14550.8333,Cluster-14544.0,Cluster-14550.14894,Cluster-14550.18667
GO:0008535	respiratory chain complex IV assembly	biological_process	0.71889	1	1	1139	19	17364	1	Cluster-2144.0	0
GO:0033617	mitochondrial respiratory chain complex IV assembly	biological_process	0.71889	1	1	1139	19	17364	1	Cluster-2144.0	0
GO:0044179	hemolysis in other organism	biological_process	0.71935	1	1	1139	19	17364	1	Cluster-3583.0	0
GO:0009847	spore germination	biological_process	0.71982	1	1	1139	18	17364	1	Cluster-14550.9127	0
GO:0045892	negative regulation of transcription, DNA-templated	biological_process	0.71986	1	3	1139	57	17364	3	Cluster-22895.0,Cluster-14550.3453,Cluster-14550.21312	0
GO:0051253	negative regulation of RNA metabolic process	biological_process	0.71986	1	3	1139	57	17364	3	Cluster-14550.21312,Cluster-14550.3453,Cluster-22895.0	0
GO:1902679	negative regulation of RNA biosynthetic process	biological_process	0.71986	1	3	1139	57	17364	3	Cluster-22895.0,Cluster-14550.3453,Cluster-14550.21312	0
GO:1903507	negative regulation of nucleic acid-templated transcription	biological_process	0.71986	1	3	1139	57	17364	3	Cluster-22895.0,Cluster-14550.21312,Cluster-14550.3453	0
GO:0042430	indole-containing compound metabolic process	biological_process	0.71991	1	8	1139	137	17364	6	Cluster-14550.2959,Cluster-14550.4218,Cluster-14550.21472,Cluster-14550.5536,Cluster-14550.22966,Cluster-18983.0	2	Cluster-14550.16492,Cluster-14550.17739
GO:0009129	pyrimidine nucleoside monophosphate metabolic process	biological_process	0.72168	1	1	1139	19	17364	1	Cluster-14550.23839	0
GO:0009130	pyrimidine nucleoside monophosphate biosynthetic process	biological_process	0.72168	1	1	1139	19	17364	1	Cluster-14550.23839	0
GO:0009157	deoxyribonucleoside monophosphate biosynthetic process	biological_process	0.72168	1	1	1139	19	17364	1	Cluster-14550.23839	0
GO:0009162	deoxyribonucleoside monophosphate metabolic process	biological_process	0.72168	1	1	1139	19	17364	1	Cluster-14550.23839	0
GO:0009176	pyrimidine deoxyribonucleoside monophosphate metabolic process	biological_process	0.72168	1	1	1139	19	17364	1	Cluster-14550.23839	0
GO:0009177	pyrimidine deoxyribonucleoside monophosphate biosynthetic process	biological_process	0.72168	1	1	1139	19	17364	1	Cluster-14550.23839	0
GO:0009221	pyrimidine deoxyribonucleotide biosynthetic process	biological_process	0.72168	1	1	1139	19	17364	1	Cluster-14550.23839	0
GO:0009263	deoxyribonucleotide biosynthetic process	biological_process	0.72168	1	1	1139	19	17364	1	Cluster-14550.23839	0
GO:0009265	2'-deoxyribonucleotide biosynthetic process	biological_process	0.72168	1	1	1139	19	17364	1	Cluster-14550.23839	0
GO:0046385	deoxyribose phosphate biosynthetic process	biological_process	0.72168	1	1	1139	19	17364	1	Cluster-14550.23839	0
GO:0043903	regulation of symbiosis, encompassing mutualism through parasitism	biological_process	0.72228	1	1	1139	20	17364	0		1	Cluster-14550.18358
GO:0009245	lipid A biosynthetic process	biological_process	0.72243	1	1	1139	20	17364	1	Cluster-14550.22817	0
GO:0046493	lipid A metabolic process	biological_process	0.72243	1	1	1139	20	17364	1	Cluster-14550.22817	0
GO:1901269	lipooligosaccharide metabolic process	biological_process	0.72243	1	1	1139	20	17364	1	Cluster-14550.22817	0
GO:1901271	lipooligosaccharide biosynthetic process	biological_process	0.72243	1	1	1139	20	17364	1	Cluster-14550.22817	0
GO:0004713	protein tyrosine kinase activity	molecular_function	0.72262	1	1	1139	20	17364	1	Cluster-14550.22817	0
GO:0031324	negative regulation of cellular metabolic process	biological_process	0.72283	1	5	1139	93	17364	5	Cluster-14550.3453,Cluster-14550.21312,Cluster-14550.3067,Cluster-14550.993,Cluster-22895.0	0
GO:0006885	regulation of pH	biological_process	0.72327	1	1	1139	20	17364	1	Cluster-16201.0	0
GO:0055067	monovalent inorganic cation homeostasis	biological_process	0.72327	1	1	1139	20	17364	1	Cluster-16201.0	0
GO:0032990	cell part morphogenesis	biological_process	0.72401	1	2	1139	42	17364	2	Cluster-14550.8824,Cluster-14550.18261	0
GO:0048858	cell projection morphogenesis	biological_process	0.72401	1	2	1139	42	17364	2	Cluster-14550.18261,Cluster-14550.8824	0
GO:0042030	ATPase inhibitor activity	molecular_function	0.72433	1	1	1139	22	17364	1	Cluster-19391.0	0
GO:0031975	envelope	cellular_component	0.72465	1	18	1139	322	17364	6	Cluster-14550.8249,Cluster-14550.19718,Cluster-13680.0,Cluster-14550.14045,Cluster-14550.23066,Cluster-14550.9128	12	Cluster-14550.29656,Cluster-14550.16768,Cluster-14550.14613,Cluster-14550.26377,Cluster-14550.19777,Cluster-17396.0,Cluster-8016.0,Cluster-14550.28874,Cluster-14550.23063,Cluster-14550.9993,Cluster-14550.11961,Cluster-14550.9036
GO:0043044	ATP-dependent chromatin remodeling	biological_process	0.72465	1	1	1139	19	17364	1	Cluster-14550.5979	0
GO:0072522	purine-containing compound biosynthetic process	biological_process	0.72581	1	10	1139	181	17364	6	Cluster-18855.0,Cluster-14550.8249,Cluster-14550.23703,Cluster-14550.8917,Cluster-2555.0,Cluster-14550.8586	4	Cluster-14550.14613,Cluster-14550.9638,Cluster-14550.9993,Cluster-14550.19777
GO:0010942	positive regulation of cell death	biological_process	0.72602	1	1	1139	20	17364	0		1	Cluster-14550.1976
GO:0043065	positive regulation of apoptotic process	biological_process	0.72602	1	1	1139	20	17364	0		1	Cluster-14550.1976
GO:0043068	positive regulation of programmed cell death	biological_process	0.72602	1	1	1139	20	17364	0		1	Cluster-14550.1976
GO:0009512	cytochrome b6f complex	cellular_component	0.72674	1	1	1139	23	17364	1	Cluster-14550.21829	0
GO:0031514	motile cilium	cellular_component	0.72775	1	2	1139	42	17364	2	Cluster-18903.0,Cluster-24247.0	0
GO:0008982	protein-N(PI)-phosphohistidine-sugar phosphotransferase activity	molecular_function	0.72787	1	3	1139	57	17364	1	Cluster-14550.97	2	Cluster-14550.14107,Cluster-14550.27602
GO:0009357	protein-N(PI)-phosphohistidine-sugar phosphotransferase complex	cellular_component	0.72787	1	3	1139	57	17364	1	Cluster-14550.97	2	Cluster-14550.27602,Cluster-14550.14107
GO:0016702	oxidoreductase activity, acting on single donors with incorporation of molecular oxygen, incorporation of two atoms of oxygen	molecular_function	0.72903	1	1	1139	19	17364	1	Cluster-14550.25032	0
GO:0022607	cellular component assembly	biological_process	0.72926	1	28	1139	494	17364	22	Cluster-14550.8937,Cluster-14550.24299,Cluster-14550.21312,Cluster-14550.3494,Cluster-5475.0,Cluster-14550.6635,Cluster-14492.0,Cluster-14550.14145,Cluster-14550.12065,Cluster-14550.22817,Cluster-14550.21472,Cluster-14550.4724,Cluster-14550.27346,Cluster-19145.0,Cluster-18903.0,Cluster-2144.0,Cluster-14550.5979,Cluster-14550.6351,Cluster-16699.0,Cluster-14550.14045,Cluster-14550.24852,Cluster-145…	6	Cluster-14550.13840,Cluster-14550.26950,Cluster-14550.2349,Cluster-14550.3411,Cluster-14550.14713,Cluster-11014.0
GO:0040007	growth	biological_process	0.72972	1	4	1139	79	17364	2	Cluster-14550.7491,Cluster-21413.0	2	Cluster-14550.28842,Cluster-14550.1976
GO:0005244	voltage-gated ion channel activity	molecular_function	0.7298	1	2	1139	44	17364	2	Cluster-14550.19961,Cluster-14550.1665	0
GO:0022832	voltage-gated channel activity	molecular_function	0.7298	1	2	1139	44	17364	2	Cluster-14550.19961,Cluster-14550.1665	0
GO:0048513	organ development	biological_process	0.72986	1	1	1139	19	17364	1	Cluster-14550.12513	0
GO:0051782	negative regulation of cell division	biological_process	0.73037	1	1	1139	20	17364	0		1	Cluster-14550.18667
GO:0003995	acyl-CoA dehydrogenase activity	molecular_function	0.73038	1	1	1139	20	17364	1	Cluster-14550.7854	0
GO:0005743	mitochondrial inner membrane	cellular_component	0.73081	1	8	1139	152	17364	3	Cluster-14550.8249,Cluster-13680.0,Cluster-14550.19718	5	Cluster-14550.14613,Cluster-14550.19777,Cluster-14550.9993,Cluster-14550.28874,Cluster-14550.9036
GO:0006457	protein folding	biological_process	0.73136	1	5	1139	91	17364	3	Cluster-14550.14145,Cluster-15584.0,Cluster-14550.14045	2	Cluster-3206.0,Cluster-14550.20718
GO:0007088	regulation of mitotic nuclear division	biological_process	0.7318	1	1	1139	20	17364	1	Cluster-18631.0	0
GO:0009058	biosynthetic process	biological_process	0.73187	1	250	1139	3990	17364	166	Cluster-14550.15394,Cluster-14550.15220,Cluster-14550.3453,Cluster-14550.14030,Cluster-20260.0,Cluster-6962.1,Cluster-3167.0,Cluster-14550.27093,Cluster-10482.0,Cluster-14550.5693,Cluster-2417.0,Cluster-24593.1,Cluster-13823.0,Cluster-14550.17407,Cluster-14435.0,Cluster-21702.0,Cluster-14550.8937,Cluster-15702.0,Cluster-14550.3714,Cluster-14550.14045,Cluster-1759.0,Cluster-14550.851,Cluster-4402.…	84	Cluster-14550.29105,Cluster-14550.19147,Cluster-15118.0,Cluster-14550.14776,Cluster-14550.7909,Cluster-14550.6469,Cluster-14550.13963,Cluster-14550.3804,Cluster-14550.28842,Cluster-9605.0,Cluster-14550.29024,Cluster-14550.19683,Cluster-14550.23951,Cluster-24485.1,Cluster-14550.13840,Cluster-14550.18031,Cluster-14550.28564,Cluster-14550.5084,Cluster-14550.6866,Cluster-18762.0,Cluster-14550.18842,C…
GO:0022804	active transmembrane transporter activity	molecular_function	0.73192	1	14	1139	258	17364	6	Cluster-20660.0,Cluster-14550.1887,Cluster-14550.97,Cluster-14550.14025,Cluster-15431.0,Cluster-16201.0	8	Cluster-17478.2,Cluster-14550.20342,Cluster-14550.27602,Cluster-14550.14107,Cluster-14550.18760,Cluster-14550.130,Cluster-14550.12783,Cluster-14550.22726
GO:0044272	sulfur compound biosynthetic process	biological_process	0.7321	1	3	1139	59	17364	2	Cluster-16456.2,Cluster-19208.0	1	Cluster-24485.1
GO:0060089	molecular transducer activity	molecular_function	0.73288	1	42	1139	703	17364	26	Cluster-18165.4,Cluster-14550.8937,Cluster-11037.0,Cluster-11766.0,Cluster-21032.0,Cluster-13056.0,Cluster-14550.22817,Cluster-14275.0,Cluster-22069.0,Cluster-14550.1887,Cluster-10482.0,Cluster-14550.4868,Cluster-24527.0,Cluster-11731.0,Cluster-14007.0,Cluster-17808.0,Cluster-17337.0,Cluster-3376.0,Cluster-14550.21312,Cluster-8950.0,Cluster-14550.28041,Cluster-14550.2446,Cluster-8950.1,Cluster-39…	16	Cluster-14550.15696,Cluster-14550.12687,Cluster-14550.10033,Cluster-14550.13818,Cluster-14550.12783,Cluster-14550.23580,Cluster-14550.5084,Cluster-14550.1061,Cluster-23490.1,Cluster-14550.14897,Cluster-14550.23817,Cluster-14550.14248,Cluster-14550.14112,Cluster-14550.12645,Cluster-14550.21754,Cluster-14550.15695
GO:0019897	extrinsic component of plasma membrane	cellular_component	0.7329	1	1	1139	20	17364	0		1	Cluster-14550.15896
GO:0043234	protein complex	cellular_component	0.73296	1	166	1139	2760	17364	109	Cluster-21430.0,Cluster-20695.0,Cluster-14550.14013,Cluster-10890.0,Cluster-14550.25780,Cluster-20776.0,Cluster-14550.7491,Cluster-14550.21312,Cluster-14550.4395,Cluster-14550.97,Cluster-14550.5292,Cluster-14550.5926,Cluster-14031.1,Cluster-14550.9017,Cluster-14550.22508,Cluster-19554.0,Cluster-14550.23605,Cluster-18088.0,Cluster-14550.5979,Cluster-18983.0,Cluster-14550.14025,Cluster-16622.0,Clus…	57	Cluster-11108.0,Cluster-14550.18122,Cluster-11014.0,Cluster-14550.14020,Cluster-11850.1,Cluster-14550.27602,Cluster-14550.24818,Cluster-14550.29656,Cluster-14550.16768,Cluster-14550.14012,Cluster-14550.9993,Cluster-14550.27064,Cluster-14550.17093,Cluster-14550.8694,Cluster-14550.18681,Cluster-14550.15896,Cluster-14550.19733,Cluster-14550.21743,Cluster-7476.0,Cluster-14550.19777,Cluster-17396.0,Cl…
GO:0007067	mitotic nuclear division	biological_process	0.73357	1	3	1139	58	17364	3	Cluster-18631.0,Cluster-14550.21312,Cluster-14031.1	0
GO:0000413	protein peptidyl-prolyl isomerization	biological_process	0.73396	1	1	1139	20	17364	0		1	Cluster-14550.20718
GO:0003755	peptidyl-prolyl cis-trans isomerase activity	molecular_function	0.73396	1	1	1139	20	17364	0		1	Cluster-14550.20718
GO:0016859	cis-trans isomerase activity	molecular_function	0.73396	1	1	1139	20	17364	0		1	Cluster-14550.20718
GO:0002252	immune effector process	biological_process	0.73573	1	2	1139	39	17364	2	Cluster-14550.14145,Cluster-4092.0	0
GO:0040029	regulation of gene expression, epigenetic	biological_process	0.73681	1	1	1139	21	17364	1	Cluster-14550.3453	0
GO:0045263	proton-transporting ATP synthase complex, coupling factor F(o)	cellular_component	0.73764	1	5	1139	96	17364	2	Cluster-14550.8249,Cluster-18855.0	3	Cluster-14550.9993,Cluster-14550.19777,Cluster-14550.14613
GO:0044249	cellular biosynthetic process	biological_process	0.7394	1	232	1139	3720	17364	155	Cluster-24593.1,Cluster-2417.0,Cluster-14550.17407,Cluster-13823.0,Cluster-21702.0,Cluster-15702.0,Cluster-14550.8937,Cluster-14550.15394,Cluster-20260.0,Cluster-14550.14030,Cluster-14550.3453,Cluster-14550.27093,Cluster-3167.0,Cluster-6962.1,Cluster-14550.5693,Cluster-10482.0,Cluster-2795.0,Cluster-2023.0,Cluster-12165.0,Cluster-15749.0,Cluster-19208.0,Cluster-14550.22681,Cluster-12463.0,Cluster…	77	Cluster-14550.6469,Cluster-14550.13963,Cluster-14550.29105,Cluster-14550.19147,Cluster-15118.0,Cluster-14550.14776,Cluster-14550.29024,Cluster-9605.0,Cluster-14550.19683,Cluster-14550.13840,Cluster-24485.1,Cluster-14550.23951,Cluster-14550.28564,Cluster-14550.18031,Cluster-14550.3804,Cluster-14550.28842,Cluster-14550.20715,Cluster-14550.7564,Cluster-14550.22501,Cluster-14550.20077,Cluster-14550.5…
GO:0005794	Golgi apparatus	cellular_component	0.73967	1	5	1139	99	17364	5	Cluster-14550.24489,Cluster-14550.9214,Cluster-3618.0,Cluster-22895.0,Cluster-14550.14045	0
GO:0008194	UDP-glycosyltransferase activity	molecular_function	0.73972	1	3	1139	67	17364	3	Cluster-22895.0,Cluster-3618.0,Cluster-14550.24489	0
GO:0008276	protein methyltransferase activity	molecular_function	0.74051	1	3	1139	60	17364	2	Cluster-14550.18216,Cluster-14550.12774	1	Cluster-14550.18626
GO:0043241	protein complex disassembly	biological_process	0.74102	1	2	1139	40	17364	2	Cluster-14550.4395,Cluster-14550.22817	0
GO:0043244	regulation of protein complex disassembly	biological_process	0.74102	1	2	1139	40	17364	2	Cluster-14550.22817,Cluster-14550.4395	0
GO:0005507	copper ion binding	molecular_function	0.74252	1	3	1139	61	17364	2	Cluster-14550.8823,Cluster-14550.3888	1	Cluster-23934.0
GO:0042626	ATPase activity, coupled to transmembrane movement of substances	molecular_function	0.74257	1	5	1139	101	17364	2	Cluster-15431.0,Cluster-14550.14025	3	Cluster-14550.22726,Cluster-14550.12783,Cluster-14550.18760
GO:0043492	ATPase activity, coupled to movement of substances	molecular_function	0.74257	1	5	1139	101	17364	2	Cluster-14550.14025,Cluster-15431.0	3	Cluster-14550.18760,Cluster-14550.12783,Cluster-14550.22726
GO:0008312	7S RNA binding	molecular_function	0.74402	1	1	1139	20	17364	0		1	Cluster-14550.19733
GO:0032270	positive regulation of cellular protein metabolic process	biological_process	0.74543	1	1	1139	22	17364	0		1	Cluster-14550.1976
GO:0051247	positive regulation of protein metabolic process	biological_process	0.74543	1	1	1139	22	17364	0		1	Cluster-14550.1976
GO:0051259	protein oligomerization	biological_process	0.74718	1	3	1139	65	17364	1	Cluster-14492.0	2	Cluster-14550.14713,Cluster-14550.2349
GO:0006368	transcription elongation from RNA polymerase II promoter	biological_process	0.74726	1	1	1139	23	17364	0		1	Cluster-14550.15012
GO:0070008	serine-type exopeptidase activity	molecular_function	0.74754	1	2	1139	42	17364	0		2	Cluster-14550.5187,Cluster-14550.21922
GO:0043085	positive regulation of catalytic activity	biological_process	0.74854	1	1	1139	23	17364	0		1	Cluster-14550.1976
GO:0033108	mitochondrial respiratory chain complex assembly	biological_process	0.74946	1	1	1139	21	17364	1	Cluster-2144.0	0
GO:0015103	inorganic anion transmembrane transporter activity	molecular_function	0.74973	1	2	1139	42	17364	2	Cluster-14550.16115,Cluster-21723.0	0
GO:0051715	cytolysis in other organism	biological_process	0.75015	1	1	1139	21	17364	1	Cluster-3583.0	0
GO:0006206	pyrimidine nucleobase metabolic process	biological_process	0.75025	1	12	1139	217	17364	5	Cluster-14550.23839,Cluster-14550.15394,Cluster-14550.2643,Cluster-14550.7301,Cluster-2555.0	7	Cluster-14550.9756,Cluster-14550.2376,Cluster-14550.21550,Cluster-14550.20731,Cluster-14550.28564,Cluster-11108.0,Cluster-14550.13963
GO:0005730	nucleolus	cellular_component	0.75047	1	10	1139	185	17364	7	Cluster-14550.7301,Cluster-14550.13771,Cluster-14550.2643,Cluster-14550.15121,Cluster-24678.0,Cluster-14550.15394,Cluster-24593.1	3	Cluster-14550.20731,Cluster-14550.13963,Cluster-14550.2376
GO:0044770	cell cycle phase transition	biological_process	0.75123	1	1	1139	21	17364	1	Cluster-18631.0	0
GO:0044772	mitotic cell cycle phase transition	biological_process	0.75123	1	1	1139	21	17364	1	Cluster-18631.0	0
GO:1901987	regulation of cell cycle phase transition	biological_process	0.75123	1	1	1139	21	17364	1	Cluster-18631.0	0
GO:1901990	regulation of mitotic cell cycle phase transition	biological_process	0.75123	1	1	1139	21	17364	1	Cluster-18631.0	0
GO:0031981	nuclear lumen	cellular_component	0.75138	1	28	1139	499	17364	16	Cluster-14550.13771,Cluster-14550.21312,Cluster-24593.1,Cluster-2023.0,Cluster-14031.1,Cluster-24678.0,Cluster-14550.7301,Cluster-14550.2643,Cluster-20695.0,Cluster-14550.5693,Cluster-14550.15394,Cluster-14550.8221,Cluster-14550.6105,Cluster-14550.15121,Cluster-14550.23945,Cluster-14550.4886	12	Cluster-14550.13963,Cluster-14550.14363,Cluster-14550.20731,Cluster-14550.18681,Cluster-14550.20715,Cluster-14550.2376,Cluster-14550.24818,Cluster-14550.29656,Cluster-14550.13634,Cluster-14550.14020,Cluster-11850.1,Cluster-14550.18122
GO:0009190	cyclic nucleotide biosynthetic process	biological_process	0.7515	1	1	1139	24	17364	0		1	Cluster-15118.0
GO:0048523	negative regulation of cellular process	biological_process	0.7531	1	8	1139	150	17364	6	Cluster-18993.0,Cluster-14550.21312,Cluster-22895.0,Cluster-14550.3453,Cluster-14550.993,Cluster-14550.3067	2	Cluster-14550.14894,Cluster-14550.18667
GO:0009250	glucan biosynthetic process	biological_process	0.75338	1	1	1139	23	17364	0		1	Cluster-14550.14776
GO:0007127	meiosis I	biological_process	0.7542	1	1	1139	21	17364	0		1	Cluster-14550.18667
GO:0010605	negative regulation of macromolecule metabolic process	biological_process	0.75472	1	5	1139	97	17364	5	Cluster-22895.0,Cluster-14550.3067,Cluster-14550.993,Cluster-14550.3453,Cluster-14550.21312	0
GO:0019087	transformation of host cell by virus	biological_process	0.75491	1	2	1139	42	17364	0		2	Cluster-7476.0,Cluster-17181.0
GO:0005783	endoplasmic reticulum	cellular_component	0.75527	1	17	1139	314	17364	9	Cluster-14550.25804,Cluster-14550.17292,Cluster-14550.16305,Cluster-24470.0,Cluster-14550.25032,Cluster-14550.6297,Cluster-14550.8586,Cluster-14550.25512,Cluster-2670.0	8	Cluster-14550.22726,Cluster-14550.20715,Cluster-14550.543,Cluster-14550.28811,Cluster-8016.0,Cluster-14550.23320,Cluster-14550.7909,Cluster-7476.0
GO:0017016	Ras GTPase binding	molecular_function	0.7568	1	1	1139	25	17364	1	Cluster-10449.0	0
GO:0031267	small GTPase binding	molecular_function	0.7568	1	1	1139	25	17364	1	Cluster-10449.0	0
GO:0051020	GTPase binding	molecular_function	0.7568	1	1	1139	25	17364	1	Cluster-10449.0	0
GO:0008028	monocarboxylic acid transmembrane transporter activity	molecular_function	0.75757	1	1	1139	22	17364	1	Cluster-14550.24512	0
GO:0005753	mitochondrial proton-transporting ATP synthase complex	cellular_component	0.75836	1	4	1139	81	17364	1	Cluster-14550.8249	3	Cluster-14550.19777,Cluster-14550.9993,Cluster-14550.14613
GO:0009539	photosystem II reaction center	cellular_component	0.75907	1	3	1139	63	17364	2	Cluster-4630.0,Cluster-14550.19112	1	Cluster-14550.15451
GO:0048519	negative regulation of biological process	biological_process	0.76039	1	10	1139	187	17364	7	Cluster-14550.3453,Cluster-14550.993,Cluster-14550.3067,Cluster-22895.0,Cluster-14550.21312,Cluster-18993.0,Cluster-19391.0	3	Cluster-14550.14894,Cluster-14550.18667,Cluster-14550.19013
GO:0009081	branched-chain amino acid metabolic process	biological_process	0.76041	1	5	1139	95	17364	4	Cluster-14550.2959,Cluster-14550.5536,Cluster-14550.4218,Cluster-18983.0	1	Cluster-14550.16492
GO:0006012	galactose metabolic process	biological_process	0.76274	1	2	1139	44	17364	0		2	Cluster-14550.14104,Cluster-14550.25727
GO:0008081	phosphoric diester hydrolase activity	molecular_function	0.76336	1	2	1139	47	17364	0		2	Cluster-14550.13840,Cluster-14550.28331
GO:0016482	cytoplasmic transport	biological_process	0.76342	1	11	1139	206	17364	7	Cluster-14550.5850,Cluster-14550.14145,Cluster-14550.22508,Cluster-14550.14045,Cluster-2448.0,Cluster-14362.0,Cluster-14550.8537	4	Cluster-14550.7355,Cluster-14550.5084,Cluster-14550.2349,Cluster-14550.19733
GO:0046497	nicotinate nucleotide metabolic process	biological_process	0.76342	1	1	1139	22	17364	1	Cluster-20787.0	0
GO:0046500	S-adenosylmethionine metabolic process	biological_process	0.76447	1	2	1139	41	17364	2	Cluster-14550.12774,Cluster-14550.18216	0
GO:0009187	cyclic nucleotide metabolic process	biological_process	0.76455	1	1	1139	25	17364	0		1	Cluster-15118.0
GO:0006553	lysine metabolic process	biological_process	0.7654	1	6	1139	113	17364	4	Cluster-14550.5536,Cluster-14550.2959,Cluster-18983.0,Cluster-14550.4218	2	Cluster-14550.18915,Cluster-14550.16492
GO:0015629	actin cytoskeleton	cellular_component	0.76693	1	3	1139	68	17364	2	Cluster-10890.0,Cluster-14550.28777	1	Cluster-14550.15451
GO:0032984	macromolecular complex disassembly	biological_process	0.76697	1	2	1139	42	17364	2	Cluster-14550.22817,Cluster-14550.4395	0
GO:0046907	intracellular transport	biological_process	0.76738	1	31	1139	562	17364	17	Cluster-14362.0,Cluster-4402.0,Cluster-14550.8537,Cluster-14550.9214,Cluster-14550.5850,Cluster-16622.0,Cluster-14550.14045,Cluster-14550.21312,Cluster-14550.8937,Cluster-14550.3904,Cluster-14550.6096,Cluster-14550.1649,Cluster-14550.14145,Cluster-6487.0,Cluster-2448.0,Cluster-14550.22817,Cluster-14550.22508	14	Cluster-14550.19733,Cluster-14550.14713,Cluster-14550.2349,Cluster-14550.798,Cluster-18762.0,Cluster-14550.5084,Cluster-17396.0,Cluster-14550.29116,Cluster-8016.0,Cluster-14550.7355,Cluster-14550.29656,Cluster-10910.0,Cluster-14550.11186,Cluster-14550.543
GO:0019031	viral envelope	cellular_component	0.76771	1	9	1139	175	17364	6	Cluster-14550.24299,Cluster-19052.0,Cluster-14550.14145,Cluster-20787.0,Cluster-14550.24852,Cluster-14550.14045	3	Cluster-14550.14713,Cluster-14550.27078,Cluster-14550.13840
GO:0036338	viral membrane	cellular_component	0.76771	1	9	1139	175	17364	6	Cluster-14550.14145,Cluster-20787.0,Cluster-14550.24852,Cluster-14550.14045,Cluster-14550.24299,Cluster-19052.0	3	Cluster-14550.14713,Cluster-14550.27078,Cluster-14550.13840
GO:0006414	translational elongation	biological_process	0.76863	1	1	1139	21	17364	0		1	Cluster-14550.3804
GO:0006448	regulation of translational elongation	biological_process	0.76863	1	1	1139	21	17364	0		1	Cluster-14550.3804
GO:0019064	fusion of virus membrane with host plasma membrane	biological_process	0.77074	1	1	1139	24	17364	1	Cluster-20787.0	0
GO:0039663	membrane fusion involved in viral entry into host cell	biological_process	0.77074	1	1	1139	24	17364	1	Cluster-20787.0	0
GO:0044800	multi-organism membrane fusion	biological_process	0.77074	1	1	1139	24	17364	1	Cluster-20787.0	0
GO:0044803	multi-organism membrane organization	biological_process	0.77074	1	1	1139	24	17364	1	Cluster-20787.0	0
GO:0008121	ubiquinol-cytochrome-c reductase activity	molecular_function	0.77082	1	1	1139	24	17364	0		1	Cluster-14550.9406
GO:0016681	oxidoreductase activity, acting on diphenols and related substances as donors, cytochrome as acceptor	molecular_function	0.77082	1	1	1139	24	17364	0		1	Cluster-14550.9406
GO:0032101	regulation of response to external stimulus	biological_process	0.77118	1	1	1139	22	17364	0		1	Cluster-14550.9592
GO:0016192	vesicle-mediated transport	biological_process	0.77173	1	15	1139	288	17364	11	Cluster-14550.5850,Cluster-6487.0,Cluster-14550.9214,Cluster-14550.22508,Cluster-2448.0,Cluster-16622.0,Cluster-14362.0,Cluster-14550.21312,Cluster-14550.8937,Cluster-14550.15295,Cluster-14550.8537	4	Cluster-14550.7355,Cluster-10910.0,Cluster-14550.14713,Cluster-14550.29116
GO:0009218	pyrimidine ribonucleotide metabolic process	biological_process	0.77246	1	1	1139	21	17364	1	Cluster-2555.0	0
GO:0009220	pyrimidine ribonucleotide biosynthetic process	biological_process	0.77246	1	1	1139	21	17364	1	Cluster-2555.0	0
GO:0005737	cytoplasm	cellular_component	0.77263	1	151	1139	2482	17364	92	Cluster-2448.0,Cluster-2795.0,Cluster-12165.0,Cluster-14550.21603,Cluster-12463.0,Cluster-15733.0,Cluster-16170.0,Cluster-14550.14045,Cluster-14550.3714,Cluster-1759.0,Cluster-2144.0,Cluster-12994.0,Cluster-19145.0,Cluster-14550.8586,Cluster-14550.28751,Cluster-14550.6297,Cluster-2417.0,Cluster-24593.1,Cluster-14550.25804,Cluster-19391.0,Cluster-14550.8937,Cluster-14550.14030,Cluster-20260.0,Clus…	59	Cluster-9605.0,Cluster-14550.1073,Cluster-14550.3804,Cluster-12032.0,Cluster-14550.6011,Cluster-14550.28331,Cluster-14550.29105,Cluster-14550.11961,Cluster-14550.5396,Cluster-14550.7909,Cluster-14550.14613,Cluster-14550.857,Cluster-14550.22726,Cluster-14550.28811,Cluster-14550.18760,Cluster-14550.18291,Cluster-14550.20715,Cluster-14550.6795,Cluster-14550.5084,Cluster-23053.0,Cluster-14550.6866,Cl…
GO:0043229	intracellular organelle	cellular_component	0.77329	1	221	1139	3625	17364	147	Cluster-14550.3714,Cluster-14550.14045,Cluster-12681.0,Cluster-14550.4462,Cluster-1759.0,Cluster-12994.0,Cluster-2144.0,Cluster-14550.9128,Cluster-14550.25272,Cluster-14550.6225,Cluster-14550.7538,Cluster-14550.8586,Cluster-14550.28751,Cluster-14550.6297,Cluster-2448.0,Cluster-2795.0,Cluster-12165.0,Cluster-2023.0,Cluster-14550.6338,Cluster-14550.21603,Cluster-12463.0,Cluster-15733.0,Cluster-1617…	74	Cluster-14550.3804,Cluster-14550.1073,Cluster-9605.0,Cluster-14550.29105,Cluster-14550.11961,Cluster-14550.7909,Cluster-12032.0,Cluster-14550.6011,Cluster-14550.6469,Cluster-14550.12916,Cluster-14550.13963,Cluster-14550.18760,Cluster-14550.18291,Cluster-14550.13023,Cluster-14550.14477,Cluster-22330.0,Cluster-14550.14613,Cluster-14550.22726,Cluster-14550.2376,Cluster-14550.14363,Cluster-14550.2881…
GO:1901576	organic substance biosynthetic process	biological_process	0.77437	1	240	1139	3866	17364	163	Cluster-14550.23839,Cluster-14550.2590,Cluster-20787.0,Cluster-14550.4673,Cluster-14550.13771,Cluster-16202.0,Cluster-20486.0,Cluster-14550.3904,Cluster-14550.17292,Cluster-14550.8221,Cluster-14550.6105,Cluster-14550.25371,Cluster-14550.9212,Cluster-14550.9358,Cluster-3508.0,Cluster-14550.8917,Cluster-8321.0,Cluster-14550.13729,Cluster-14550.10221,Cluster-18126.0,Cluster-22895.0,Cluster-14550.296…	77	Cluster-14550.14613,Cluster-14550.2376,Cluster-14550.14363,Cluster-14550.20731,Cluster-14550.18365,Cluster-14550.19003,Cluster-10749.0,Cluster-14550.1976,Cluster-14550.2758,Cluster-14550.20715,Cluster-14550.7564,Cluster-14550.22501,Cluster-14550.20077,Cluster-14550.5084,Cluster-14550.6866,Cluster-18762.0,Cluster-14550.18842,Cluster-14550.7407,Cluster-14550.15012,Cluster-14550.22506,Cluster-14550.…
GO:0019835	cytolysis	biological_process	0.77633	1	2	1139	45	17364	2	Cluster-3583.0,Cluster-14550.28519	0
GO:0005667	transcription factor complex	cellular_component	0.7764	1	44	1139	774	17364	34	Cluster-3102.1,Cluster-21549.0,Cluster-24593.1,Cluster-14598.0,Cluster-14550.8937,Cluster-14550.5768,Cluster-14550.24299,Cluster-18983.0,Cluster-14550.3453,Cluster-18088.0,Cluster-14550.4215,Cluster-14550.5394,Cluster-14550.23605,Cluster-14550.5693,Cluster-14550.27093,Cluster-14550.5979,Cluster-6962.1,Cluster-2023.0,Cluster-20787.0,Cluster-14550.9017,Cluster-5475.0,Cluster-14550.8482,Cluster-1455…	10	Cluster-14550.8694,Cluster-14550.18681,Cluster-14550.5084,Cluster-14550.1486,Cluster-14550.14713,Cluster-14550.18946,Cluster-14550.13634,Cluster-14550.24818,Cluster-14550.14363,Cluster-14550.14020
GO:0016469	proton-transporting two-sector ATPase complex	cellular_component	0.77815	1	10	1139	191	17364	6	Cluster-14550.21312,Cluster-18855.0,Cluster-14550.8249,Cluster-3539.0,Cluster-14550.3453,Cluster-14550.4807	4	Cluster-14550.9993,Cluster-14550.19777,Cluster-14550.14613,Cluster-14550.18029
GO:0070647	protein modification by small protein conjugation or removal	biological_process	0.77843	1	7	1139	152	17364	6	Cluster-14550.4882,Cluster-14550.11078,Cluster-14550.25516,Cluster-24779.0,Cluster-5134.0,Cluster-17998.0	1	Cluster-14544.0
GO:0030154	cell differentiation	biological_process	0.77863	1	5	1139	107	17364	5	Cluster-14550.8824,Cluster-11712.0,Cluster-14550.18261,Cluster-20053.0,Cluster-14550.8937	0
GO:1902582	single-organism intracellular transport	biological_process	0.78181	1	19	1139	352	17364	8	Cluster-14362.0,Cluster-14550.8537,Cluster-14550.5850,Cluster-14550.14045,Cluster-14550.21312,Cluster-14550.14145,Cluster-2448.0,Cluster-14550.22508	11	Cluster-14550.19733,Cluster-14550.14713,Cluster-14550.2349,Cluster-14550.798,Cluster-18762.0,Cluster-14550.5084,Cluster-14550.29116,Cluster-8016.0,Cluster-14550.7355,Cluster-14550.29656,Cluster-10910.0
GO:0006805	xenobiotic metabolic process	biological_process	0.78183	1	3	1139	73	17364	2	Cluster-15845.0,Cluster-16328.0	1	Cluster-14550.12146
GO:0009410	response to xenobiotic stimulus	biological_process	0.78183	1	3	1139	73	17364	2	Cluster-15845.0,Cluster-16328.0	1	Cluster-14550.12146
GO:0071466	cellular response to xenobiotic stimulus	biological_process	0.78183	1	3	1139	73	17364	2	Cluster-15845.0,Cluster-16328.0	1	Cluster-14550.12146
GO:0042493	response to drug	biological_process	0.7825	1	1	1139	24	17364	1	Cluster-14550.15624	0
GO:0016881	acid-amino acid ligase activity	molecular_function	0.78286	1	2	1139	48	17364	1	Cluster-16456.2	1	Cluster-24485.1
GO:0006468	protein phosphorylation	biological_process	0.78297	1	15	1139	316	17364	14	Cluster-14550.6096,Cluster-23857.0,Cluster-21299.0,Cluster-14550.24298,Cluster-14550.5190,Cluster-2057.0,Cluster-17978.0,Cluster-23474.0,Cluster-12170.0,Cluster-14550.22817,Cluster-14550.3993,Cluster-14550.14045,Cluster-14550.8883,Cluster-14550.29222	1	Cluster-14550.15451
GO:0045184	establishment of protein localization	biological_process	0.7839	1	34	1139	615	17364	20	Cluster-16622.0,Cluster-14550.9214,Cluster-14550.8937,Cluster-14550.22817,Cluster-14550.14145,Cluster-6487.0,Cluster-4402.0,Cluster-14550.8537,Cluster-14362.0,Cluster-14550.14045,Cluster-24228.0,Cluster-14550.5850,Cluster-14550.6096,Cluster-14550.1649,Cluster-14550.21312,Cluster-14550.3904,Cluster-14550.23839,Cluster-2448.0,Cluster-14550.22508,Cluster-14550.28299	14	Cluster-4273.1,Cluster-14550.14713,Cluster-14550.5084,Cluster-14550.14250,Cluster-18762.0,Cluster-14550.29116,Cluster-14550.543,Cluster-14550.798,Cluster-14550.19733,Cluster-17396.0,Cluster-8016.0,Cluster-14550.11186,Cluster-14550.29656,Cluster-14550.7355
GO:0004519	endonuclease activity	molecular_function	0.78462	1	11	1139	209	17364	1	Cluster-2144.0	10	Cluster-17396.0,Cluster-14550.5439,Cluster-14550.15896,Cluster-14550.15024,Cluster-14550.19733,Cluster-14550.28331,Cluster-14550.9835,Cluster-14550.857,Cluster-14550.20016,Cluster-14550.18122
GO:0016684	oxidoreductase activity, acting on peroxide as acceptor	molecular_function	0.78553	1	2	1139	42	17364	1	Cluster-14550.22966	1	Cluster-14550.17739
GO:0015399	primary active transmembrane transporter activity	molecular_function	0.7858	1	5	1139	107	17364	2	Cluster-14550.14025,Cluster-15431.0	3	Cluster-14550.22726,Cluster-14550.18760,Cluster-14550.12783
GO:0015405	P-P-bond-hydrolysis-driven transmembrane transporter activity	molecular_function	0.7858	1	5	1139	107	17364	2	Cluster-14550.14025,Cluster-15431.0	3	Cluster-14550.22726,Cluster-14550.18760,Cluster-14550.12783
GO:0031640	killing of cells of other organism	biological_process	0.78614	1	1	1139	24	17364	1	Cluster-3583.0	0
GO:0044364	disruption of cells of other organism	biological_process	0.78614	1	1	1139	24	17364	1	Cluster-3583.0	0
GO:0071822	protein complex subunit organization	biological_process	0.78726	1	19	1139	354	17364	14	Cluster-14550.5979,Cluster-2144.0,Cluster-18903.0,Cluster-14550.6332,Cluster-14550.14045,Cluster-14492.0,Cluster-14550.6635,Cluster-5475.0,Cluster-14550.4395,Cluster-14550.21312,Cluster-14550.24299,Cluster-14550.8937,Cluster-14550.22817,Cluster-14550.14145	5	Cluster-14550.14713,Cluster-14550.2349,Cluster-11014.0,Cluster-14550.13840,Cluster-14550.26950
GO:0042025	host cell nucleus	cellular_component	0.78845	1	3	1139	71	17364	1	Cluster-14550.24852	2	Cluster-14550.8694,Cluster-14550.23251
GO:0007264	small GTPase mediated signal transduction	biological_process	0.78857	1	10	1139	210	17364	6	Cluster-14550.21547,Cluster-14550.3944,Cluster-23967.0,Cluster-15674.0,Cluster-14550.29920,Cluster-13056.0	4	Cluster-14550.29627,Cluster-14550.14713,Cluster-14550.8752,Cluster-14550.5084
GO:0016298	lipase activity	molecular_function	0.78865	1	1	1139	27	17364	0		1	Cluster-14550.28331
GO:0051382	kinetochore assembly	biological_process	0.78882	1	1	1139	24	17364	1	Cluster-14550.21312	0
GO:0051383	kinetochore organization	biological_process	0.78882	1	1	1139	24	17364	1	Cluster-14550.21312	0
GO:0008652	cellular amino acid biosynthetic process	biological_process	0.78889	1	11	1139	207	17364	8	Cluster-6763.0,Cluster-14550.21741,Cluster-14550.17970,Cluster-14550.15624,Cluster-14275.0,Cluster-13514.0,Cluster-21702.0,Cluster-11511.0	3	Cluster-14550.22506,Cluster-14550.13840,Cluster-14550.19683
GO:0031023	microtubule organizing center organization	biological_process	0.78891	1	1	1139	25	17364	1	Cluster-5475.0	0
GO:0006353	DNA-templated transcription, termination	biological_process	0.78947	1	1	1139	23	17364	0		1	Cluster-11850.1
GO:0019058	viral life cycle	biological_process	0.7895	1	14	1139	267	17364	10	Cluster-14598.0,Cluster-14550.27346,Cluster-14550.21608,Cluster-14550.4140,Cluster-14550.27093,Cluster-20787.0,Cluster-14550.12065,Cluster-14550.27177,Cluster-10449.0,Cluster-14550.24852	4	Cluster-14550.3411,Cluster-14550.7601,Cluster-14550.18358,Cluster-14550.19553
GO:0015031	protein transport	biological_process	0.78968	1	33	1139	600	17364	19	Cluster-14550.14045,Cluster-14550.5850,Cluster-24228.0,Cluster-4402.0,Cluster-14550.8537,Cluster-14362.0,Cluster-14550.22508,Cluster-2448.0,Cluster-14550.28299,Cluster-14550.1649,Cluster-14550.6096,Cluster-14550.21312,Cluster-14550.3904,Cluster-16622.0,Cluster-14550.9214,Cluster-14550.22817,Cluster-6487.0,Cluster-14550.14145,Cluster-14550.8937	14	Cluster-14550.798,Cluster-14550.19733,Cluster-14550.11186,Cluster-14550.7355,Cluster-14550.29656,Cluster-8016.0,Cluster-17396.0,Cluster-14550.5084,Cluster-14550.14250,Cluster-18762.0,Cluster-4273.1,Cluster-14550.14713,Cluster-14550.543,Cluster-14550.29116
GO:0006777	Mo-molybdopterin cofactor biosynthetic process	biological_process	0.79032	1	1	1139	23	17364	1	Cluster-14550.3888	0
GO:0019720	Mo-molybdopterin cofactor metabolic process	biological_process	0.79032	1	1	1139	23	17364	1	Cluster-14550.3888	0
GO:0009057	macromolecule catabolic process	biological_process	0.79101	1	19	1139	360	17364	7	Cluster-5475.0,Cluster-14550.21603,Cluster-22895.0,Cluster-15325.0,Cluster-18993.0,Cluster-14550.25450,Cluster-11511.0	12	Cluster-10910.0,Cluster-2597.3,Cluster-14550.14923,Cluster-14550.20718,Cluster-14550.857,Cluster-14550.1156,Cluster-14550.15896,Cluster-14550.19733,Cluster-14550.14713,Cluster-14550.18122,Cluster-14550.25727,Cluster-14550.28331
GO:0005525	GTP binding	molecular_function	0.7919	1	22	1139	413	17364	13	Cluster-14550.21547,Cluster-14550.3944,Cluster-14550.5768,Cluster-14550.19248,Cluster-14550.4673,Cluster-14550.29920,Cluster-14550.22817,Cluster-15431.0,Cluster-22196.0,Cluster-13056.0,Cluster-23967.0,Cluster-14275.0,Cluster-15674.0	9	Cluster-14550.29627,Cluster-14550.1157,Cluster-9105.1,Cluster-14550.543,Cluster-14550.16492,Cluster-14550.8752,Cluster-14550.19147,Cluster-14550.5187,Cluster-14550.12783
GO:0000280	nuclear division	biological_process	0.79234	1	4	1139	84	17364	3	Cluster-18631.0,Cluster-14550.21312,Cluster-14031.1	1	Cluster-14550.18667
GO:0051338	regulation of transferase activity	biological_process	0.79247	1	2	1139	47	17364	2	Cluster-14550.5190,Cluster-17978.0	0
GO:0016814	hydrolase activity, acting on carbon-nitrogen (but not peptide) bonds, in cyclic amidines	molecular_function	0.79271	1	1	1139	23	17364	1	Cluster-11511.0	0
GO:0003924	GTPase activity	molecular_function	0.79352	1	16	1139	307	17364	10	Cluster-22196.0,Cluster-14550.22817,Cluster-15431.0,Cluster-13056.0,Cluster-14550.21547,Cluster-14550.3944,Cluster-14550.19248,Cluster-14275.0,Cluster-23967.0,Cluster-15674.0	6	Cluster-9105.1,Cluster-14550.543,Cluster-14550.1157,Cluster-14550.12783,Cluster-14550.19147,Cluster-14550.8752
GO:1901135	carbohydrate derivative metabolic process	biological_process	0.79437	1	59	1139	1018	17364	34	Cluster-14550.14025,Cluster-18855.0,Cluster-14550.12774,Cluster-14550.23066,Cluster-14550.13790,Cluster-2555.0,Cluster-14550.14637,Cluster-14550.8249,Cluster-22023.0,Cluster-14550.23703,Cluster-14550.22817,Cluster-14550.4218,Cluster-14550.21608,Cluster-15702.0,Cluster-14550.2959,Cluster-24470.0,Cluster-14550.17437,Cluster-14550.18216,Cluster-14550.28144,Cluster-14550.5536,Cluster-14550.14013,Clus…	25	Cluster-14550.2448,Cluster-18762.0,Cluster-14550.23063,Cluster-14550.22519,Cluster-14550.20534,Cluster-14550.9166,Cluster-14550.9993,Cluster-14550.22311,Cluster-14550.20715,Cluster-14550.7777,Cluster-14550.9406,Cluster-14550.28874,Cluster-14550.25727,Cluster-14550.5249,Cluster-14550.14104,Cluster-14550.24818,Cluster-14550.19683,Cluster-14550.14923,Cluster-14550.29024,Cluster-14550.14613,Cluster-1…
GO:0008176	tRNA (guanine-N7-)-methyltransferase activity	molecular_function	0.79516	1	1	1139	24	17364	1	Cluster-14550.18216	0
GO:0000808	origin recognition complex	cellular_component	0.79553	1	1	1139	22	17364	1	Cluster-14550.4886	0
GO:0019199	transmembrane receptor protein kinase activity	molecular_function	0.79661	1	1	1139	26	17364	1	Cluster-14550.22817	0
GO:0018193	peptidyl-amino acid modification	biological_process	0.79722	1	3	1139	69	17364	2	Cluster-24470.0,Cluster-14550.25032	1	Cluster-14550.20718
GO:0045893	positive regulation of transcription, DNA-templated	biological_process	0.79765	1	2	1139	46	17364	0		2	Cluster-14550.15012,Cluster-14550.7807
GO:0045935	positive regulation of nucleobase-containing compound metabolic process	biological_process	0.79765	1	2	1139	46	17364	0		2	Cluster-14550.7807,Cluster-14550.15012
GO:0051254	positive regulation of RNA metabolic process	biological_process	0.79765	1	2	1139	46	17364	0		2	Cluster-14550.15012,Cluster-14550.7807
GO:1902680	positive regulation of RNA biosynthetic process	biological_process	0.79765	1	2	1139	46	17364	0		2	Cluster-14550.15012,Cluster-14550.7807
GO:1903508	positive regulation of nucleic acid-templated transcription	biological_process	0.79765	1	2	1139	46	17364	0		2	Cluster-14550.15012,Cluster-14550.7807
GO:0004523	RNA-DNA hybrid ribonuclease activity	molecular_function	0.79783	1	3	1139	60	17364	0		3	Cluster-14550.9835,Cluster-14550.5439,Cluster-17396.0
GO:0008757	S-adenosylmethionine-dependent methyltransferase activity	molecular_function	0.79813	1	6	1139	124	17364	4	Cluster-14550.3453,Cluster-14550.18216,Cluster-14550.22691,Cluster-14550.12774	2	Cluster-14550.19147,Cluster-14550.18626
GO:0008483	transaminase activity	molecular_function	0.79866	1	1	1139	22	17364	1	Cluster-14550.12007	0
GO:0022411	cellular component disassembly	biological_process	0.79891	1	2	1139	45	17364	2	Cluster-14550.4395,Cluster-14550.22817	0
GO:0048870	cell motility	biological_process	0.79905	1	4	1139	87	17364	3	Cluster-18903.0,Cluster-24247.0,Cluster-14550.8937	1	Cluster-14550.14713
GO:0051674	localization of cell	biological_process	0.79905	1	4	1139	87	17364	3	Cluster-14550.8937,Cluster-24247.0,Cluster-18903.0	1	Cluster-14550.14713
GO:0031406	carboxylic acid binding	molecular_function	0.79932	1	2	1139	46	17364	1	Cluster-14550.27571	1	Cluster-2597.3
GO:0043177	organic acid binding	molecular_function	0.79932	1	2	1139	46	17364	1	Cluster-14550.27571	1	Cluster-2597.3
GO:0015740	C4-dicarboxylate transport	biological_process	0.80051	1	1	1139	25	17364	1	Cluster-14550.14145	0
GO:0005543	phospholipid binding	molecular_function	0.80064	1	2	1139	48	17364	2	Cluster-15733.0,Cluster-14550.13120	0
GO:0016832	aldehyde-lyase activity	molecular_function	0.80161	1	1	1139	22	17364	0		1	Cluster-14550.1563
GO:0016226	iron-sulfur cluster assembly	biological_process	0.80316	1	1	1139	24	17364	1	Cluster-14550.3494	0
GO:0031163	metallo-sulfur cluster assembly	biological_process	0.80316	1	1	1139	24	17364	1	Cluster-14550.3494	0
GO:1901607	alpha-amino acid biosynthetic process	biological_process	0.80373	1	10	1139	192	17364	7	Cluster-21702.0,Cluster-13514.0,Cluster-14550.15624,Cluster-14550.17970,Cluster-14550.21741,Cluster-6763.0,Cluster-11511.0	3	Cluster-14550.13840,Cluster-14550.22506,Cluster-14550.19683
GO:0004222	metalloendopeptidase activity	molecular_function	0.80374	1	6	1139	126	17364	2	Cluster-7287.0,Cluster-21413.0	4	Cluster-3786.0,Cluster-14550.16913,Cluster-14550.1995,Cluster-14550.18779
GO:0017119	Golgi transport complex	cellular_component	0.80421	1	1	1139	27	17364	1	Cluster-14550.14045	0
GO:0008137	NADH dehydrogenase (ubiquinone) activity	molecular_function	0.80434	1	2	1139	46	17364	1	Cluster-14550.2590	1	Cluster-14550.5249
GO:0050136	NADH dehydrogenase (quinone) activity	molecular_function	0.80434	1	2	1139	46	17364	1	Cluster-14550.2590	1	Cluster-14550.5249
GO:0008375	acetylglucosaminyltransferase activity	molecular_function	0.80511	1	1	1139	27	17364	1	Cluster-3618.0	0
GO:0051649	establishment of localization in cell	biological_process	0.80565	1	35	1139	643	17364	20	Cluster-14550.9214,Cluster-16622.0,Cluster-14550.15295,Cluster-14550.14145,Cluster-6487.0,Cluster-14550.22817,Cluster-14550.8937,Cluster-24228.0,Cluster-14550.5850,Cluster-14550.14045,Cluster-14362.0,Cluster-14550.8537,Cluster-4402.0,Cluster-14550.28299,Cluster-2448.0,Cluster-14550.22508,Cluster-14550.3904,Cluster-14550.21312,Cluster-14550.6096,Cluster-14550.1649	15	Cluster-18762.0,Cluster-14550.14250,Cluster-14550.5084,Cluster-14550.2349,Cluster-14550.14713,Cluster-10910.0,Cluster-14550.543,Cluster-14550.29116,Cluster-14550.19733,Cluster-14550.798,Cluster-14550.7355,Cluster-14550.29656,Cluster-14550.11186,Cluster-17396.0,Cluster-8016.0
GO:0016891	endoribonuclease activity, producing 5'-phosphomonoesters	molecular_function	0.80637	1	4	1139	83	17364	1	Cluster-2144.0	3	Cluster-14550.9835,Cluster-17396.0,Cluster-14550.5439
GO:0044271	cellular nitrogen compound biosynthetic process	biological_process	0.80746	1	175	1139	2862	17364	118	Cluster-10807.1,Cluster-21549.0,Cluster-6553.0,Cluster-14550.8249,Cluster-3136.0,Cluster-14550.22817,Cluster-14550.23703,Cluster-14550.5768,Cluster-14550.21608,Cluster-6475.0,Cluster-2356.0,Cluster-13628.0,Cluster-3126.0,Cluster-14550.5394,Cluster-2092.0,Cluster-14550.7301,Cluster-14550.4819,Cluster-14550.21472,Cluster-14550.21741,Cluster-14550.8482,Cluster-14550.10124,Cluster-4092.0,Cluster-1455…	57	Cluster-14550.27397,Cluster-14550.9756,Cluster-14550.18946,Cluster-14550.18531,Cluster-14550.13634,Cluster-14550.19129,Cluster-14550.9638,Cluster-14550.19777,Cluster-14550.18358,Cluster-7476.0,Cluster-14550.8694,Cluster-14550.18681,Cluster-14550.27728,Cluster-14550.92,Cluster-14550.23251,Cluster-14550.21550,Cluster-14550.9166,Cluster-23832.2,Cluster-14550.9993,Cluster-14550.24818,Cluster-14550.29…
GO:0022843	voltage-gated cation channel activity	molecular_function	0.8093	1	1	1139	29	17364	1	Cluster-14550.19961	0
GO:0032561	guanyl ribonucleotide binding	molecular_function	0.80958	1	22	1139	418	17364	13	Cluster-15674.0,Cluster-14275.0,Cluster-23967.0,Cluster-14550.29920,Cluster-13056.0,Cluster-22196.0,Cluster-14550.22817,Cluster-15431.0,Cluster-14550.19248,Cluster-14550.5768,Cluster-14550.3944,Cluster-14550.21547,Cluster-14550.4673	9	Cluster-14550.19147,Cluster-14550.12783,Cluster-14550.5187,Cluster-14550.8752,Cluster-14550.1157,Cluster-14550.16492,Cluster-14550.543,Cluster-9105.1,Cluster-14550.29627
GO:0043167	ion binding	molecular_function	0.80975	1	255	1139	4248	17364	175	Cluster-14550.4886,Cluster-14550.22627,Cluster-14550.5850,Cluster-23754.1,Cluster-14550.25206,Cluster-24247.0,Cluster-14362.0,Cluster-11312.0,Cluster-23967.0,Cluster-21299.0,Cluster-14550.8883,Cluster-14550.29920,Cluster-14550.12643,Cluster-14550.5115,Cluster-15431.0,Cluster-14550.19248,Cluster-14550.3944,Cluster-10645.0,Cluster-4092.0,Cluster-14550.5036,Cluster-17523.0,Cluster-14550.4882,Cluster…	80	Cluster-14550.13664,Cluster-14550.19733,Cluster-14550.28234,Cluster-14550.23320,Cluster-14550.13839,Cluster-14550.28010,Cluster-22446.2,Cluster-5664.0,Cluster-14550.3241,Cluster-14550.15451,Cluster-14550.13634,Cluster-3871.0,Cluster-23685.1,Cluster-14550.3029,Cluster-14550.543,Cluster-14550.16492,Cluster-14550.27993,Cluster-14550.22852,Cluster-14550.25611,Cluster-14550.20388,Cluster-14550.7056,Cl…
GO:0007126	meiotic nuclear division	biological_process	0.8105	1	1	1139	26	17364	0		1	Cluster-14550.18667
GO:1903046	meiotic cell cycle process	biological_process	0.8105	1	1	1139	26	17364	0		1	Cluster-14550.18667
GO:0006935	chemotaxis	biological_process	0.81132	1	3	1139	65	17364	2	Cluster-14550.8824,Cluster-14550.18261	1	Cluster-14550.14713
GO:0006818	hydrogen transport	biological_process	0.81137	1	18	1139	339	17364	12	Cluster-14550.2590,Cluster-3539.0,Cluster-14550.8249,Cluster-14550.21312,Cluster-14550.17437,Cluster-14550.4807,Cluster-14550.3453,Cluster-18855.0,Cluster-14550.14025,Cluster-14550.8586,Cluster-14550.14013,Cluster-14550.8917	6	Cluster-14550.14613,Cluster-14550.19777,Cluster-14550.9406,Cluster-14550.18029,Cluster-14550.5249,Cluster-14550.9993
GO:0015992	proton transport	biological_process	0.81137	1	18	1139	339	17364	12	Cluster-14550.21312,Cluster-14550.2590,Cluster-3539.0,Cluster-14550.8249,Cluster-14550.8917,Cluster-14550.8586,Cluster-14550.14013,Cluster-14550.14025,Cluster-18855.0,Cluster-14550.17437,Cluster-14550.3453,Cluster-14550.4807	6	Cluster-14550.9406,Cluster-14550.19777,Cluster-14550.14613,Cluster-14550.9993,Cluster-14550.5249,Cluster-14550.18029
GO:0008104	protein localization	biological_process	0.81178	1	35	1139	643	17364	21	Cluster-24228.0,Cluster-14550.5850,Cluster-14550.14045,Cluster-14362.0,Cluster-4402.0,Cluster-14550.8537,Cluster-14550.25450,Cluster-14550.28299,Cluster-14550.23839,Cluster-2448.0,Cluster-14550.22508,Cluster-14550.21312,Cluster-14550.3904,Cluster-14550.6096,Cluster-14550.1649,Cluster-14550.9214,Cluster-16622.0,Cluster-14550.14145,Cluster-6487.0,Cluster-14550.22817,Cluster-14550.8937	14	Cluster-14550.19733,Cluster-14550.798,Cluster-14550.7355,Cluster-14550.29656,Cluster-14550.11186,Cluster-17396.0,Cluster-8016.0,Cluster-18762.0,Cluster-14550.5084,Cluster-14550.14250,Cluster-14550.14713,Cluster-4273.1,Cluster-14550.543,Cluster-14550.29116
GO:0016769	transferase activity, transferring nitrogenous groups	molecular_function	0.8131	1	1	1139	23	17364	1	Cluster-14550.12007	0
GO:0080134	regulation of response to stress	biological_process	0.81328	1	1	1139	25	17364	0		1	Cluster-14550.9592
GO:0003954	NADH dehydrogenase activity	molecular_function	0.81512	1	2	1139	47	17364	1	Cluster-14550.2590	1	Cluster-14550.5249
GO:0043226	organelle	cellular_component	0.81773	1	222	1139	3673	17364	148	Cluster-3063.0,Cluster-14362.0,Cluster-14550.17437,Cluster-14550.5850,Cluster-14550.993,Cluster-14550.4886,Cluster-24247.0,Cluster-14550.20105,Cluster-14550.4882,Cluster-14550.10124,Cluster-14997.0,Cluster-14550.12513,Cluster-14550.21472,Cluster-14550.4819,Cluster-2092.0,Cluster-3126.0,Cluster-13628.0,Cluster-14550.25512,Cluster-14550.5394,Cluster-2670.0,Cluster-14550.7301,Cluster-14550.23066,Clu…	74	Cluster-14550.23320,Cluster-14550.13137,Cluster-14550.9036,Cluster-7476.0,Cluster-14550.12982,Cluster-14550.19777,Cluster-14550.20084,Cluster-8016.0,Cluster-17396.0,Cluster-14550.2349,Cluster-14550.14107,Cluster-14550.15451,Cluster-14550.13634,Cluster-14550.14478,Cluster-14550.23063,Cluster-14550.2305,Cluster-14550.28874,Cluster-14550.14146,Cluster-14550.10460,Cluster-14550.26377,Cluster-14550.54…
GO:0050661	NADP binding	molecular_function	0.81799	1	2	1139	46	17364	1	Cluster-20787.0	1	Cluster-9105.1
GO:0043093	FtsZ-dependent cytokinesis	biological_process	0.81805	1	2	1139	49	17364	2	Cluster-14550.4724,Cluster-19145.0	0
GO:0006568	tryptophan metabolic process	biological_process	0.81829	1	7	1139	135	17364	5	Cluster-14550.2959,Cluster-14550.5536,Cluster-14550.22966,Cluster-14550.4218,Cluster-18983.0	2	Cluster-14550.16492,Cluster-14550.17739
GO:0006586	indolalkylamine metabolic process	biological_process	0.81829	1	7	1139	135	17364	5	Cluster-14550.2959,Cluster-14550.5536,Cluster-14550.22966,Cluster-14550.4218,Cluster-18983.0	2	Cluster-14550.16492,Cluster-14550.17739
GO:0009891	positive regulation of biosynthetic process	biological_process	0.81849	1	2	1139	48	17364	0		2	Cluster-14550.15012,Cluster-14550.7807
GO:0010557	positive regulation of macromolecule biosynthetic process	biological_process	0.81849	1	2	1139	48	17364	0		2	Cluster-14550.15012,Cluster-14550.7807
GO:0031328	positive regulation of cellular biosynthetic process	biological_process	0.81849	1	2	1139	48	17364	0		2	Cluster-14550.7807,Cluster-14550.15012
GO:0051173	positive regulation of nitrogen compound metabolic process	biological_process	0.81849	1	2	1139	48	17364	0		2	Cluster-14550.15012,Cluster-14550.7807
GO:0042176	regulation of protein catabolic process	biological_process	0.81893	1	1	1139	26	17364	1	Cluster-5475.0	0
GO:0009636	response to toxic substance	biological_process	0.81907	1	1	1139	24	17364	0		1	Cluster-23606.0
GO:0019220	regulation of phosphate metabolic process	biological_process	0.81996	1	2	1139	51	17364	2	Cluster-17978.0,Cluster-14550.5190	0
GO:0051174	regulation of phosphorus metabolic process	biological_process	0.81996	1	2	1139	51	17364	2	Cluster-17978.0,Cluster-14550.5190	0
GO:0005216	ion channel activity	molecular_function	0.82008	1	15	1139	300	17364	8	Cluster-14550.2446,Cluster-3340.0,Cluster-14550.19961,Cluster-21032.0,Cluster-14550.1665,Cluster-14550.24852,Cluster-18525.0,Cluster-7393.0	7	Cluster-14550.1948,Cluster-14550.21754,Cluster-14550.11236,Cluster-14550.20731,Cluster-14550.14363,Cluster-14550.13634,Cluster-14550.14146
GO:0022838	substrate-specific channel activity	molecular_function	0.82008	1	15	1139	300	17364	8	Cluster-7393.0,Cluster-18525.0,Cluster-14550.1665,Cluster-14550.24852,Cluster-3340.0,Cluster-21032.0,Cluster-14550.19961,Cluster-14550.2446	7	Cluster-14550.14146,Cluster-14550.14363,Cluster-14550.13634,Cluster-14550.20731,Cluster-14550.11236,Cluster-14550.21754,Cluster-14550.1948
GO:0042330	taxis	biological_process	0.82022	1	3	1139	66	17364	2	Cluster-14550.18261,Cluster-14550.8824	1	Cluster-14550.14713
GO:0003779	actin binding	molecular_function	0.82197	1	4	1139	92	17364	2	Cluster-10449.0,Cluster-22895.0	2	Cluster-14550.9188,Cluster-14550.9163
GO:0051641	cellular localization	biological_process	0.82198	1	37	1139	684	17364	22	Cluster-16622.0,Cluster-14550.9214,Cluster-14550.15295,Cluster-14550.22817,Cluster-14550.14145,Cluster-6487.0,Cluster-14550.8937,Cluster-14550.14045,Cluster-24228.0,Cluster-14550.5850,Cluster-4402.0,Cluster-14550.8537,Cluster-14550.25450,Cluster-14362.0,Cluster-14550.23839,Cluster-2448.0,Cluster-14550.22508,Cluster-14550.28299,Cluster-14550.6096,Cluster-14550.1649,Cluster-14550.21312,Cluster-1455…	15	Cluster-14550.5084,Cluster-14550.14250,Cluster-18762.0,Cluster-14550.14713,Cluster-14550.2349,Cluster-14550.543,Cluster-10910.0,Cluster-14550.29116,Cluster-14550.798,Cluster-14550.19733,Cluster-14550.11186,Cluster-14550.29656,Cluster-14550.7355,Cluster-17396.0,Cluster-8016.0
GO:0005179	hormone activity	molecular_function	0.82226	1	5	1139	108	17364	3	Cluster-14550.17786,Cluster-14550.15326,Cluster-14550.10330	2	Cluster-14550.9406,Cluster-12180.0
GO:0010604	positive regulation of macromolecule metabolic process	biological_process	0.82238	1	3	1139	70	17364	0		3	Cluster-14550.7807,Cluster-14550.1976,Cluster-14550.15012
GO:0006338	chromatin remodeling	biological_process	0.82261	1	1	1139	27	17364	1	Cluster-14550.5979	0
GO:0004721	phosphoprotein phosphatase activity	molecular_function	0.8228	1	2	1139	55	17364	1	Cluster-14550.23395	1	Cluster-14550.5084
GO:0016836	hydro-lyase activity	molecular_function	0.82317	1	4	1139	85	17364	1	Cluster-19208.0	3	Cluster-14550.13840,Cluster-14550.20077,Cluster-14550.9166
GO:0004803	transposase activity	molecular_function	0.82353	1	5	1139	103	17364	5	Cluster-14550.5819,Cluster-2424.0,Cluster-14550.5667,Cluster-17523.0,Cluster-14550.15392	0
GO:0016053	organic acid biosynthetic process	biological_process	0.82366	1	19	1139	348	17364	15	Cluster-14550.2961,Cluster-14550.2959,Cluster-21702.0,Cluster-13514.0,Cluster-14550.17970,Cluster-14550.21741,Cluster-14550.4218,Cluster-14550.12157,Cluster-14550.5536,Cluster-11511.0,Cluster-18983.0,Cluster-14550.15624,Cluster-14275.0,Cluster-14550.16154,Cluster-6763.0	4	Cluster-14550.16492,Cluster-14550.19683,Cluster-14550.13840,Cluster-14550.22506
GO:0046394	carboxylic acid biosynthetic process	biological_process	0.82366	1	19	1139	348	17364	15	Cluster-6763.0,Cluster-14550.16154,Cluster-14550.15624,Cluster-14275.0,Cluster-11511.0,Cluster-18983.0,Cluster-14550.5536,Cluster-14550.21741,Cluster-14550.4218,Cluster-14550.12157,Cluster-21702.0,Cluster-14550.2959,Cluster-13514.0,Cluster-14550.17970,Cluster-14550.2961	4	Cluster-14550.22506,Cluster-14550.13840,Cluster-14550.19683,Cluster-14550.16492
GO:0005746	mitochondrial respiratory chain	cellular_component	0.8237	1	1	1139	30	17364	0		1	Cluster-14550.28874
GO:0019725	cellular homeostasis	biological_process	0.82524	1	6	1139	123	17364	1	Cluster-14550.14541	5	Cluster-14550.23320,Cluster-14550.1948,Cluster-14550.13634,Cluster-14550.14363,Cluster-14550.7353
GO:0005929	cilium	cellular_component	0.82545	1	2	1139	52	17364	2	Cluster-24247.0,Cluster-18903.0	0
GO:0016054	organic acid catabolic process	biological_process	0.82573	1	7	1139	140	17364	5	Cluster-18983.0,Cluster-14550.4218,Cluster-14550.5536,Cluster-14550.14223,Cluster-14550.2959	2	Cluster-14550.18915,Cluster-14550.16492
GO:0046395	carboxylic acid catabolic process	biological_process	0.82573	1	7	1139	140	17364	5	Cluster-18983.0,Cluster-14550.4218,Cluster-14550.5536,Cluster-14550.14223,Cluster-14550.2959	2	Cluster-14550.18915,Cluster-14550.16492
GO:0006275	regulation of DNA replication	biological_process	0.8261	1	1	1139	27	17364	1	Cluster-14550.993	0
GO:0010948	negative regulation of cell cycle process	biological_process	0.82753	1	1	1139	27	17364	0		1	Cluster-14550.18667
GO:0045259	proton-transporting ATP synthase complex	cellular_component	0.82853	1	5	1139	108	17364	2	Cluster-14550.8249,Cluster-18855.0	3	Cluster-14550.19777,Cluster-14550.9993,Cluster-14550.14613
GO:0006531	aspartate metabolic process	biological_process	0.82936	1	1	1139	27	17364	0		1	Cluster-14550.9638
GO:0034702	ion channel complex	cellular_component	0.82996	1	1	1139	31	17364	1	Cluster-14550.19961	0
GO:0034703	cation channel complex	cellular_component	0.82996	1	1	1139	31	17364	1	Cluster-14550.19961	0
GO:0006605	protein targeting	biological_process	0.83001	1	10	1139	205	17364	3	Cluster-14550.8537,Cluster-14550.14145,Cluster-14550.14045	7	Cluster-14550.19733,Cluster-14550.798,Cluster-8016.0,Cluster-18762.0,Cluster-14550.29656,Cluster-14550.7355,Cluster-14550.5084
GO:0009523	photosystem II	cellular_component	0.83013	1	5	1139	113	17364	3	Cluster-14550.19112,Cluster-4630.0,Cluster-14550.12171	2	Cluster-14550.857,Cluster-14550.15451
GO:0070069	cytochrome complex	cellular_component	0.83055	1	4	1139	93	17364	3	Cluster-14550.21829,Cluster-14550.17437,Cluster-14550.14013	1	Cluster-14550.28874
GO:0007167	enzyme linked receptor protein signaling pathway	biological_process	0.83078	1	1	1139	29	17364	1	Cluster-14550.22817	0
GO:0044265	cellular macromolecule catabolic process	biological_process	0.8311	1	13	1139	263	17364	3	Cluster-22895.0,Cluster-14550.21603,Cluster-14550.25450	10	Cluster-14550.857,Cluster-14550.20718,Cluster-14550.28331,Cluster-2597.3,Cluster-10910.0,Cluster-14550.18122,Cluster-14550.15896,Cluster-14550.19733,Cluster-14550.1156,Cluster-14550.14713
GO:0016849	phosphorus-oxygen lyase activity	molecular_function	0.83116	1	1	1139	31	17364	0		1	Cluster-15118.0
GO:0004497	monooxygenase activity	molecular_function	0.83118	1	2	1139	48	17364	2	Cluster-14550.10634,Cluster-14550.17970	0
GO:0005088	Ras guanyl-nucleotide exchange factor activity	molecular_function	0.83137	1	1	1139	35	17364	0		1	Cluster-14550.18637
GO:0005089	Rho guanyl-nucleotide exchange factor activity	molecular_function	0.83137	1	1	1139	35	17364	0		1	Cluster-14550.18637
GO:0044282	small molecule catabolic process	biological_process	0.83166	1	7	1139	141	17364	5	Cluster-18983.0,Cluster-14550.4218,Cluster-14550.5536,Cluster-14550.14223,Cluster-14550.2959	2	Cluster-14550.18915,Cluster-14550.16492
GO:0019001	guanyl nucleotide binding	molecular_function	0.83169	1	22	1139	424	17364	13	Cluster-14275.0,Cluster-23967.0,Cluster-15674.0,Cluster-14550.29920,Cluster-22196.0,Cluster-15431.0,Cluster-14550.22817,Cluster-13056.0,Cluster-14550.21547,Cluster-14550.3944,Cluster-14550.19248,Cluster-14550.5768,Cluster-14550.4673	9	Cluster-14550.19147,Cluster-14550.12783,Cluster-14550.5187,Cluster-14550.8752,Cluster-14550.1157,Cluster-9105.1,Cluster-14550.16492,Cluster-14550.543,Cluster-14550.29627
GO:0046527	glucosyltransferase activity	molecular_function	0.83204	1	1	1139	31	17364	0		1	Cluster-14550.14776
GO:0043086	negative regulation of catalytic activity	biological_process	0.83258	1	1	1139	28	17364	1	Cluster-19391.0	0
GO:0044092	negative regulation of molecular function	biological_process	0.83258	1	1	1139	28	17364	1	Cluster-19391.0	0
GO:0071840	cellular component organization or biogenesis	biological_process	0.83319	1	103	1139	1747	17364	78	Cluster-21530.0,Cluster-1759.0,Cluster-16699.0,Cluster-6184.0,Cluster-14550.3714,Cluster-14550.14045,Cluster-14550.7538,Cluster-14550.28751,Cluster-19145.0,Cluster-2144.0,Cluster-14550.29222,Cluster-12165.0,Cluster-14031.1,Cluster-2795.0,Cluster-14550.24406,Cluster-15733.0,Cluster-14550.21312,Cluster-14550.4395,Cluster-12463.0,Cluster-13514.0,Cluster-20260.0,Cluster-10482.0,Cluster-14550.8262,Clu…	25	Cluster-11014.0,Cluster-14550.5249,Cluster-14550.14020,Cluster-14550.19683,Cluster-9605.0,Cluster-14550.1563,Cluster-14550.1658,Cluster-14550.13840,Cluster-14550.14012,Cluster-23832.2,Cluster-14550.22660,Cluster-14550.27728,Cluster-14550.18291,Cluster-14550.19733,Cluster-14550.1976,Cluster-14550.3411,Cluster-14550.26950,Cluster-14550.9163,Cluster-14550.6866,Cluster-18762.0,Cluster-14550.2349,Clus…
GO:0090407	organophosphate biosynthetic process	biological_process	0.8335	1	19	1139	361	17364	11	Cluster-18855.0,Cluster-2555.0,Cluster-14550.8917,Cluster-14550.3888,Cluster-14550.8586,Cluster-14550.23703,Cluster-14550.22817,Cluster-14550.8249,Cluster-14550.23839,Cluster-14550.21608,Cluster-14550.17292	8	Cluster-15118.0,Cluster-14550.9993,Cluster-14550.20715,Cluster-14550.29024,Cluster-14550.14613,Cluster-14550.19777,Cluster-14550.28564,Cluster-14550.9638
GO:0006497	protein lipidation	biological_process	0.83377	1	2	1139	52	17364	1	Cluster-14550.17292	1	Cluster-14550.20715
GO:0006506	GPI anchor biosynthetic process	biological_process	0.83377	1	2	1139	52	17364	1	Cluster-14550.17292	1	Cluster-14550.20715
GO:0006661	phosphatidylinositol biosynthetic process	biological_process	0.83377	1	2	1139	52	17364	1	Cluster-14550.17292	1	Cluster-14550.20715
GO:0016655	oxidoreductase activity, acting on NAD(P)H, quinone or similar compound as acceptor	molecular_function	0.83567	1	3	1139	69	17364	2	Cluster-14550.2590,Cluster-14550.16305	1	Cluster-14550.5249
GO:0016810	hydrolase activity, acting on carbon-nitrogen (but not peptide) bonds	molecular_function	0.8366	1	4	1139	91	17364	3	Cluster-11511.0,Cluster-14550.12874,Cluster-14550.12496	1	Cluster-14550.12379
GO:0033647	host intracellular organelle	cellular_component	0.83706	1	3	1139	77	17364	1	Cluster-14550.24852	2	Cluster-14550.8694,Cluster-14550.23251
GO:0033648	host intracellular membrane-bounded organelle	cellular_component	0.83706	1	3	1139	77	17364	1	Cluster-14550.24852	2	Cluster-14550.23251,Cluster-14550.8694
GO:0010628	positive regulation of gene expression	biological_process	0.83791	1	2	1139	50	17364	0		2	Cluster-14550.15012,Cluster-14550.7807
GO:0003712	transcription cofactor activity	molecular_function	0.83824	1	6	1139	130	17364	4	Cluster-2023.0,Cluster-14550.23945,Cluster-14550.5693,Cluster-14550.8221	2	Cluster-14550.29656,Cluster-14550.13634
GO:0032259	methylation	biological_process	0.83946	1	6	1139	132	17364	4	Cluster-14550.12774,Cluster-14550.3453,Cluster-14550.18216,Cluster-14550.12065	2	Cluster-14550.18626,Cluster-14550.19147
GO:0008654	phospholipid biosynthetic process	biological_process	0.8395	1	4	1139	93	17364	2	Cluster-14550.17292,Cluster-14550.22817	2	Cluster-14550.20715,Cluster-14550.29024
GO:0030260	entry into host cell	biological_process	0.84002	1	1	1139	29	17364	1	Cluster-20787.0	0
GO:0044409	entry into host	biological_process	0.84002	1	1	1139	29	17364	1	Cluster-20787.0	0
GO:0046718	viral entry into host cell	biological_process	0.84002	1	1	1139	29	17364	1	Cluster-20787.0	0
GO:0051806	entry into cell of other organism involved in symbiotic interaction	biological_process	0.84002	1	1	1139	29	17364	1	Cluster-20787.0	0
GO:0051828	entry into other organism involved in symbiotic interaction	biological_process	0.84002	1	1	1139	29	17364	1	Cluster-20787.0	0
GO:0044003	modification by symbiont of host morphology or physiology	biological_process	0.8403	1	4	1139	93	17364	1	Cluster-3583.0	3	Cluster-14550.21755,Cluster-17181.0,Cluster-7476.0
GO:0043233	organelle lumen	cellular_component	0.84074	1	28	1139	526	17364	16	Cluster-24678.0,Cluster-14031.1,Cluster-2023.0,Cluster-24593.1,Cluster-14550.21312,Cluster-14550.13771,Cluster-14550.23945,Cluster-14550.4886,Cluster-14550.15121,Cluster-14550.15394,Cluster-14550.8221,Cluster-14550.6105,Cluster-20695.0,Cluster-14550.5693,Cluster-14550.7301,Cluster-14550.2643	12	Cluster-14550.24818,Cluster-14550.29656,Cluster-14550.2376,Cluster-14550.18681,Cluster-14550.20715,Cluster-14550.20731,Cluster-14550.14363,Cluster-14550.13963,Cluster-14550.18122,Cluster-11850.1,Cluster-14550.14020,Cluster-14550.13634
GO:0070013	intracellular organelle lumen	cellular_component	0.84074	1	28	1139	526	17364	16	Cluster-14550.23945,Cluster-14550.4886,Cluster-14550.15121,Cluster-14550.8221,Cluster-14550.6105,Cluster-14550.15394,Cluster-20695.0,Cluster-14550.5693,Cluster-14550.7301,Cluster-14550.2643,Cluster-24678.0,Cluster-2023.0,Cluster-14031.1,Cluster-24593.1,Cluster-14550.21312,Cluster-14550.13771	12	Cluster-14550.18122,Cluster-11850.1,Cluster-14550.14020,Cluster-14550.13634,Cluster-14550.24818,Cluster-14550.29656,Cluster-14550.2376,Cluster-14550.20715,Cluster-14550.18681,Cluster-14550.20731,Cluster-14550.14363,Cluster-14550.13963
GO:0043414	macromolecule methylation	biological_process	0.84137	1	5	1139	114	17364	3	Cluster-14550.3453,Cluster-14550.18216,Cluster-14550.12774	2	Cluster-14550.19147,Cluster-14550.18626
GO:0005261	cation channel activity	molecular_function	0.84236	1	7	1139	155	17364	4	Cluster-3340.0,Cluster-7393.0,Cluster-14550.19961,Cluster-14550.1665	3	Cluster-14550.1948,Cluster-14550.14363,Cluster-14550.13634
GO:0055085	transmembrane transport	biological_process	0.84287	1	81	1139	1376	17364	45	Cluster-14550.19961,Cluster-14550.24059,Cluster-14550.12171,Cluster-18890.0,Cluster-14550.14025,Cluster-16099.0,Cluster-18855.0,Cluster-14550.3453,Cluster-16201.0,Cluster-3280.0,Cluster-14550.20126,Cluster-8571.0,Cluster-14367.0,Cluster-14550.29368,Cluster-13003.0,Cluster-14550.27177,Cluster-14550.28773,Cluster-14550.21312,Cluster-14550.11542,Cluster-14550.14045,Cluster-13392.0,Cluster-22956.0,Cl…	36	Cluster-14550.803,Cluster-14550.27238,Cluster-14550.13923,Cluster-14550.12783,Cluster-14550.19887,Cluster-14550.9993,Cluster-14550.29656,Cluster-14550.26587,Cluster-14550.28137,Cluster-14550.29051,Cluster-14550.27524,Cluster-14550.29468,Cluster-14550.14146,Cluster-14550.6586,Cluster-14550.18029,Cluster-14550.22507,Cluster-4273.1,Cluster-14550.16261,Cluster-24888.0,Cluster-14550.22506,Cluster-1455…
GO:0051537	2 iron, 2 sulfur cluster binding	molecular_function	0.8453	1	1	1139	27	17364	0		1	Cluster-14550.9992
GO:0016857	racemase and epimerase activity, acting on carbohydrates and derivatives	molecular_function	0.84577	1	1	1139	30	17364	1	Cluster-14550.24292	0
GO:0006479	protein methylation	biological_process	0.8463	1	3	1139	73	17364	2	Cluster-14550.18216,Cluster-14550.12774	1	Cluster-14550.18626
GO:0008213	protein alkylation	biological_process	0.8463	1	3	1139	73	17364	2	Cluster-14550.12774,Cluster-14550.18216	1	Cluster-14550.18626
GO:0000746	conjugation	biological_process	0.84641	1	1	1139	29	17364	1	Cluster-1470.0	0
GO:0019362	pyridine nucleotide metabolic process	biological_process	0.84647	1	7	1139	145	17364	6	Cluster-14550.2959,Cluster-14550.13790,Cluster-14550.5536,Cluster-14550.4218,Cluster-20787.0,Cluster-14550.21608	1	Cluster-9105.1
GO:0051817	modification of morphology or physiology of other organism involved in symbiotic interaction	biological_process	0.8472	1	4	1139	94	17364	1	Cluster-3583.0	3	Cluster-17181.0,Cluster-7476.0,Cluster-14550.21755
GO:0044765	single-organism transport	biological_process	0.84782	1	155	1139	2594	17364	87	Cluster-14550.8249,Cluster-20743.2,Cluster-14550.14145,Cluster-14550.24852,Cluster-14550.10808,Cluster-14550.5495,Cluster-18525.0,Cluster-20785.0,Cluster-15431.0,Cluster-14550.29920,Cluster-14550.18343,Cluster-14550.5850,Cluster-14550.17437,Cluster-14550.4807,Cluster-23967.0,Cluster-14362.0,Cluster-14550.19961,Cluster-14550.12065,Cluster-14550.12157,Cluster-14550.4218,Cluster-16099.0,Cluster-1885…	68	Cluster-14550.29468,Cluster-14550.14146,Cluster-23606.0,Cluster-14550.9406,Cluster-14550.18029,Cluster-14550.6586,Cluster-14550.11236,Cluster-3871.0,Cluster-4273.1,Cluster-14550.13634,Cluster-14550.2349,Cluster-14550.14107,Cluster-14550.16261,Cluster-24888.0,Cluster-14550.20342,Cluster-8016.0,Cluster-12274.2,Cluster-14550.19777,Cluster-14550.12451,Cluster-14550.14534,Cluster-14550.16284,Cluster-1…
GO:0031974	membrane-enclosed lumen	cellular_component	0.84821	1	28	1139	529	17364	16	Cluster-14550.7301,Cluster-14550.2643,Cluster-20695.0,Cluster-14550.5693,Cluster-14550.6105,Cluster-14550.8221,Cluster-14550.15394,Cluster-14550.23945,Cluster-14550.4886,Cluster-14550.15121,Cluster-14550.13771,Cluster-14550.21312,Cluster-24593.1,Cluster-24678.0,Cluster-14031.1,Cluster-2023.0	12	Cluster-14550.13634,Cluster-14550.14020,Cluster-11850.1,Cluster-14550.18122,Cluster-14550.14363,Cluster-14550.13963,Cluster-14550.20731,Cluster-14550.18681,Cluster-14550.20715,Cluster-14550.24818,Cluster-14550.29656,Cluster-14550.2376
GO:0006357	regulation of transcription from RNA polymerase II promoter	biological_process	0.8484	1	5	1139	111	17364	2	Cluster-14550.23945,Cluster-14550.8221	3	Cluster-14550.29656,Cluster-14550.15012,Cluster-14550.13634
GO:0001906	cell killing	biological_process	0.84865	1	1	1139	29	17364	1	Cluster-3583.0	0
GO:0000989	transcription factor activity, transcription factor binding	molecular_function	0.84995	1	6	1139	132	17364	4	Cluster-14550.8221,Cluster-14550.23945,Cluster-14550.5693,Cluster-2023.0	2	Cluster-14550.13634,Cluster-14550.29656
GO:0032505	reproduction of a single-celled organism	biological_process	0.85001	1	2	1139	53	17364	2	Cluster-19145.0,Cluster-14550.4724	0
GO:0006364	rRNA processing	biological_process	0.85038	1	4	1139	93	17364	3	Cluster-2356.0,Cluster-14550.12774,Cluster-14550.29222	1	Cluster-14550.22660
GO:0016072	rRNA metabolic process	biological_process	0.85038	1	4	1139	93	17364	3	Cluster-2356.0,Cluster-14550.12774,Cluster-14550.29222	1	Cluster-14550.22660
GO:0003993	acid phosphatase activity	molecular_function	0.85073	1	2	1139	62	17364	1	Cluster-16328.0	1	Cluster-14550.12146
GO:0019497	hexachlorocyclohexane metabolic process	biological_process	0.85073	1	2	1139	62	17364	1	Cluster-16328.0	1	Cluster-14550.12146
GO:0033218	amide binding	molecular_function	0.85107	1	1	1139	29	17364	0		1	Cluster-2597.3
GO:0030151	molybdenum ion binding	molecular_function	0.85109	1	1	1139	27	17364	1	Cluster-10645.0	0
GO:0009405	pathogenesis	biological_process	0.85203	1	18	1139	343	17364	12	Cluster-18525.0,Cluster-9585.0,Cluster-14550.22627,Cluster-14550.23483,Cluster-14550.21603,Cluster-14550.28519,Cluster-14550.21312,Cluster-19348.0,Cluster-5107.0,Cluster-14550.15140,Cluster-14550.15138,Cluster-14550.14145	6	Cluster-14550.13609,Cluster-14550.23320,Cluster-14550.14448,Cluster-14550.12364,Cluster-14550.27078,Cluster-14550.15249
GO:0009967	positive regulation of signal transduction	biological_process	0.85223	1	1	1139	30	17364	1	Cluster-17998.0	0
GO:0010647	positive regulation of cell communication	biological_process	0.85223	1	1	1139	30	17364	1	Cluster-17998.0	0
GO:0023056	positive regulation of signaling	biological_process	0.85223	1	1	1139	30	17364	1	Cluster-17998.0	0
GO:0033646	host intracellular part	cellular_component	0.85223	1	3	1139	79	17364	1	Cluster-14550.24852	2	Cluster-14550.23251,Cluster-14550.8694
GO:0043656	intracellular region of host	cellular_component	0.85223	1	3	1139	79	17364	1	Cluster-14550.24852	2	Cluster-14550.23251,Cluster-14550.8694
GO:0019083	viral transcription	biological_process	0.85241	1	1	1139	29	17364	0		1	Cluster-14550.18358
GO:0016462	pyrophosphatase activity	molecular_function	0.85248	1	44	1139	810	17364	32	Cluster-14550.23605,Cluster-14275.0,Cluster-14550.9214,Cluster-14550.14025,Cluster-14598.0,Cluster-14550.12418,Cluster-13823.0,Cluster-13056.0,Cluster-24593.1,Cluster-14550.22817,Cluster-22196.0,Cluster-14550.28777,Cluster-14550.7538,Cluster-14550.27262,Cluster-15674.0,Cluster-10890.0,Cluster-23967.0,Cluster-14550.1306,Cluster-14550.4462,Cluster-9585.0,Cluster-14550.9212,Cluster-18919.0,Cluster-1…	12	Cluster-14550.14713,Cluster-14550.15451,Cluster-14550.8752,Cluster-14550.19147,Cluster-18762.0,Cluster-14550.12783,Cluster-14550.1157,Cluster-14550.543,Cluster-14550.18760,Cluster-14550.23951,Cluster-14550.22726,Cluster-9105.1
GO:0005657	replication fork	cellular_component	0.85365	1	8	1139	170	17364	8	Cluster-24678.0,Cluster-13823.0,Cluster-20787.0,Cluster-14550.15121,Cluster-24593.1,Cluster-14550.7538,Cluster-14598.0,Cluster-14550.13771	0
GO:0006631	fatty acid metabolic process	biological_process	0.85499	1	6	1139	127	17364	4	Cluster-14550.4218,Cluster-18983.0,Cluster-14550.2959,Cluster-14550.5536	2	Cluster-14550.16492,Cluster-14550.13840
GO:0044428	nuclear part	cellular_component	0.85707	1	34	1139	641	17364	22	Cluster-14550.19212,Cluster-22895.0,Cluster-24593.1,Cluster-14550.7301,Cluster-14550.2643,Cluster-14550.5693,Cluster-14550.15394,Cluster-14550.15121,Cluster-14550.23945,Cluster-24779.0,Cluster-14550.4882,Cluster-14550.13771,Cluster-14550.21312,Cluster-2023.0,Cluster-14031.1,Cluster-24678.0,Cluster-14550.9128,Cluster-20695.0,Cluster-14550.14045,Cluster-14550.8221,Cluster-14550.6105,Cluster-14550.4…	12	Cluster-14550.13963,Cluster-14550.18681,Cluster-14550.20715,Cluster-14550.13634,Cluster-14550.14363,Cluster-14550.20731,Cluster-14550.2376,Cluster-14550.24818,Cluster-14550.29656,Cluster-14550.14020,Cluster-11850.1,Cluster-14550.18122
GO:0007346	regulation of mitotic cell cycle	biological_process	0.85864	1	1	1139	29	17364	1	Cluster-18631.0	0
GO:0051052	regulation of DNA metabolic process	biological_process	0.85892	1	1	1139	31	17364	1	Cluster-14550.993	0
GO:0098800	inner mitochondrial membrane protein complex	cellular_component	0.86112	1	5	1139	118	17364	1	Cluster-14550.8249	4	Cluster-14550.28874,Cluster-14550.14613,Cluster-14550.19777,Cluster-14550.9993
GO:0016818	hydrolase activity, acting on acid anhydrides, in phosphorus-containing anhydrides	molecular_function	0.86231	1	45	1139	834	17364	33	Cluster-14550.12418,Cluster-13823.0,Cluster-14550.22817,Cluster-22196.0,Cluster-14550.28777,Cluster-13056.0,Cluster-24593.1,Cluster-14598.0,Cluster-14550.9214,Cluster-14550.14025,Cluster-14550.23605,Cluster-14275.0,Cluster-3979.0,Cluster-14997.0,Cluster-20787.0,Cluster-15431.0,Cluster-14550.21547,Cluster-14550.19248,Cluster-14550.3944,Cluster-4092.0,Cluster-14550.21603,Cluster-14550.13771,Cluster…	12	Cluster-14550.1157,Cluster-14550.543,Cluster-14550.19147,Cluster-18762.0,Cluster-14550.12783,Cluster-14550.14713,Cluster-14550.15451,Cluster-14550.8752,Cluster-14550.22726,Cluster-9105.1,Cluster-14550.23951,Cluster-14550.18760
GO:0017111	nucleoside-triphosphatase activity	molecular_function	0.86291	1	43	1139	799	17364	32	Cluster-14550.7538,Cluster-10890.0,Cluster-14550.27262,Cluster-15674.0,Cluster-23967.0,Cluster-14550.1306,Cluster-14550.4462,Cluster-14550.9212,Cluster-9585.0,Cluster-18919.0,Cluster-14550.19248,Cluster-14550.3944,Cluster-14550.21547,Cluster-14550.13771,Cluster-14550.21603,Cluster-4092.0,Cluster-20787.0,Cluster-14997.0,Cluster-3979.0,Cluster-15431.0,Cluster-14550.23605,Cluster-14275.0,Cluster-145…	11	Cluster-14550.18760,Cluster-14550.23951,Cluster-14550.22726,Cluster-9105.1,Cluster-14550.15451,Cluster-14550.14713,Cluster-14550.8752,Cluster-14550.19147,Cluster-14550.12783,Cluster-14550.1157,Cluster-14550.543
GO:0019867	outer membrane	cellular_component	0.86301	1	10	1139	213	17364	3	Cluster-14550.23066,Cluster-14550.28519,Cluster-1470.0	7	Cluster-14550.29656,Cluster-14550.16768,Cluster-14550.23063,Cluster-14550.26377,Cluster-17396.0,Cluster-14550.11961,Cluster-8016.0
GO:0030162	regulation of proteolysis	biological_process	0.86308	1	1	1139	30	17364	0		1	Cluster-14550.1976
GO:0000003	reproduction	biological_process	0.86338	1	7	1139	158	17364	6	Cluster-20053.0,Cluster-14550.19636,Cluster-14550.8937,Cluster-14550.4724,Cluster-11712.0,Cluster-19145.0	1	Cluster-14550.18667
GO:0044454	nuclear chromosome part	cellular_component	0.86349	1	4	1139	98	17364	3	Cluster-14550.21312,Cluster-14550.4886,Cluster-14031.1	1	Cluster-14550.18122
GO:0019829	cation-transporting ATPase activity	molecular_function	0.86424	1	1	1139	29	17364	1	Cluster-14550.14025	0
GO:0042625	ATPase activity, coupled to transmembrane movement of ions	molecular_function	0.86424	1	1	1139	29	17364	1	Cluster-14550.14025	0
GO:1902578	single-organism localization	biological_process	0.86482	1	156	1139	2625	17364	88	Cluster-14550.12065,Cluster-14550.19961,Cluster-14550.12157,Cluster-14550.4218,Cluster-16099.0,Cluster-18855.0,Cluster-14550.14025,Cluster-3340.0,Cluster-14367.0,Cluster-8571.0,Cluster-3280.0,Cluster-14550.20126,Cluster-14550.28773,Cluster-13003.0,Cluster-14550.22508,Cluster-14550.29368,Cluster-14550.97,Cluster-14550.21547,Cluster-14550.21312,Cluster-14943.0,Cluster-14550.16305,Cluster-13392.0,Cl…	68	Cluster-14550.13923,Cluster-14550.27238,Cluster-14550.19887,Cluster-14550.17093,Cluster-14550.14250,Cluster-14550.9993,Cluster-17478.2,Cluster-14550.29656,Cluster-14550.27602,Cluster-14550.4863,Cluster-14550.1948,Cluster-14550.5249,Cluster-14550.28137,Cluster-14550.27524,Cluster-14550.798,Cluster-14550.19013,Cluster-14550.29051,Cluster-14550.29468,Cluster-23606.0,Cluster-14550.14146,Cluster-14550…
GO:0003724	RNA helicase activity	molecular_function	0.86486	1	4	1139	97	17364	3	Cluster-14598.0,Cluster-14550.9214,Cluster-14550.7538	1	Cluster-14550.23951
GO:0015718	monocarboxylic acid transport	biological_process	0.86523	1	1	1139	31	17364	1	Cluster-14550.24512	0
GO:0042158	lipoprotein biosynthetic process	biological_process	0.86544	1	2	1139	56	17364	1	Cluster-14550.17292	1	Cluster-14550.20715
GO:0032324	molybdopterin cofactor biosynthetic process	biological_process	0.86631	1	1	1139	29	17364	1	Cluster-14550.3888	0
GO:0043545	molybdopterin cofactor metabolic process	biological_process	0.86631	1	1	1139	29	17364	1	Cluster-14550.3888	0
GO:0015267	channel activity	molecular_function	0.86655	1	15	1139	312	17364	8	Cluster-14550.2446,Cluster-14550.1665,Cluster-14550.24852,Cluster-3340.0,Cluster-14550.19961,Cluster-21032.0,Cluster-18525.0,Cluster-7393.0	7	Cluster-14550.11236,Cluster-14550.21754,Cluster-14550.1948,Cluster-14550.20731,Cluster-14550.14146,Cluster-14550.14363,Cluster-14550.13634
GO:0022803	passive transmembrane transporter activity	molecular_function	0.86655	1	15	1139	312	17364	8	Cluster-18525.0,Cluster-7393.0,Cluster-14550.2446,Cluster-14550.19961,Cluster-21032.0,Cluster-3340.0,Cluster-14550.24852,Cluster-14550.1665	7	Cluster-14550.20731,Cluster-14550.13634,Cluster-14550.14363,Cluster-14550.14146,Cluster-14550.21754,Cluster-14550.1948,Cluster-14550.11236
GO:0006732	coenzyme metabolic process	biological_process	0.86715	1	21	1139	400	17364	17	Cluster-14550.2959,Cluster-19208.0,Cluster-14550.4218,Cluster-14550.21741,Cluster-14550.12157,Cluster-14550.21608,Cluster-14550.2590,Cluster-20787.0,Cluster-14550.24512,Cluster-14550.2961,Cluster-14550.3888,Cluster-14550.13790,Cluster-14550.15624,Cluster-14550.16154,Cluster-14550.12774,Cluster-14550.5536,Cluster-14550.18216	4	Cluster-14550.13840,Cluster-9105.1,Cluster-14550.22506,Cluster-14550.5249
GO:0042221	response to chemical	biological_process	0.86771	1	14	1139	288	17364	9	Cluster-14550.15624,Cluster-14550.5926,Cluster-14550.25450,Cluster-14550.8824,Cluster-6962.1,Cluster-14550.18261,Cluster-16328.0,Cluster-15845.0,Cluster-14550.7679	5	Cluster-23606.0,Cluster-8016.0,Cluster-14550.14713,Cluster-14550.12146,Cluster-14550.92
GO:0006118	obsolete electron transport	biological_process	0.86898	1	13	1139	261	17364	7	Cluster-3167.0,Cluster-14550.16305,Cluster-14550.13351,Cluster-14550.25146,Cluster-14550.7854,Cluster-2417.0,Cluster-14550.5867	6	Cluster-14550.19599,Cluster-14550.5267,Cluster-14550.9406,Cluster-14550.7353,Cluster-14550.23308,Cluster-14550.18760
GO:0000917	barrier septum assembly	biological_process	0.86962	1	2	1139	55	17364	2	Cluster-14550.4724,Cluster-19145.0	0
GO:0032506	cytokinetic process	biological_process	0.86962	1	2	1139	55	17364	2	Cluster-14550.4724,Cluster-19145.0	0
GO:0090529	cell septum assembly	biological_process	0.86962	1	2	1139	55	17364	2	Cluster-19145.0,Cluster-14550.4724	0
GO:1902410	mitotic cytokinetic process	biological_process	0.86962	1	2	1139	55	17364	2	Cluster-14550.4724,Cluster-19145.0	0
GO:0005991	trehalose metabolic process	biological_process	0.86983	1	1	1139	30	17364	1	Cluster-14550.4105	0
GO:0051321	meiotic cell cycle	biological_process	0.87028	1	1	1139	32	17364	0		1	Cluster-14550.18667
GO:0006120	mitochondrial electron transport, NADH to ubiquinone	biological_process	0.87124	1	2	1139	54	17364	1	Cluster-14550.2590	1	Cluster-14550.5249
GO:0061630	ubiquitin protein ligase activity	molecular_function	0.87138	1	1	1139	30	17364	1	Cluster-24779.0	0
GO:0061659	ubiquitin-like protein ligase activity	molecular_function	0.87138	1	1	1139	30	17364	1	Cluster-24779.0	0
GO:0019048	modulation by virus of host morphology or physiology	biological_process	0.87199	1	3	1139	78	17364	0		3	Cluster-14550.21755,Cluster-7476.0,Cluster-17181.0
GO:0010639	negative regulation of organelle organization	biological_process	0.8721	1	1	1139	32	17364	0		1	Cluster-14550.18667
GO:0009055	electron carrier activity	molecular_function	0.87277	1	10	1139	213	17364	7	Cluster-3167.0,Cluster-14550.25146,Cluster-14550.13351,Cluster-14550.14013,Cluster-2417.0,Cluster-14550.17437,Cluster-14550.5867	3	Cluster-14550.19599,Cluster-14550.7353,Cluster-14550.18760
GO:0006743	ubiquinone metabolic process	biological_process	0.87302	1	2	1139	56	17364	1	Cluster-14550.2590	1	Cluster-14550.5249
GO:0006744	ubiquinone biosynthetic process	biological_process	0.87302	1	2	1139	56	17364	1	Cluster-14550.2590	1	Cluster-14550.5249
GO:0005634	nucleus	cellular_component	0.87343	1	81	1139	1458	17364	52	Cluster-14550.29368,Cluster-14550.9017,Cluster-24678.0,Cluster-14031.1,Cluster-2023.0,Cluster-14550.5926,Cluster-14550.22949,Cluster-14550.21312,Cluster-14550.14045,Cluster-14550.9128,Cluster-14550.25272,Cluster-20695.0,Cluster-14550.6297,Cluster-24593.1,Cluster-14550.17407,Cluster-3102.1,Cluster-18265.0,Cluster-14550.15394,Cluster-24779.0,Cluster-14550.2643,Cluster-6962.1,Cluster-14550.27093,Clu…	29	Cluster-14550.20718,Cluster-14550.29656,Cluster-14550.24818,Cluster-11850.1,Cluster-14550.14020,Cluster-14550.18122,Cluster-14550.18681,Cluster-14550.6011,Cluster-2597.3,Cluster-14550.6469,Cluster-14550.13963,Cluster-14550.15696,Cluster-14550.12916,Cluster-14550.11961,Cluster-22330.0,Cluster-14550.2376,Cluster-14550.14363,Cluster-14550.18365,Cluster-14550.20731,Cluster-14550.12982,Cluster-14550.1…
GO:0008641	small protein activating enzyme activity	molecular_function	0.87463	1	1	1139	30	17364	1	Cluster-14550.16154	0
GO:0016668	oxidoreductase activity, acting on a sulfur group of donors, NAD(P) as acceptor	molecular_function	0.87494	1	2	1139	57	17364	1	Cluster-2158.0	1	Cluster-14550.24303
GO:0047134	protein-disulfide reductase activity	molecular_function	0.87494	1	2	1139	57	17364	1	Cluster-2158.0	1	Cluster-14550.24303
GO:0000281	mitotic cytokinesis	biological_process	0.87586	1	2	1139	56	17364	2	Cluster-19145.0,Cluster-14550.4724	0
GO:0061640	cytoskeleton-dependent cytokinesis	biological_process	0.87586	1	2	1139	56	17364	2	Cluster-14550.4724,Cluster-19145.0	0
GO:0009247	glycolipid biosynthetic process	biological_process	0.87599	1	3	1139	79	17364	2	Cluster-14550.17292,Cluster-14550.22817	1	Cluster-14550.20715
GO:0046467	membrane lipid biosynthetic process	biological_process	0.87599	1	3	1139	79	17364	2	Cluster-14550.17292,Cluster-14550.22817	1	Cluster-14550.20715
GO:0016651	oxidoreductase activity, acting on NAD(P)H	molecular_function	0.87608	1	8	1139	172	17364	5	Cluster-14550.16305,Cluster-14550.14472,Cluster-14550.2590,Cluster-20787.0,Cluster-2158.0	3	Cluster-14550.23509,Cluster-14550.5249,Cluster-14550.24303
GO:0008643	carbohydrate transport	biological_process	0.87621	1	6	1139	135	17364	1	Cluster-14550.97	5	Cluster-14550.19013,Cluster-14550.27602,Cluster-14550.14107,Cluster-14550.14713,Cluster-14550.3411
GO:0051189	prosthetic group metabolic process	biological_process	0.87886	1	1	1139	31	17364	1	Cluster-14550.3888	0
GO:0000278	mitotic cell cycle	biological_process	0.87899	1	5	1139	119	17364	5	Cluster-18631.0,Cluster-19145.0,Cluster-14031.1,Cluster-14550.4724,Cluster-14550.21312	0
GO:1903047	mitotic cell cycle process	biological_process	0.87899	1	5	1139	119	17364	5	Cluster-18631.0,Cluster-19145.0,Cluster-14031.1,Cluster-14550.4724,Cluster-14550.21312	0
GO:0006397	mRNA processing	biological_process	0.88124	1	7	1139	158	17364	2	Cluster-22895.0,Cluster-14550.6351	5	Cluster-11850.1,Cluster-14550.15696,Cluster-14550.2848,Cluster-14550.29627,Cluster-14550.6011
GO:0032269	negative regulation of cellular protein metabolic process	biological_process	0.88198	1	1	1139	32	17364	1	Cluster-14550.3067	0
GO:0051248	negative regulation of protein metabolic process	biological_process	0.88198	1	1	1139	32	17364	1	Cluster-14550.3067	0
GO:0006081	cellular aldehyde metabolic process	biological_process	0.8821	1	6	1139	135	17364	5	Cluster-14550.5536,Cluster-14550.2959,Cluster-14550.13790,Cluster-14550.21608,Cluster-14550.4218	1	Cluster-9105.1
GO:1901661	quinone metabolic process	biological_process	0.88216	1	2	1139	58	17364	1	Cluster-14550.2590	1	Cluster-14550.5249
GO:1901663	quinone biosynthetic process	biological_process	0.88216	1	2	1139	58	17364	1	Cluster-14550.2590	1	Cluster-14550.5249
GO:0009312	oligosaccharide biosynthetic process	biological_process	0.88229	1	2	1139	58	17364	2	Cluster-14550.22817,Cluster-3618.0	0
GO:0000226	microtubule cytoskeleton organization	biological_process	0.8827	1	5	1139	120	17364	4	Cluster-14031.1,Cluster-5475.0,Cluster-14550.14145,Cluster-14550.6332	1	Cluster-14550.8333
GO:0035821	modification of morphology or physiology of other organism	biological_process	0.8828	1	4	1139	101	17364	1	Cluster-3583.0	3	Cluster-14550.21755,Cluster-7476.0,Cluster-17181.0
GO:0005488	binding	molecular_function	0.8838	1	560	1139	9102	17364	373	Cluster-14550.22966,Cluster-14550.14045,Cluster-2066.0,Cluster-14550.3888,Cluster-14550.2844,Cluster-14550.2169,Cluster-14550.24298,Cluster-14550.6225,Cluster-14550.27571,Cluster-14550.5035,Cluster-2023.0,Cluster-12165.0,Cluster-14550.21603,Cluster-14550.6747,Cluster-17279.1,Cluster-19208.0,Cluster-14550.21505,Cluster-14550.15220,Cluster-14550.24679,Cluster-13941.0,Cluster-14550.12398,Cluster-145…	187	Cluster-14550.12395,Cluster-24485.1,Cluster-14550.12783,Cluster-14550.23580,Cluster-14550.15808,Cluster-14550.14776,Cluster-14550.6011,Cluster-14550.23454,Cluster-14550.19420,Cluster-14550.18760,Cluster-14550.13023,Cluster-14550.1976,Cluster-14550.20289,Cluster-14550.22726,Cluster-14550.19200,Cluster-14550.12830,Cluster-14550.1914,Cluster-14550.18365,Cluster-23053.0,Cluster-14550.10198,Cluster-14…
GO:0040011	locomotion	biological_process	0.88427	1	9	1139	198	17364	7	Cluster-18903.0,Cluster-14550.18261,Cluster-14550.8824,Cluster-14550.8937,Cluster-14550.23664,Cluster-24247.0,Cluster-20787.0	2	Cluster-14550.14713,Cluster-14550.20289
GO:0016311	dephosphorylation	biological_process	0.88484	1	3	1139	85	17364	1	Cluster-14550.23395	2	Cluster-14550.5084,Cluster-18762.0
GO:0016423	tRNA (guanine) methyltransferase activity	molecular_function	0.8851	1	1	1139	32	17364	1	Cluster-14550.18216	0
GO:0043933	macromolecular complex subunit organization	biological_process	0.88545	1	21	1139	424	17364	16	Cluster-14550.6635,Cluster-14492.0,Cluster-14550.21312,Cluster-14550.24299,Cluster-14550.8937,Cluster-5475.0,Cluster-14550.4395,Cluster-14550.22817,Cluster-14550.21472,Cluster-14550.14145,Cluster-2144.0,Cluster-18903.0,Cluster-14550.5979,Cluster-14550.6332,Cluster-14550.14045,Cluster-14550.6351	5	Cluster-14550.13840,Cluster-14550.26950,Cluster-14550.14713,Cluster-14550.2349,Cluster-11014.0
GO:0098803	respiratory chain complex	cellular_component	0.88575	1	3	1139	81	17364	2	Cluster-14550.17437,Cluster-14550.14013	1	Cluster-14550.28874
GO:1901681	sulfur compound binding	molecular_function	0.88607	1	3	1139	78	17364	2	Cluster-14550.1559,Cluster-21570.0	1	Cluster-2597.3
GO:0072524	pyridine-containing compound metabolic process	biological_process	0.88657	1	7	1139	154	17364	6	Cluster-14550.2959,Cluster-14550.13790,Cluster-14550.5536,Cluster-14550.4218,Cluster-20787.0,Cluster-14550.21608	1	Cluster-9105.1
GO:0004129	cytochrome-c oxidase activity	molecular_function	0.88734	1	2	1139	58	17364	2	Cluster-14550.14013,Cluster-14550.17437	0
GO:0006123	mitochondrial electron transport, cytochrome c to oxygen	biological_process	0.88734	1	2	1139	58	17364	2	Cluster-14550.14013,Cluster-14550.17437	0
GO:0016675	oxidoreductase activity, acting on a heme group of donors	molecular_function	0.88734	1	2	1139	58	17364	2	Cluster-14550.17437,Cluster-14550.14013	0
GO:0016676	oxidoreductase activity, acting on a heme group of donors, oxygen as acceptor	molecular_function	0.88734	1	2	1139	58	17364	2	Cluster-14550.17437,Cluster-14550.14013	0
GO:0045277	respiratory chain complex IV	cellular_component	0.88734	1	2	1139	58	17364	2	Cluster-14550.14013,Cluster-14550.17437	0
GO:0004521	endoribonuclease activity	molecular_function	0.88778	1	4	1139	98	17364	1	Cluster-2144.0	3	Cluster-17396.0,Cluster-14550.5439,Cluster-14550.9835
GO:0016788	hydrolase activity, acting on ester bonds	molecular_function	0.8887	1	43	1139	821	17364	18	Cluster-16328.0,Cluster-13874.0,Cluster-14550.5495,Cluster-13995.1,Cluster-15391.0,Cluster-14598.0,Cluster-14550.23395,Cluster-22895.0,Cluster-14550.2844,Cluster-2144.0,Cluster-4402.0,Cluster-14550.3904,Cluster-14550.5292,Cluster-14550.4882,Cluster-14550.21603,Cluster-14550.1649,Cluster-14786.0,Cluster-12321.0	25	Cluster-14550.5396,Cluster-14550.14713,Cluster-14550.5439,Cluster-14550.24631,Cluster-14550.28331,Cluster-14550.5084,Cluster-14550.15024,Cluster-14550.6795,Cluster-10910.0,Cluster-2597.3,Cluster-14550.12146,Cluster-14550.9835,Cluster-14550.15896,Cluster-14550.19733,Cluster-14550.21743,Cluster-14550.18122,Cluster-14550.26773,Cluster-14550.20016,Cluster-17396.0,Cluster-14550.9365,Cluster-14550.1384…
GO:0042181	ketone biosynthetic process	biological_process	0.88894	1	2	1139	59	17364	1	Cluster-14550.2590	1	Cluster-14550.5249
GO:0071702	organic substance transport	biological_process	0.8892	1	54	1139	993	17364	30	Cluster-16622.0,Cluster-14550.9214,Cluster-21032.0,Cluster-14550.22817,Cluster-14550.14145,Cluster-6487.0,Cluster-14550.8937,Cluster-14550.13642,Cluster-24247.0,Cluster-14550.14045,Cluster-24228.0,Cluster-14550.5850,Cluster-4402.0,Cluster-19145.0,Cluster-14550.8537,Cluster-14362.0,Cluster-14550.4461,Cluster-2448.0,Cluster-14550.22508,Cluster-14550.18343,Cluster-23522.0,Cluster-14550.28299,Cluster…	24	Cluster-14550.5084,Cluster-14550.14250,Cluster-18762.0,Cluster-4273.1,Cluster-14550.14713,Cluster-14550.14107,Cluster-14550.2349,Cluster-14550.543,Cluster-14550.29116,Cluster-14550.10318,Cluster-14550.14534,Cluster-14550.4863,Cluster-14550.19013,Cluster-14550.798,Cluster-14550.19733,Cluster-14550.23320,Cluster-14550.3411,Cluster-14550.11186,Cluster-14550.19899,Cluster-14550.29656,Cluster-14550.73…
GO:0015297	antiporter activity	molecular_function	0.88952	1	1	1139	35	17364	1	Cluster-16201.0	0
GO:0006325	chromatin organization	biological_process	0.88984	1	2	1139	61	17364	2	Cluster-14550.5979,Cluster-14550.6635	0
GO:0050896	response to stimulus	biological_process	0.89024	1	145	1139	2528	17364	87	Cluster-14550.22817,Cluster-14550.14145,Cluster-14550.15364,Cluster-16263.0,Cluster-14550.18261,Cluster-14550.17786,Cluster-14550.4161,Cluster-14275.0,Cluster-14550.6141,Cluster-14550.29920,Cluster-17337.0,Cluster-4092.0,Cluster-3376.0,Cluster-14550.3944,Cluster-23223.0,Cluster-24247.0,Cluster-14550.993,Cluster-14550.5850,Cluster-2025.0,Cluster-23967.0,Cluster-20364.0,Cluster-14550.8824,Cluster-1…	58	Cluster-14550.9406,Cluster-23606.0,Cluster-14550.19129,Cluster-14550.16907,Cluster-8016.0,Cluster-14550.19733,Cluster-14550.15896,Cluster-21610.0,Cluster-3206.0,Cluster-14550.15696,Cluster-14550.12364,Cluster-14550.92,Cluster-12180.0,Cluster-14550.8752,Cluster-14550.14897,Cluster-14550.25696,Cluster-11014.0,Cluster-14550.15695,Cluster-14550.18122,Cluster-14550.798,Cluster-14550.13609,Cluster-1455…
GO:0065008	regulation of biological quality	biological_process	0.89078	1	32	1139	594	17364	18	Cluster-14550.8937,Cluster-14550.24299,Cluster-14435.0,Cluster-14550.14541,Cluster-13823.0,Cluster-14550.14145,Cluster-14550.22817,Cluster-14550.8262,Cluster-18903.0,Cluster-14550.21171,Cluster-16201.0,Cluster-14550.16116,Cluster-14550.15220,Cluster-14550.12774,Cluster-14550.7538,Cluster-3583.0,Cluster-14550.14045,Cluster-14550.25371	14	Cluster-14550.25674,Cluster-14550.7353,Cluster-14550.21755,Cluster-17181.0,Cluster-14550.14713,Cluster-14550.13634,Cluster-14550.16763,Cluster-14550.14363,Cluster-14550.13840,Cluster-14550.26950,Cluster-14550.23320,Cluster-7476.0,Cluster-14550.1948,Cluster-11014.0
GO:0010181	FMN binding	molecular_function	0.89078	1	1	1139	31	17364	1	Cluster-14550.23031	0
GO:0035091	phosphatidylinositol binding	molecular_function	0.89136	1	1	1139	34	17364	1	Cluster-14550.13120	0
GO:0042775	mitochondrial ATP synthesis coupled electron transport	biological_process	0.89152	1	5	1139	121	17364	3	Cluster-14550.2590,Cluster-14550.14013,Cluster-14550.17437	2	Cluster-14550.5249,Cluster-14550.28874
GO:0043161	proteasome-mediated ubiquitin-dependent protein catabolic process	biological_process	0.89187	1	1	1139	35	17364	1	Cluster-14550.25450	0
GO:0051276	chromosome organization	biological_process	0.89201	1	10	1139	223	17364	8	Cluster-14550.21472,Cluster-13823.0,Cluster-14550.5979,Cluster-14550.6635,Cluster-4092.0,Cluster-14550.8262,Cluster-14550.21312,Cluster-14550.7538	2	Cluster-14550.14020,Cluster-14550.3411
GO:0007010	cytoskeleton organization	biological_process	0.89218	1	10	1139	222	17364	6	Cluster-5475.0,Cluster-14031.1,Cluster-14550.14145,Cluster-14550.6332,Cluster-22895.0,Cluster-10449.0	4	Cluster-14550.14107,Cluster-14550.8333,Cluster-14550.14012,Cluster-14550.9163
GO:0000902	cell morphogenesis	biological_process	0.89354	1	3	1139	82	17364	3	Cluster-12220.0,Cluster-14550.8824,Cluster-14550.18261	0
[truncated: 437 more rows]

## Sheet: N1 vs N2
GO_accession	Description	Term_type	Over_represented_pValue	Corrected_pValue	DEG_item	DEG_list	Bg_item	Bg_list	up	Up_Gene_names	Down	Down_Gene_names
[truncated: 1,884 more rows]

[truncated: 4 more sheets: N2 vs N3, N3 vs N4, N4 vs N5, N5 vs A]
